# Supplementary material for: Temporal trends in African healthcare system capacities in prevention, detection, response, and sustainability between 2010 and 2023
Source: PLOS Glob Public Health. 2026 May 12;6(5):e0005285. doi: 10.1371/journal.pgph.0005285 (PMC13166948; doi:10.1371/journal.pgph.0005285)
Supplement: S1 Table — (XLSX) [file pgph.0005285.s001.xlsx]

## Sheet: Sensitivity Analysis
S1 Table. Sensitivity analysis: linear regression of domain-specific capacity scores restricted to the 2018–2023 period compared with full-period (2010–2023) estimates.
Domain	Region	Full-period slope (2010–2023)	Full-period 95% CI	Full-period p value	Post-2018 slope (2018–2023)	Post-2018 95% CI	Post-2018 p value
Prevention	Northern Africa	-0.21	-1.39 to 0.96	0.697	-0.34	-3.19 to 2.50	0.755
	Eastern Africa	-0.81	-2.06 to 0.44	0.185	+2.19	-0.22 to 4.60	0.065
	Middle Africa	-1.67	-2.80 to -0.54	0.007	+1.09	-0.83 to 3.00	0.190
	Southern Africa	-1.58	-3.20 to 0.04	0.055	+3.58	0.98 to 6.17	0.019
	Western Africa	-1.27	-2.46 to -0.09	0.037	+2.34	0.50 to 4.18	0.024
	Africa	-1.11	-2.13 to -0.08	0.036	+1.77	0.54 to 3.00	0.016
	Global	-1.10	-2.13 to -0.07	0.039	+1.10	0.15 to 2.04	0.032
Detection	Northern Africa	+1.61	0.55 to 2.67	0.006	-1.93	-4.28 to 0.42	0.085
	Eastern Africa	+1.38	-0.26 to 3.02	0.092	+0.38	-1.12 to 1.89	0.518
	Middle Africa	+1.24	0.10 to 2.38	0.036	+0.87	-2.43 to 4.17	0.506
	Southern Africa	+1.01	-0.61 to 2.62	0.199	-0.93	-3.55 to 1.69	0.380
	Western Africa	+1.63	0.07 to 3.18	0.042	-1.20	-2.04 to -0.36	0.017
	Africa	+1.37	0.44 to 2.30	0.008	-0.56	-2.16 to 1.04	0.385
	Global	+0.85	-0.01 to 1.70	0.052	-0.52	-1.93 to 0.88	0.362
Response	Northern Africa	+0.55	-0.66 to 1.76	0.339	+2.68	1.21 to 4.14	0.007
	Eastern Africa	-0.26	-1.61 to 1.10	0.686	+4.49	2.09 to 6.89	0.007
	Middle Africa	-0.37	-1.37 to 0.63	0.434	+4.23	2.29 to 6.17	0.004
	Southern Africa	-1.41	-3.65 to 0.83	0.194	+7.51	6.29 to 8.73	<0.001
	Western Africa	+0.18	-1.06 to 1.43	0.751	+5.66	1.53 to 9.79	0.019
	Africa	-0.26	-1.46 to 0.94	0.645	+4.91	3.23 to 6.60	0.001
	Global	+0.009	-0.90 to 0.92	0.983	+2.68	1.19 to 4.18	0.008
Sustainability	Northern Africa	+0.82	-0.44 to 2.08	0.182	-0.78	-2.23 to 0.68	0.214
	Eastern Africa	+0.70	-0.80 to 2.20	0.329	+2.67	1.11 to 4.22	0.009
	Middle Africa	+0.37	-0.40 to 1.14	0.319	+2.50	0.21 to 4.80	0.039
	Southern Africa	+0.23	-1.90 to 2.36	0.820	+1.76	-1.28 to 4.81	0.183
	Western Africa	+0.94	-0.10 to 1.97	0.072	+2.20	0.80 to 3.60	0.012
	Africa	+0.61	-0.36 to 1.58	0.195	+1.67	0.84 to 2.50	0.005
	Global	+0.37	-0.25 to 0.99	0.217	+0.22	-0.78 to 1.22	0.578
Slopes represent annual change in capacity score (0–100 scale). CI = confidence interval. Bold values indicate statistical significance (p < 0.05). Full-period analysis: n = 14 time points (2010–2023). Post-2018 analysis: n = 6 time points (2018–2023).
