# Supplementary material for: Temporal trends in African healthcare system capacities in prevention, detection, response, and sustainability between 2010 and 2023
Source: PLOS Glob Public Health. 2026 May 12;6(5):e0005285. doi: 10.1371/journal.pgph.0005285 (PMC13166948; doi:10.1371/journal.pgph.0005285)
Supplement: S2 Table — (XLSX) [file pgph.0005285.s002.xlsx]

## Sheet: Regional Variability
S2 Table. Regional mean capacity scores (±SD) for prevention, detection, response, and sustainability across African regions and global comparator in 2013, 2018, and 2023.
Values presented as Mean ± SD. SD reflects within-region variability across country-level scores. Africa group: n=54 countries; Global group: n=195 countries.
Region	2013				2018				2023
	Prevention	Detection	Response	Sustainability	Prevention	Detection	Response	Sustainability	Prevention	Detection	Response	Sustainability
Northern Africa	71.1 ± 21.8	68.3 ± 25.0	43.4 ± 32.4	68.4 ± 24.4	65.3 ± 21.0	85.0 ± 7.8	62.8 ± 23.1	73.8 ± 17.1	67.2 ± 15.6	76.7 ± 11.1	73.8 ± 13.3	72.4 ± 13.6
Eastern Africa	61.1 ± 19.3	54.1 ± 26.1	47.4 ± 23.1	42.5 ± 21.8	41.3 ± 15.9	61.7 ± 16.7	37.0 ± 15.3	40.2 ± 18.7	52.8 ± 15.3	64.3 ± 11.1	57.6 ± 14.1	54.6 ± 13.2
Middle Africa	45.2 ± 20.4	46.1 ± 34.6	47.2 ± 19.1	32.0 ± 21.6	32.4 ± 13.6	49.4 ± 15.1	29.6 ± 11.4	35.2 ± 15.8	34.1 ± 9.4	51.1 ± 12.2	48.1 ± 11.3	43.8 ± 14.2
Southern Africa	65.8 ± 9.2	50.1 ± 29.0	58.8 ± 15.8	40.6 ± 14.6	41.6 ± 12.8	72.0 ± 7.6	27.3 ± 10.7	41.1 ± 16.9	59.3 ± 13.0	66.9 ± 13.2	63.0 ± 16.9	53.1 ± 17.7
Western Africa	71.0 ± 9.7	67.3 ± 18.0	60.3 ± 19.3	50.8 ± 14.2	38.8 ± 13.0	62.8 ± 13.8	35.4 ± 12.3	40.2 ± 10.8	48.3 ± 12.3	56.2 ± 12.8	56.2 ± 11.9	48.8 ± 11.8
Africa	61.9 ± 19.3	56.7 ± 27.1	51.9 ± 21.4	45.6 ± 22.4	41.8 ± 17.1	63.5 ± 16.8	37.3 ± 17.1	43.2 ± 18.8	50.6 ± 16.0	61.3 ± 13.8	57.9 ± 14.5	52.9 ± 15.2
Global	77.4 ± 19.9	72.0 ± 27.0	69.6 ± 23.4	64.8 ± 24.3	58.4 ± 22.4	74.7 ± 17.2	56.5 ± 24.3	62.5 ± 23.7	63.9 ± 20.2	72.2 ± 16.6	68.1 ± 17.7	64.2 ± 18.8
SD = standard deviation. Africa = all 54 African countries combined. Global = 195 countries worldwide. Regional standard deviations are also presented as error bars in Figure 2.
