# Supplementary material for: Temporal trends in African healthcare system capacities in prevention, detection, response, and sustainability between 2010 and 2023
Source: PLOS Glob Public Health. 2026 May 12;6(5):e0005285. doi: 10.1371/journal.pgph.0005285 (PMC13166948; doi:10.1371/journal.pgph.0005285)
Supplement: S3 Table — (XLSX) [file pgph.0005285.s003.xlsx]

## Sheet: 2013
S3 Table. Pairwise comparisons of regional capacity scores (2013): mean differences, 95% confidence intervals, and adjusted p-values from one-way ANOVA with Tukey's HSD.
Comparison	Prevention			Detection			Response			Sustainability
	Mean Diff.	95% CI	Adj. p	Mean Diff.	95% CI	Adj. p	Mean Diff.	95% CI	Adj. p	Mean Diff.	95% CI	Adj. p
Africa vs. Global	-15.72	-26.43 to -5.02	0.0004	-16.21	-30.98 to -1.45	0.0212	-17.40	-29.98 to -4.83	0.0010	-18.92	-31.77 to -6.06	0.0004
Northern Africa vs. Global	-6.24	-30.58 to 18.10	0.9882	-3.70	-37.27 to 29.88	0.9999	-26.18	-54.77 to 2.41	0.0971	+3.61	-25.62 to 32.84	0.9998
Eastern Africa vs. Global	-16.27	-32.09 to -0.45	0.0394	-17.88	-39.70 to 3.94	0.1878	-22.22	-40.81 to -3.64	0.0082	-22.28	-41.28 to -3.28	0.0103
Middle Africa vs. Global	-32.12	-53.33 to -10.91	0.0002	-25.86	-55.11 to 3.40	0.1222	-22.41	-47.32 to 2.51	0.1094	-32.79	-58.26 to -7.32	0.0031
Southern Africa vs. Global	-11.62	-41.25 to 18.00	0.9057	-21.86	-62.72 to 19.01	0.6881	-10.87	-45.68 to 23.93	0.9674	-24.20	-59.78 to 11.38	0.4026
Western Africa vs. Global	-6.37	-27.58 to 14.84	0.9732	-4.67	-33.93 to 24.59	0.9991	-9.28	-34.20 to 15.64	0.9252	-13.98	-39.45 to 11.49	0.6610
Northern vs. Middle Africa	+25.88	-5.71 to 57.48	0.1881	+22.16	-21.42 to 65.74	0.7370	-3.77	-40.89 to 33.34	>0.9999	+36.41	-1.53 to 74.35	0.0693
Mean differences are presented as Region 1 minus Region 2. HSD = Honest Significant Difference. Adjusted p-values account for family-wise error rate across all 21 pairwise comparisons per domain. Bold values represent statistical significance (adjusted p < 0.05).
