# Supplementary material for: Temporal trends in African healthcare system capacities in prevention, detection, response, and sustainability between 2010 and 2023
Source: PLOS Glob Public Health. 2026 May 12;6(5):e0005285. doi: 10.1371/journal.pgph.0005285 (PMC13166948; doi:10.1371/journal.pgph.0005285)
Supplement: S4 Table — (XLSX) [file pgph.0005285.s004.xlsx]

## Sheet: Sheet1
S4 Table. Pairwise comparisons of regional capacity scores (2018): mean differences, 95% confidence intervals, and adjusted p-values from one-way ANOVA with Tukey's HSD.
Comparison	Prevention			Detection			Response			Sustainability
	Mean Diff.	95% CI	Adj. p	Mean Diff.	95% CI	Adj. p	Mean Diff.	95% CI	Adj. p	Mean Diff.	95% CI	Adj. p
Africa vs. Global	-16.60	-25.99 to -7.22	<0.0001	-11.15	-18.81 to -3.50	0.0004	-19.20	-29.18 to -9.23	<0.0001	-19.31	-29.26 to -9.35	<0.0001
Northern Africa vs. Global	+6.95	-18.19 to 32.09	0.9827	+10.33	-10.19 to 30.85	0.7478	+6.29	-20.43 to 33.02	0.9926	+11.33	-15.35 to 38.00	0.8690
Eastern Africa vs. Global	-17.05	-32.02 to -2.08	0.0143	-13.01	-25.22 to -0.79	0.0286	-19.45	-35.36 to -3.54	0.0061	-22.32	-38.21 to -6.44	0.0008
Middle Africa vs. Global	-25.94	-46.63 to -5.25	0.0044	-25.23	-42.11 to -8.34	0.0003	-26.85	-48.85 to -4.86	0.0062	-27.24	-49.20 to -5.29	0.0050
Southern Africa vs. Global	-16.78	-44.25 to 10.69	0.5395	-2.67	-25.09 to 19.74	0.9998	-29.15	-58.35 to 0.04	0.0506	-21.34	-50.48 to 7.80	0.3128
Western Africa vs. Global	-19.63	-35.43 to -3.83	0.0050	-11.86	-24.75 to 1.03	0.0942	-21.07	-37.86 to -4.28	0.0044	-22.30	-39.07 to -5.54	0.0019
Northern vs. Middle Africa	+32.89	0.95 to 64.83	0.0389	+35.56	9.49 to 61.62	0.0013	+33.15	-0.80 to 67.09	0.0606	+38.57	4.68 to 72.46	0.0143
Mean differences are presented as Region 1 minus Region 2. HSD = Honest Significant Difference. Adjusted p-values account for family-wise error rate across all 21 pairwise comparisons per domain. Bold values represent statistical significance (adjusted p < 0.05).
