# Supplementary material for: Temporal trends in African healthcare system capacities in prevention, detection, response, and sustainability between 2010 and 2023
Source: PLOS Glob Public Health. 2026 May 12;6(5):e0005285. doi: 10.1371/journal.pgph.0005285 (PMC13166948; doi:10.1371/journal.pgph.0005285)
Supplement: S5 Table — (XLSX) [file pgph.0005285.s005.xlsx]

## Sheet: Sheet1
S5 Table. Pairwise comparisons of regional capacity scores (2023): mean differences, 95% confidence intervals, and adjusted p-values from one-way ANOVA with Tukey's HSD.
Comparison	Prevention			Detection			Response			Sustainability
	Mean Diff.	95% CI	Adj. p	Mean Diff.	95% CI	Adj. p	Mean Diff.	95% CI	Adj. p	Mean Diff.	95% CI	Adj. p
Africa vs. Global	-13.33	-21.78 to -4.88	<0.0001	-10.89	-17.94 to -3.83	0.0001	-10.21	-17.74 to -2.69	0.0014	-11.33	-19.26 to -3.40	0.0006
Northern Africa vs. Global	+3.34	-19.43 to 26.11	0.9995	+4.46	-14.55 to 23.46	0.9927	+5.62	-14.67 to 25.90	0.9825	+8.14	-13.22 to 29.50	0.9181
Eastern Africa vs. Global	-11.11	-24.64 to 2.43	0.1874	-7.92	-19.22 to 3.38	0.3661	-10.49	-22.55 to 1.56	0.1348	-9.64	-22.34 to 3.06	0.2705
Middle Africa vs. Global	-29.81	-48.54 to -11.08	<0.0001	-21.10	-36.73 to -5.46	0.0015	-20.08	-36.76 to -3.39	0.0075	-20.43	-38.00 to -2.86	0.0113
Southern Africa vs. Global	-4.55	-29.43 to 20.33	0.9982	-5.35	-26.12 to 15.42	0.9880	-5.13	-27.30 to 17.03	0.9932	-11.10	-34.44 to 12.24	0.7953
Western Africa vs. Global	-15.55	-29.84 to -1.26	0.0230	-15.96	-27.89 to -4.03	0.0017	-11.88	-24.61 to 0.85	0.0851	-15.49	-28.90 to -2.09	0.0121
Northern vs. Middle Africa	+33.15	4.20 to 62.10	0.0134	+25.56	1.39 to 49.72	0.0304	+25.69	-0.10 to 51.49	0.0516	+28.57	1.41 to 55.73	0.0320
Mean differences are presented as Region 1 minus Region 2. HSD = Honest Significant Difference. Adjusted p-values account for family-wise error rate across all 21 pairwise comparisons per domain. Bold values represent statistical significance (adjusted p < 0.05).
