# Supplementary material for: Temporal trends in African healthcare system capacities in prevention, detection, response, and sustainability between 2010 and 2023
Source: PLOS Glob Public Health. 2026 May 12;6(5):e0005285. doi: 10.1371/journal.pgph.0005285 (PMC13166948; doi:10.1371/journal.pgph.0005285)
Supplement: S1 Data — Excel file containing country-level scores (0–100) for prevention, detection, response, and sustainability derived from WHO State Party Annual Report (SPAR) submissions for 2010. (XLSX) [file pgph.0005285.s006.xlsx]

## Sheet: Score by capacity & indicator
				State Parties Self-Assessment Annual Reporting on the implementation of The International Health Regulations
				Score by capacity & Indicator 2010
					Capacity 1		Capacity 2			Capacity 3			Capacity 4			Capacity 5			Capacity 6		Capacity 7		Capacity 8			Capacity 9				Capacity 10		Capacity 11		Capacity 12		Capacity 13
					National legislation, policy & financing		Coordination and NFP Communications			Surveillance			Response			Preparedness			Risk Communication		Human Resource Capacity		Laboratory			Points of Entry				Zoonotic Events		Food Safety		Chemical Events		Radiation Emergencies
					Score per indicator	Total	Score per indicator		Total	Score per indicator		Total	Score per indicator		Total	Score per indicator		Total	Score per indicator	Total	Score per indicator	Total	Score per indicator		Total	Score per indicator			Total	Score per indicator	Total	Score per indicator	Total	Score per indicator	Total	Score per indicator	Total
				Total Average	C.1.1.1	C.1	C.2.1.1	C.2.1.2	C.2	C.3.1.1	C.3.2.1	C.3	C.4.1.1	C.4.2.1	C.4	C.5.1.1	C.5.2.1	C.5	C.6.1.1	C.6	C.7.1.1	C.7	C.8.1.1	C.8.2.1	C.8	C.9.1.1	C.9.2.1	C.9.3.1	C.9	C.10.1.1	C.10	C.11.1.1	C.11	C.12.1.1	C.12	C.13.1.1	C.13
AVG Global Capacity				58	58	58	54	85	69	73	54	63	73	65	69	48	52	50	63	63	42	42	74	58	66	44	62	55	53	69	69	66	66	40	40	45	45
AFRO				40	29	29	40	72	56	77	44	60	56	37	46	20	31	25	48	48	24	24	68	33	51	46	54	40	46	63	63	41	41	11	11	20	20
AMRO				53	47	47	58	96	77	66	52	59	65	58	61	42	38	39	61	61	43	43	68	54	61	46	69	49	54	59	59	62	62	37	37	30	30
EMRO				61	69	69	60	81	70	71	61	66	87	64	75	57	64	60	72	72	45	45	80	61	70	49	57	57	54	70	70	55	55	37	37	45	45
EURO				67	67	67	46	89	67	77	58	67	74	81	77	52	68	60	67	67	37	37	75	74	75	42	65	58	55	77	77	87	87	61	61	77	77
SEARO				57	65	65	63	82	72	68	62	65	80	71	75	43	35	39	68	68	53	53	80	57	68	41	63	58	54	70	70	65	65	26	26	23	23
WPRO				65	73	73	66	90	78	71	50	60	83	75	79	74	62	68	67	67	58	58	75	60	67	39	66	67	57	71	71	70	70	49	49	44	44
Data Received	Region	States Party of IHR	ISO Code	Total Average	C.1.1.1	C.1	C.2.1.1	C.2.1.2	C.2	C.3.1.1	C.3.2.1	C.3	C.4.1.1	C.4.2.1	C.4	C.5.1.1	C.5.2.1	C.5	C.6.1.1	C.6	C.7.1.1	C.7	C.8.1.1	C.8.2.1	C.8	C.9.1.1	C.9.2.1	C.9.3.1	C.9	C.10.1.1	C.10	C.11.1.1	C.11	C.12.1.1	C.12	C.13.1.1	C.13
Yes	AFRO	Algeria	DZA	51	50	50	33	80	56	83	46	64	33	60	46	50	42	46	30	30	50	50	71	0	35	45	57	50	50	76	76	60	60	14	14	86	86
No	AFRO	Angola	AGO	no data		no data			no data			no data			no data			no data		no data		no data			no data				no data		no data		no data		no data		no data
Yes	AFRO	Benin	BEN	57	0	no data	100	100	100	100	61	80	100	70	85	100	57	78	60	60	33	33	71	44	57	63	100	83	82	92	92	40	40	14	14	20	20
Yes	AFRO	Botswana	BWA	47	100	100	33	60	46	100	53	76	77	10	43	0	0	no data	40	40	33	33	71	55	63	54	14	0	22	53	53	53	53	21	21	66	66
No	AFRO	Burkina Faso	BFA	no data		no data			no data			no data			no data			no data		no data		no data			no data				no data		no data		no data		no data		no data
No	AFRO	Burundi	BDI	no data		no data			no data			no data			no data			no data		no data		no data			no data				no data		no data		no data		no data		no data
Yes	AFRO	Cabo Verde	CPV	58	50	50	50	100	75	83	76	80	100	10	55	50	100	75	100	100	33	33	85	22	53	81	85	83	83	92	92	60	60	0	no data	0	no data
Yes	AFRO	Cameroon	CMR	46	50	50	83	100	91	33	61	47	33	70	51	25	57	41	70	70	16	16	85	44	65	9	57	66	44	92	92	13	13	0	no data	13	13
No	AFRO	Central African Republic	CAF	no data		no data			no data			no data			no data			no data		no data		no data			no data				no data		no data		no data		no data		no data
No	AFRO	Chad	TCD	no data		no data			no data			no data			no data			no data		no data		no data			no data				no data		no data		no data		no data		no data
No	AFRO	Comoros	COM	no data		no data			no data			no data			no data			no data		no data		no data			no data				no data		no data		no data		no data		no data
Yes	AFRO	Congo	COG	15	25	25	0	60	30	66	0	33	55	0	27	0	14	7	10	10	16	16	28	0	14	0	14	0	4	30	30	0	no data	0	no data	0	no data
No	AFRO	Côte d'Ivoire	CIV	no data		no data			no data			no data			no data			no data		no data		no data			no data				no data		no data		no data		no data		no data
Yes	AFRO	Democratic Republic of the Congo	COD	40	0	no data	16	100	58	83	53	68	33	30	31	25	28	26	40	40	66	66	100	33	66	72	100	16	63	30	30	33	33	14	14	20	20
No	EMRO	Djibouti	DJI	no data		no data			no data			no data			no data			no data		no data		no data			no data				no data		no data		no data		no data		no data
Yes	EMRO	Egypt	EGY	88	75	75	100	100	100	100	76	88	100	90	95	75	85	80	100	100	100	100	100	77	88	100	100	100	100	84	84	86	86	85	85	66	66
No	AFRO	Equatorial Guinea	GNQ	no data		no data			no data			no data			no data			no data		no data		no data			no data				no data		no data		no data		no data		no data
Yes	AFRO	Eritrea	ERI	44	50	50	50	60	55	50	46	48	44	80	62	25	42	33	60	60	33	33	85	33	59	18	42	33	31	92	92	13	13	0	no data	33	33
Yes	AFRO	Eswatini	SWZ	46	25	25	33	80	56	50	46	48	88	80	84	25	28	26	80	80	33	33	71	33	52	36	28	83	49	84	84	46	46	14	14	0	no data
Yes	AFRO	Ethiopia	ETH	40	100	100	0	40	20	83	61	72	44	0	22	50	14	32	60	60	33	33	100	66	83	27	14	0	13	61	61	26	26	0	no data	0	no data
No	AFRO	Gabon	GAB	no data		no data			no data			no data			no data			no data		no data		no data			no data				no data		no data		no data		no data		no data
Yes	AFRO	Gambia	GMB	50	0	no data	50	60	55	83	53	68	77	60	68	50	42	46	40	40	50	50	28	11	19	100	85	66	84	92	92	73	73	50	50	0	no data
Yes	AFRO	Ghana	GHA	57	0	no data	66	40	53	83	46	64	88	70	79	25	71	48	90	90	33	33	71	22	46	81	71	66	73	76	76	40	40	42	42	93	93
No	AFRO	Guinea	GIN	no data		no data			no data			no data			no data			no data		no data		no data			no data				no data		no data		no data		no data		no data
No	AFRO	Guinea-Bissau	GNB	no data		no data			no data			no data			no data			no data		no data		no data			no data				no data		no data		no data		no data		no data
Yes	AFRO	Kenya	KEN	61	50	50	83	80	81	100	53	76	55	60	57	0	28	14	80	80	16	16	100	88	94	100	100	66	88	100	100	73	73	0	no data	66	66
Yes	AFRO	Lesotho	LSO	42	0	no data	66	80	73	50	38	44	66	30	48	0	28	14	60	60	16	16	85	55	70	36	57	50	47	76	76	73	73	21	21	6	6
Yes	AFRO	Liberia	LBR	38	25	25	66	80	73	83	69	76	77	20	48	0	28	14	50	50	16	16	71	22	46	54	71	83	69	15	15	53	53	7	7	0	no data
Yes	EMRO	Libya	LBY	54	75	75	33	80	56	50	69	59	77	40	58	100	57	78	70	70	66	66	100	22	61	45	85	50	60	53	53	66	66	0	no data	0	no data
No	AFRO	Madagascar	MDG	no data		no data			no data			no data			no data			no data		no data		no data			no data				no data		no data		no data		no data		no data
No	AFRO	Malawi	MWI	no data		no data			no data			no data			no data			no data		no data		no data			no data				no data		no data		no data		no data		no data
No	AFRO	Mali	MLI	no data		no data			no data			no data			no data			no data		no data		no data			no data				no data		no data		no data		no data		no data
Yes	AFRO	Mauritania	MRT	27	0	no data	16	60	38	83	38	60	44	10	27	0	14	7	10	10	0	no data	85	11	48	18	0	0	6	92	92	33	33	14	14	13	13
No	AFRO	Mauritius	MUS	no data		no data			no data			no data			no data			no data		no data		no data			no data				no data		no data		no data		no data		no data
Yes	EMRO	Morocco	MAR	84	100	100	100	100	100	100	84	92	100	90	95	50	100	75	100	100	66	66	100	44	72	81	71	100	84	100	100	80	80	64	64	66	66
Yes	AFRO	Mozambique	MOZ	28	25	25	16	80	48	100	23	61	22	60	41	0	14	7	10	10	33	33	14	66	40	27	14	33	24	15	15	33	33	14	14	13	13
No	AFRO	Namibia	NAM	no data		no data			no data			no data			no data			no data		no data		no data			no data				no data		no data		no data		no data		no data
No	AFRO	Niger	NER	no data		no data			no data			no data			no data			no data		no data		no data			no data				no data		no data		no data		no data		no data
No	AFRO	Nigeria	NGA	no data		no data			no data			no data			no data			no data		no data		no data			no data				no data		no data		no data		no data		no data
No	AFRO	Rwanda	RWA	no data		no data			no data			no data			no data			no data		no data		no data			no data				no data		no data		no data		no data		no data
Yes	AFRO	Sao Tome and Principe	STP	24	0	no data	16	60	38	66	23	44	22	10	16	0	14	7	20	20	0	no data	57	0	28	27	42	33	34	61	61	53	53	7	7	0	no data
No	AFRO	Senegal	SEN	no data		no data			no data			no data			no data			no data		no data		no data			no data				no data		no data		no data		no data		no data
Yes	AFRO	Seychelles	SYC	18	0	no data	0	60	30	66	15	41	0	0	no data	0	0	no data	10	10	0	no data	42	0	21	27	100	50	59	30	30	40	40	0	no data	6	6
Yes	AFRO	Sierra Leone	SLE	19	50	50	16	100	58	100	30	65	22	0	11	0	0	no data	20	20	0	no data	28	0	14	27	42	0	23	7	7	0	no data	0	no data	0	no data
No	EMRO	Somalia	SOM	no data		no data			no data			no data			no data			no data		no data		no data			no data				no data		no data		no data		no data		no data
Yes	AFRO	South Africa	ZAF	66	75	75	66	100	83	83	53	68	77	90	83	25	71	48	90	90	16	16	100	88	94	100	100	66	88	92	92	93	93	14	14	20	20
No	AFRO	South Sudan	SSD	no data		no data			no data			no data			no data			no data		no data		no data			no data				no data		no data		no data		no data		no data
Yes	EMRO	Sudan	SDN	40	75	75	16	80	48	66	38	52	77	30	53	50	42	46	20	20	0	no data	57	88	73	45	14	0	19	46	46	40	40	14	14	40	40
Yes	AFRO	Togo	TGO	11	0	no data	0	20	10	50	15	32	33	10	21	0	0	no data	0	no data	0	no data	42	0	21	18	42	0	20	15	15	26	26	0	no data	0	no data
No	EMRO	Tunisia	TUN	no data		no data			no data			no data			no data			no data		no data		no data			no data				no data		no data		no data		no data		no data
Yes	AFRO	Uganda	UGA	36	0	no data	50	60	55	83	53	68	88	30	59	0	14	7	70	70	33	33	85	77	81	36	0	0	12	69	69	6	6	7	7	0	no data
No	AFRO	United Republic of Tanzania	TZA	no data		no data			no data			no data			no data			no data		no data		no data			no data				no data		no data		no data		no data		no data
No	AFRO	Zambia	ZMB	no data		no data			no data			no data			no data			no data		no data		no data			no data				no data		no data		no data		no data		no data
No	AFRO	Zimbabwe	ZWE	no data		no data			no data			no data			no data			no data		no data		no data			no data				no data		no data		no data		no data		no data
Yes	WPRO	Australia	AUS	93	75	75	100	100	100	100	76	88	100	100	100	100	100	100	100	100	100	100	85	100	92	9	100	66	58	100	100	100	100	92	92	100	100
No	WPRO	Cook Islands	COK	no data		no data			no data			no data			no data			no data		no data		no data			no data				no data		no data		no data		no data		no data
Yes	WPRO	Fiji	FJI	31	50	50	33	80	56	50	15	32	66	50	58	25	0	12	60	60	16	16	28	0	14	63	71	66	67	7	7	26	26	0	no data	0	no data
Yes	WPRO	Kiribati	KIR	59	75	75	100	100	100	66	30	48	66	90	78	100	71	85	80	80	33	33	71	44	57	27	57	66	50	84	84	60	60	14	14	6	6
Yes	WPRO	Marshall Islands	MHL	73	100	100	100	100	100	33	61	47	100	100	100	100	100	100	50	50	66	66	85	77	81	18	57	83	52	92	92	60	60	85	85	20	20
Yes	WPRO	Micronesia	FSM	32	100	100	33	100	66	50	0	25	33	20	26	75	42	58	30	30	0	no data	28	44	36	18	14	16	16	15	15	13	13	28	28	0	no data
Yes	WPRO	Nauru	NRU	41	100	100	66	80	73	33	30	32	44	50	47	100	71	85	40	40	50	50	42	11	26	18	57	50	41	0	no data	40	40	0	no data	0	no data
Yes	WPRO	New Zealand	NZL	86	75	75	66	100	83	100	61	80	100	80	90	100	85	92	100	100	50	50	85	100	92	63	85	83	77	92	92	100	100	92	92	100	100
No	WPRO	Niue	NIU	no data		no data			no data			no data			no data			no data		no data		no data			no data				no data		no data		no data		no data		no data
Yes	WPRO	Palau	PLW	58	50	50	83	60	71	16	23	19	100	100	100	100	85	92	80	80	66	66	28	0	14	18	57	50	41	76	76	93	93	50	50	0	no data
No	WPRO	Papua New Guinea	PNG	no data		no data			no data			no data			no data			no data		no data		no data			no data				no data		no data		no data		no data		no data
No	WPRO	Samoa	WSM	no data		no data			no data			no data			no data			no data		no data		no data			no data				no data		no data		no data		no data		no data
No	WPRO	Solomon Islands	SLB	no data		no data			no data			no data			no data			no data		no data		no data			no data				no data		no data		no data		no data		no data
Yes	WPRO	Tonga	TON	59	100	100	100	100	100	83	53	68	77	80	78	25	0	12	90	90	33	33	57	22	39	54	57	100	70	92	92	60	60	14	14	13	13
No	WPRO	Tuvalu	TUV	no data		no data			no data			no data			no data			no data		no data		no data			no data				no data		no data		no data		no data		no data
Yes	WPRO	Vanuatu	VUT	8	0	no data	0	60	30	16	15	16	0	0	no data	0	0	no data	0	no data	16	16	14	0	7	0	0	0	no data	0	no data	26	26	14	14	0	no data
Yes	AMRO	Antigua and Barbuda	ATG	66	50	50	83	100	91	66	53	60	66	80	73	100	71	85	90	90	50	50	85	22	53	100	100	66	88	76	76	73	73	50	50	13	13
No	AMRO	Argentina	ARG	no data		no data			no data			no data			no data			no data		no data		no data			no data				no data		no data		no data		no data		no data
Yes	AMRO	Bahamas	BHS	59	50	50	100	100	100	100	100	100	100	90	95	75	71	73	90	90	0	no data	100	77	88	81	71	83	78	15	15	53	53	21	21	6	6
Yes	AMRO	Barbados	BRB	60	75	75	83	80	81	66	38	52	44	80	62	25	42	33	70	70	33	33	85	77	81	18	100	83	67	61	61	86	86	64	64	20	20
Yes	AMRO	Belize	BLZ	32	25	25	0	80	40	83	38	60	77	60	68	0	14	7	20	20	0	no data	57	55	56	18	28	0	15	76	76	46	46	0	no data	0	no data
No	AMRO	Bolivia (Plurinational State of)	BOL	no data		no data			no data			no data			no data			no data		no data		no data			no data				no data		no data		no data		no data		no data
Yes	AMRO	Brazil	BRA	53	75	75	50	100	75	50	84	67	88	70	79	0	28	14	20	20	66	66	85	44	65	18	28	0	15	84	84	66	66	42	42	20	20
Yes	AMRO	Canada	CAN	71	50	50	66	100	83	33	61	47	66	30	48	100	57	78	20	20	100	100	85	55	70	100	100	100	100	23	23	100	100	100	100	100	100
No	AMRO	Chile	CHL	no data		no data			no data			no data			no data			no data		no data		no data			no data				no data		no data		no data		no data		no data
Yes	AMRO	Colombia	COL	78	100	100	100	100	100	100	69	84	66	50	58	50	57	53	100	100	50	50	71	55	63	63	100	50	71	100	100	93	93	85	85	53	53
Yes	AMRO	Costa Rica	CRI	77	100	100	100	100	100	83	76	80	55	80	67	50	57	53	80	80	100	100	100	88	94	72	85	33	63	69	69	100	100	71	71	26	26
No	AMRO	Cuba	CUB	no data		no data			no data			no data			no data			no data		no data		no data			no data				no data		no data		no data		no data		no data
Yes	AMRO	Dominica	DMA	43	50	50	83	100	91	50	15	32	77	80	78	50	42	46	60	60	33	33	0	11	5	18	85	66	56	76	76	20	20	14	14	0	no data
Yes	AMRO	Dominican Republic	DOM	52	50	50	100	100	100	83	30	57	55	30	42	0	28	14	40	40	100	100	85	100	92	45	57	33	45	30	30	40	40	14	14	53	53
Yes	AMRO	Ecuador	ECU	41	0	no data	33	100	66	33	53	43	33	50	41	50	14	32	80	80	50	50	0	33	16	9	14	0	7	46	46	46	46	28	28	73	73
No	AMRO	El Salvador	SLV	no data		no data			no data			no data			no data			no data		no data		no data			no data				no data		no data		no data		no data		no data
No	AMRO	Grenada	GRD	no data		no data			no data			no data			no data			no data		no data		no data			no data				no data		no data		no data		no data		no data
No	AMRO	Guatemala	GTM	no data		no data			no data			no data			no data			no data		no data		no data			no data				no data		no data		no data		no data		no data
Yes	AMRO	Guyana	GUY	33	0	no data	50	100	75	33	23	28	22	30	26	25	14	19	40	40	33	33	42	66	54	18	85	66	56	46	46	46	46	0	no data	0	no data
No	AMRO	Haiti	HTI	no data		no data			no data			no data			no data			no data		no data		no data			no data				no data		no data		no data		no data		no data
Yes	AMRO	Honduras	HND	46	50	50	66	100	83	100	38	69	44	30	37	0	14	7	10	10	50	50	85	55	70	18	14	0	10	84	84	66	66	7	7	53	53
Yes	AMRO	Jamaica	JAM	32	0	no data	16	80	48	16	38	27	88	70	79	25	14	19	40	40	0	no data	57	44	50	27	71	50	49	53	53	46	46	7	7	0	no data
Yes	AMRO	Mexico	MEX	43	50	50	0	100	50	50	38	44	44	40	42	0	0	no data	70	70	0	no data	100	100	100	45	71	83	66	53	53	60	60	14	14	13	13
No	AMRO	Nicaragua	NIC	no data		no data			no data			no data			no data			no data		no data		no data			no data				no data		no data		no data		no data		no data
No	AMRO	Panama	PAN	no data		no data			no data			no data			no data			no data		no data		no data			no data				no data		no data		no data		no data		no data
No	AMRO	Paraguay	PRY	no data		no data			no data			no data			no data			no data		no data		no data			no data				no data		no data		no data		no data		no data
No	AMRO	Peru	PER	no data		no data			no data			no data			no data			no data		no data		no data			no data				no data		no data		no data		no data		no data
No	AMRO	Saint Kitts and Nevis	KNA	no data		no data			no data			no data			no data			no data		no data		no data			no data				no data		no data		no data		no data		no data
Yes	AMRO	Saint Lucia	LCA	29	0	no data	0	80	40	100	30	65	66	40	53	50	28	39	80	80	16	16	28	0	14	18	28	0	15	38	38	0	no data	14	14	0	no data
No	AMRO	Saint Vincent and the Grenadines	VCT	no data		no data			no data			no data			no data			no data		no data		no data			no data				no data		no data		no data		no data		no data
No	AMRO	Suriname	SUR	no data		no data			no data			no data			no data			no data		no data		no data			no data				no data		no data		no data		no data		no data
Yes	AMRO	Trinidad and Tobago	TTO	55	50	50	66	100	83	33	53	43	88	50	69	75	28	51	90	90	0	no data	57	33	45	81	100	66	82	69	69	73	73	35	35	26	26
Yes	AMRO	United States of America	USA	87	75	75	50	100	75	100	92	96	88	80	84	75	100	87	100	100	100	100	100	55	77	81	100	100	93	61	61	100	100	92	92	86	86
No	AMRO	Uruguay	URY	no data		no data			no data			no data			no data			no data		no data		no data			no data				no data		no data		no data		no data		no data
No	AMRO	Venezuela (Bolivarian Republic of)	VEN	no data		no data			no data			no data			no data			no data		no data		no data			no data				no data		no data		no data		no data		no data
Yes	EMRO	Afghanistan	AFG	45	50	50	50	100	75	100	92	96	77	30	53	25	57	41	80	80	16	16	57	33	45	0	28	16	15	69	69	26	26	7	7	6	6
Yes	EURO	Armenia	ARM	75	50	50	33	100	66	100	84	92	100	70	85	50	100	75	80	80	100	100	71	88	80	0	28	0	9	92	92	60	60	85	85	100	100
Yes	EURO	Azerbaijan	AZE	53	25	25	0	100	50	100	69	84	77	90	83	0	71	35	70	70	16	16	85	55	70	90	57	16	54	84	84	40	40	21	21	60	60
Yes	EMRO	Bahrain	BHR	67	75	75	66	100	83	66	84	75	100	100	100	100	85	92	100	100	83	83	85	11	48	9	42	83	45	53	53	33	33	0	no data	80	80
Yes	SEARO	Bangladesh	BGD	68	50	50	100	80	90	100	100	100	100	90	95	50	28	39	100	100	83	83	100	88	94	9	14	0	7	100	100	40	40	14	14	66	66
Yes	SEARO	Bhutan	BTN	29	25	25	83	60	71	33	61	47	44	60	52	0	14	7	40	40	16	16	57	0	28	36	28	66	43	7	7	40	40	0	no data	0	no data
Yes	WPRO	Brunei Darussalam	BRN	51	0	no data	33	100	66	100	23	61	100	80	90	50	28	39	70	70	16	16	85	44	65	45	57	83	61	84	84	93	93	14	14	6	6
Yes	WPRO	Cambodia	KHM	46	100	100	16	100	58	100	69	84	77	40	58	0	0	no data	30	30	16	16	85	66	76	45	42	33	40	69	69	53	53	14	14	0	no data
Yes	WPRO	China	CHN	87	100	100	83	100	91	66	53	60	100	100	100	100	85	92	70	70	83	83	100	100	100	27	100	66	64	92	92	100	100	78	78	100	100
Yes	EURO	Cyprus	CYP	44	75	75	33	100	66	33	23	28	33	50	41	0	42	21	20	20	0	no data	14	0	7	100	100	66	88	69	69	100	100	14	14	46	46
Yes	SEARO	Democratic People's Republic of Korea	PRK	59	50	50	33	60	46	50	38	44	77	60	68	25	14	19	50	50	66	66	42	77	60	18	100	83	67	84	84	93	93	57	57	60	60
Yes	EURO	Georgia	GEO	93	100	100	83	100	91	100	92	96	100	100	100	100	100	100	100	100	83	83	100	88	94	54	100	100	84	92	92	86	86	85	85	100	100
Yes	SEARO	India	IND	73	75	75	100	100	100	83	61	72	88	70	79	50	0	25	80	80	83	83	100	88	94	63	100	66	76	100	100	53	53	50	50	60	60
Yes	WPRO	Indonesia	IDN	83	100	100	100	100	100	66	46	56	88	90	89	100	42	71	80	80	83	83	100	100	100	27	57	33	39	84	84	100	100	85	85	86	86
Yes	EMRO	Iran (Islamic Republic of)	IRN	64	100	100	100	100	100	66	76	71	88	70	79	25	57	41	60	60	50	50	100	100	100	100	71	66	79	84	84	60	60	7	7	0	no data
Yes	EMRO	Iraq	IRQ	49	50	50	33	100	66	100	69	84	100	50	75	0	71	35	90	90	16	16	57	0	28	0	28	16	15	61	61	60	60	35	35	26	26
Yes	EURO	Israel	ISR	55	50	50	33	100	66	100	92	96	88	100	94	75	71	73	100	100	33	33	100	100	100	54	0	0	18	0	no data	0	no data	57	57	33	33
Yes	WPRO	Japan	JPN	94	100	100	100	100	100	100	61	80	100	100	100	100	100	100	70	70	100	100	100	100	100	27	100	100	75	92	92	100	100	100	100	100	100
Yes	EMRO	Jordan	JOR	84	75	75	100	100	100	100	69	84	100	90	95	100	57	78	100	100	83	83	100	100	100	54	100	83	79	84	84	100	100	64	64	53	53
No	EURO	Kazakhstan	KAZ	no data		no data			no data			no data			no data			no data		no data		no data			no data				no data		no data		no data		no data		no data
Yes	EMRO	Kuwait	KWT	63	50	50	100	80	90	66	61	64	100	90	95	100	100	100	60	60	33	33	57	77	67	27	100	100	75	84	84	86	86	0	no data	13	13
No	EURO	Kyrgyzstan	KGZ	no data		no data			no data			no data			no data			no data		no data		no data			no data				no data		no data		no data		no data		no data
Yes	WPRO	Lao People's Democratic Republic	LAO	51	75	75	50	100	75	66	61	64	88	100	94	75	71	73	20	20	66	66	100	22	61	9	0	0	3	84	84	46	46	0	no data	0	no data
Yes	EMRO	Lebanon	LBN	55	50	50	50	60	55	83	46	64	77	80	78	0	57	28	80	80	33	33	57	55	56	81	28	16	42	76	76	80	80	7	7	66	66
Yes	WPRO	Malaysia	MYS	91	100	100	100	100	100	66	61	64	100	100	100	100	100	100	70	70	100	100	100	55	77	27	100	100	75	100	100	100	100	100	100	100	100
Yes	SEARO	Maldives	MDV	64	100	100	100	100	100	66	92	79	100	80	90	50	85	67	60	60	33	33	57	66	61	90	71	83	81	69	69	80	80	7	7	0	no data
Yes	WPRO	Mongolia	MNG	81	100	100	33	80	56	100	61	80	100	100	100	100	85	92	90	90	100	100	100	66	83	63	85	83	77	92	92	53	53	64	64	66	66
Yes	SEARO	Myanmar	MMR	73	100	100	33	100	66	100	76	88	100	100	100	75	57	66	90	90	33	33	85	55	70	36	71	50	52	76	76	100	100	71	71	33	33
Yes	SEARO	Nepal	NPL	45	75	75	50	100	75	50	30	40	77	20	48	0	28	14	80	80	33	33	100	77	88	9	28	50	29	46	46	46	46	7	7	6	6
Yes	EMRO	Oman	OMN	75	75	75	66	60	63	66	53	60	100	60	80	100	100	100	80	80	66	66	100	77	88	45	100	100	81	100	100	20	20	100	100	60	60
Yes	EMRO	Pakistan	PAK	24	50	50	16	60	38	0	15	7	55	30	42	0	14	7	20	20	0	no data	14	22	18	0	14	50	21	15	15	6	6	0	no data	93	93
Yes	WPRO	Philippines	PHL	54	0	no data	16	80	48	100	76	88	77	40	58	75	57	66	90	90	33	33	71	88	80	81	85	100	89	76	76	33	33	21	21	20	20
Yes	EMRO	Qatar	QAT	69	50	50	50	20	35	50	61	55	100	90	95	100	85	92	90	90	66	66	100	88	94	63	14	33	37	76	76	46	46	78	78	86	86
Yes	WPRO	Republic of Korea	KOR	74	50	50	66	80	73	100	69	84	100	30	65	100	71	85	80	80	83	83	85	88	87	100	100	100	100	69	69	80	80	42	42	66	66
Yes	EMRO	Saudi Arabia	SAU	90	100	100	100	100	100	83	76	80	100	100	100	100	100	100	70	70	83	83	100	100	100	90	100	100	96	100	100	86	86	92	92	66	66
Yes	WPRO	Singapore	SGP	97	100	100	100	100	100	100	100	100	100	100	100	100	100	100	100	100	100	100	100	100	100	100	100	100	100	76	76	100	100	100	100	86	86
Yes	SEARO	Sri Lanka	LKA	60	75	75	0	100	50	66	84	75	44	90	67	75	28	51	80	80	66	66	100	33	66	90	100	83	91	92	92	66	66	0	no data	0	no data
Yes	EMRO	Syrian Arab Republic	SYR	45	50	50	0	40	20	50	46	48	88	20	54	25	14	19	60	60	0	no data	100	77	88	27	71	50	49	69	69	53	53	71	71	0	no data
No	EURO	Tajikistan	TJK	no data		no data			no data			no data			no data			no data		no data		no data			no data				no data		no data		no data		no data		no data
Yes	SEARO	Thailand	THA	65	50	50	100	100	100	66	38	52	88	100	94	75	71	73	50	50	66	66	100	66	83	27	85	83	65	61	61	93	93	57	57	6	6
Yes	SEARO	Timor-Leste	TLS	37	50	50	33	20	26	66	38	52	77	40	58	25	28	26	50	50	50	50	57	22	39	36	28	16	27	61	61	40	40	0	no data	0	no data
Yes	EURO	Türkiye	TUR	62	75	75	0	80	40	0	30	15	44	80	62	50	14	32	30	30	100	100	85	66	76	100	85	50	78	53	53	93	93	50	50	100	100
No	EURO	Turkmenistan	TKM	no data		no data			no data			no data			no data			no data		no data		no data			no data				no data		no data		no data		no data		no data
Yes	EMRO	United Arab Emirates	ARE	36	75	75	33	100	66	66	15	41	44	20	32	25	0	12	50	50	0	no data	71	66	69	63	0	0	21	38	38	13	13	0	no data	46	46
No	EURO	Uzbekistan	UZB	no data		no data			no data			no data			no data			no data		no data		no data			no data				no data		no data		no data		no data		no data
Yes	WPRO	Viet Nam	VNM	73	50	50	83	60	71	50	53	51	100	100	100	0	71	35	70	70	66	66	100	88	94	27	71	100	66	76	76	100	100	71	71	100	100
No	EMRO	Yemen	YEM	no data		no data			no data			no data			no data			no data		no data		no data			no data				no data		no data		no data		no data		no data
No	EURO	Albania	ALB	no data		no data			no data			no data			no data			no data		no data		no data			no data				no data		no data		no data		no data		no data
Yes	EURO	Andorra	AND	36	50	50	50	80	65	83	53	68	11	70	40	25	0	12	70	70	0	no data	71	0	35	0	0	0	no data	46	46	80	80	7	7	0	no data
Yes	EURO	Austria	AUT	86	50	50	66	100	83	100	92	96	100	100	100	100	100	100	100	100	66	66	85	100	92	27	100	100	75	92	92	93	93	78	78	93	93
No	EURO	Belarus	BLR	no data		no data			no data			no data			no data			no data		no data		no data			no data				no data		no data		no data		no data		no data
Yes	EURO	Belgium	BEL	74	100	100	50	100	75	50	53	51	77	100	88	100	57	78	70	70	50	50	71	88	80	63	85	83	77	53	53	93	93	64	64	86	86
Yes	EURO	Bosnia and Herzegovina	BIH	38	75	75	0	80	40	66	30	48	44	20	32	25	42	33	20	20	0	no data	42	44	43	18	28	33	26	76	76	100	100	7	7	0	no data
No	EURO	Bulgaria	BGR	no data		no data			no data			no data			no data			no data		no data		no data			no data				no data		no data		no data		no data		no data
Yes	EURO	Croatia	HRV	95	100	100	50	100	75	100	100	100	100	100	100	100	100	100	100	100	100	100	100	100	100	63	100	66	76	92	92	100	100	100	100	93	93
Yes	EURO	Czech Republic	CZE	86	100	100	66	80	73	100	46	73	100	100	100	100	100	100	90	90	50	50	85	77	81	0	100	66	55	92	92	100	100	100	100	100	100
Yes	EURO	Denmark	DNK	73	50	50	83	100	91	33	23	28	100	90	95	100	100	100	80	80	0	no data	57	55	56	27	100	100	75	100	100	93	93	85	85	100	100
Yes	EURO	Estonia	EST	65	50	50	33	100	66	66	46	56	100	60	80	50	71	60	60	60	16	16	57	66	61	18	85	33	45	92	92	93	93	92	92	73	73
Yes	EURO	Finland	FIN	83	100	100	100	80	90	100	30	65	77	80	78	75	71	73	100	100	83	83	71	55	63	72	85	83	80	92	92	100	100	57	57	100	100
Yes	EURO	France	FRA	63	100	100	33	80	56	66	69	67	33	80	56	50	71	60	50	50	50	50	71	100	85	9	42	16	22	38	38	86	86	71	71	80	80
Yes	EURO	Germany	DEU	81	100	100	100	100	100	66	53	60	88	90	89	100	57	78	70	70	33	33	100	100	100	27	100	83	70	84	84	100	100	85	85	80	80
Yes	EURO	Greece	GRC	76	0	no data	66	100	83	66	53	60	88	90	89	100	85	92	90	90	83	83	71	77	74	63	85	66	72	92	92	86	86	92	92	80	80
No	EURO	Holy See	VAT	no data		no data			no data			no data			no data			no data		no data		no data			no data				no data		no data		no data		no data		no data
Yes	EURO	Hungary	HUN	68	75	75	0	80	40	66	61	64	88	80	84	50	85	67	60	60	83	83	85	100	92	9	28	33	23	61	61	86	86	50	50	100	100
No	EURO	Iceland	ISL	no data		no data			no data			no data			no data			no data		no data		no data			no data				no data		no data		no data		no data		no data
Yes	EURO	Ireland	IRL	52	25	25	33	80	56	100	69	84	66	90	78	0	57	28	40	40	33	33	14	33	23	54	14	16	28	92	92	100	100	42	42	53	53
Yes	EURO	Italy	ITA	75	50	50	33	100	66	83	69	76	88	80	84	50	85	67	70	70	33	33	85	100	92	81	100	100	93	92	92	93	93	78	78	86	86
Yes	EURO	Latvia	LVA	65	25	25	83	60	71	100	38	69	66	60	63	50	71	60	80	80	16	16	85	77	81	54	28	83	55	76	76	73	73	71	71	100	100
No	EURO	Liechtenstein	LIE	no data		no data			no data			no data			no data			no data		no data		no data			no data				no data		no data		no data		no data		no data
Yes	EURO	Lithuania	LTU	71	100	100	50	80	65	100	61	80	33	90	61	0	85	42	50	50	0	no data	85	88	87	63	100	66	76	92	92	100	100	64	64	100	100
Yes	EURO	Luxembourg	LUX	44	0	no data	33	80	56	16	38	27	33	70	51	50	28	39	70	70	0	no data	14	11	12	18	57	83	52	53	53	93	93	42	42	80	80
No	EURO	Malta	MLT	no data		no data			no data			no data			no data			no data		no data		no data			no data				no data		no data		no data		no data		no data
No	EURO	Monaco	MCO	no data		no data			no data			no data			no data			no data		no data		no data			no data				no data		no data		no data		no data		no data
No	EURO	Montenegro	MNE	no data		no data			no data			no data			no data			no data		no data		no data			no data				no data		no data		no data		no data		no data
No	EURO	Netherlands (Kingdom of the)	NLD	no data		no data			no data			no data			no data			no data		no data		no data			no data				no data		no data		no data		no data		no data
No	EURO	North Macedonia	MKD	no data		no data			no data			no data			no data			no data		no data		no data			no data				no data		no data		no data		no data		no data
No	EURO	Norway	NOR	no data		no data			no data			no data			no data			no data		no data		no data			no data				no data		no data		no data		no data		no data
Yes	EURO	Poland	POL	66	50	50	16	80	48	100	69	84	88	90	89	0	85	42	70	70	0	no data	100	88	94	54	71	66	64	84	84	93	93	35	35	100	100
No	EURO	Portugal	PRT	no data		no data			no data			no data			no data			no data		no data		no data			no data				no data		no data		no data		no data		no data
Yes	EURO	Republic of Moldova	MDA	66	100	100	50	100	75	100	61	80	77	70	73	75	28	51	50	50	0	no data	42	66	54	36	57	33	42	92	92	93	93	50	50	100	100
Yes	EURO	Romania	ROU	67	50	50	50	100	75	100	46	73	100	80	90	25	85	55	50	50	16	16	100	66	83	36	57	83	58	84	84	86	86	57	57	100	100
Yes	EURO	Russian Federation	RUS	94	100	100	83	100	91	100	84	92	100	100	100	100	100	100	100	100	100	100	100	100	100	63	85	100	83	92	92	73	73	85	85	100	100
Yes	EURO	San Marino	SMR	40	100	100	83	40	61	0	7	3	33	50	41	0	0	no data	20	20	0	no data	85	77	81	0	0	0	no data	92	92	100	100	14	14	13	13
No	EURO	Serbia	SRB	no data		no data			no data			no data			no data			no data		no data		no data			no data				no data		no data		no data		no data		no data
Yes	EURO	Slovakia	SVK	64	75	75	83	60	71	66	53	60	100	100	100	0	85	42	10	10	0	no data	71	77	74	18	100	66	61	76	76	93	93	85	85	86	86
Yes	EURO	Slovenia	SVN	70	75	75	0	80	40	66	46	56	88	100	94	25	100	62	70	70	16	16	85	100	92	18	85	83	62	84	84	93	93	78	78	93	93
Yes	EURO	Spain	ESP	42	0	no data	0	100	50	100	76	88	44	60	52	0	14	7	60	60	33	33	85	77	81	9	0	0	3	61	61	100	100	14	14	0	no data
Yes	EURO	Sweden	SWE	83	100	100	66	100	83	83	92	87	77	90	83	75	85	80	90	90	16	16	85	100	92	100	85	83	89	84	84	93	93	78	78	100	100
Yes	EURO	Switzerland	CHE	79	100	100	33	100	66	100	61	80	88	70	79	75	71	73	90	90	33	33	100	100	100	27	57	100	61	76	76	100	100	92	92	80	80
No	EURO	Ukraine	UKR	no data		no data			no data			no data			no data			no data		no data		no data			no data				no data		no data		no data		no data		no data
No	EURO	United Kingdom of Great Britain and Northern Ireland	GBR	no data		no data			no data			no data			no data			no data		no data		no data			no data				no data		no data		no data		no data		no data

## Sheet: Glossary
Capacities
Capacity	Title
C.1	National legislation, policy & financing
C.2	Coordination and NFP Communications
C.3	Surveillance
C.4	Response
C.5	Preparedness
C.6	Risk Communication
C.7	Human Resource Capacity
C.8	Laboratory
C.9	Points of Entry
C.10	Zoonotic Events
C.11	Food Safety
C.12	Chemical Events
C.13	Radiation Emergencies
Indicators
Indicator No	Title
C.1.1.1	Laws, regulations, administrative requirements, policies or other government instruments in place, sufficient for implementation of obligations under the IHR
C.2.1.1	Mechanism established for the coordination of relevant sectors in the implementation of IHR
C.2.1.2	IHR NFP functions and operations in place as defined by IHR (2005)
C.3.1.1	Indicator-based (Routine) surveillance (IBS) includes early warning function for early detection of public health events
C.3.2.1	Event-Based Surveillance established
C.4.1.1	Public Health Emergency Response mechanisms established
C.4.2.1	Infection Control and Prevention (IPC) established at national and hospital levels
C.5.1.1	Multi-hazard National Public Health Emergency Preparedness and Response Plan exists
C.5.2.1	Public health risks and resources mapped
C.6.1.1	Mechanisms for effective risk communication during a public health emergency are established
C.7.1.1	Human resources available to implement IHR Core Capacity requirements
C.8.1.1	Laboratory services available and accessible to test for priority health threats
C.8.2.1	Laboratory biosafety and biosecurity practices in place
C.9.1.1	General obligations at PoE are fulfilled
C.9.2.1	Effective surveillance established at PoE
C.9.3.1	Effective response at PoE established
C.10.1.1	Mechanisms for detecting and responding to zoonoses and potential zoonoses established
C.11.1.1	Mechanisms established for detecting and responding to foodborne disease and food contamination
C.12.1.1	Mechanisms established for detection, alert and response to chemical emergencies
C.13.1.1	Mechanisms established for detecting and responding to radiological and nuclear emergencies
Scoring System
Indicator Level	Score	Score Range	Color
1	20	0-20
2	40	21-40
3	60	41-60
4	80	61-80
5	100	81-100
