# Supplementary material for: Temporal trends in African healthcare system capacities in prevention, detection, response, and sustainability between 2010 and 2023
Source: PLOS Glob Public Health. 2026 May 12;6(5):e0005285. doi: 10.1371/journal.pgph.0005285 (PMC13166948; doi:10.1371/journal.pgph.0005285)
Supplement: S2 Data — Excel file containing country-level scores (0–100) for prevention, detection, response, and sustainability derived from WHO State Party Annual Report (SPAR) submissions for 2011. (XLSX) [file pgph.0005285.s007.xlsx]

## Sheet: Score by capacity & indicator
				State Parties Self-Assessment Annual Reporting on the implementation of The International Health Regulations
				Score by capacity & Indicator 2011
					Capacity 1		Capacity 2			Capacity 3			Capacity 4			Capacity 5			Capacity 6		Capacity 7		Capacity 8			Capacity 9				Capacity 10		Capacity 11		Capacity 12		Capacity 13
					National legislation, policy & financing		Coordination and NFP Communications			Surveillance			Response			Preparedness			Risk Communication		Human Resource Capacity		Laboratory			Points of Entry				Zoonotic Events		Food Safety		Chemical Events		Radiation Emergencies
					Score per indicator	Total	Score per indicator		Total	Score per indicator		Total	Score per indicator		Total	Score per indicator		Total	Score per indicator	Total	Score per indicator	Total	Score per indicator		Total	Score per indicator			Total	Score per indicator	Total	Score per indicator	Total	Score per indicator	Total	Score per indicator	Total
				Total Average	C.1.1.1	C.1	C.2.1.1	C.2.1.2	C.2	C.3.1.1	C.3.2.1	C.3	C.4.1.1	C.4.2.1	C.4	C.5.1.1	C.5.2.1	C.5	C.6.1.1	C.6	C.7.1.1	C.7	C.8.1.1	C.8.2.1	C.8	C.9.1.1	C.9.2.1	C.9.3.1	C.9	C.10.1.1	C.10	C.11.1.1	C.11	C.12.1.1	C.12	C.13.1.1	C.13
AVG Global Capacity				62	61	61	65	73	69	82	70	76	71	75	73	65	50	58	65	65	45	45	76	65	71	56	58	40	51	77	77	70	70	45	45	49	49
AFRO				43	32	32	46	52	49	74	56	65	59	52	56	45	26	36	44	44	33	33	74	56	65	41	47	26	38	59	59	45	45	20	20	23	23
AMRO				63	66	66	71	76	73	81	73	77	74	76	75	70	43	57	70	70	54	54	77	70	73	50	51	31	44	78	78	68	68	46	46	40	40
EMRO				67	78	78	74	84	79	82	78	80	77	71	74	69	53	61	67	67	56	56	80	64	72	69	58	55	61	75	75	68	68	45	45	57	57
EURO				72	72	72	65	76	71	90	73	82	69	89	79	68	71	69	68	68	36	36	75	71	73	62	66	50	59	88	88	90	90	69	69	77	77
SEARO				60	60	60	50	80	65	68	68	68	71	73	72	64	45	54	69	69	53	53	76	52	64	60	63	40	54	83	83	64	64	33	33	38	38
WPRO				71	69	69	87	88	87	86	79	82	89	89	89	85	61	73	84	84	59	59	80	69	75	66	63	47	59	83	83	76	76	46	46	44	44
Data Received	Region	States Party of IHR	ISO Code	Total Average	C.1.1.1	C.1	C.2.1.1	C.2.1.2	C.2	C.3.1.1	C.3.2.1	C.3	C.4.1.1	C.4.2.1	C.4	C.5.1.1	C.5.2.1	C.5	C.6.1.1	C.6	C.7.1.1	C.7	C.8.1.1	C.8.2.1	C.8	C.9.1.1	C.9.2.1	C.9.3.1	C.9	C.10.1.1	C.10	C.11.1.1	C.11	C.12.1.1	C.12	C.13.1.1	C.13
Yes	AFRO	Algeria	DZA	11	0	no data	0	40	20	0	0	no data	0	57	28	0	0	no data	14	14	0	no data	40	80	60	20	50	0	23	0	no data	0	no data	0	no data	0	no data
Yes	AFRO	Angola	AGO	41	0	no data	67	80	73	80	20	50	71	71	71	40	0	20	57	57	25	25	100	100	100	17	14	0	10	67	67	58	58	0	no data	0	no data
Yes	AFRO	Benin	BEN	46	0	no data	100	100	100	100	80	90	100	43	71	20	50	35	57	57	25	25	80	60	70	67	71	14	50	56	56	33	33	8	8	0	no data
No	AFRO	Botswana	BWA	no data		no data			no data			no data			no data			no data		no data		no data			no data				no data		no data		no data		no data		no data
No	AFRO	Burkina Faso	BFA	no data		no data			no data			no data			no data			no data		no data		no data			no data				no data		no data		no data		no data		no data
Yes	AFRO	Burundi	BDI	15	0	no data	33	60	46	60	20	40	43	14	28	20	0	10	29	29	0	no data	0	0	no data	0	0	0	no data	22	22	17	17	8	8	0	no data
No	AFRO	Cabo Verde	CPV	no data		no data			no data			no data			no data			no data		no data		no data			no data				no data		no data		no data		no data		no data
Yes	AFRO	Cameroon	CMR	65	100	100	33	20	26	80	70	75	86	43	64	60	50	55	86	86	100	100	100	100	100	67	43	0	36	100	100	50	50	8	8	50	50
Yes	AFRO	Central African Republic	CAF	28	75	75	33	20	26	80	30	55	43	0	21	0	0	no data	14	14	50	50	80	0	40	0	33	50	27	44	44	0	no data	8	8	0	no data
Yes	AFRO	Chad	TCD	28	0	no data	0	40	20	100	60	80	57	71	64	0	0	no data	57	57	0	no data	60	0	30	17	43	0	20	56	56	42	42	0	no data	0	no data
No	AFRO	Comoros	COM	no data		no data			no data			no data			no data			no data		no data		no data			no data				no data		no data		no data		no data		no data
Yes	AFRO	Congo	COG	57	75	75	0	80	40	80	100	90	57	71	64	60	100	80	57	57	50	50	60	80	70	100	29	14	47	56	56	50	50	33	33	33	33
Yes	AFRO	Côte d'Ivoire	CIV	52	50	50	67	80	73	0	0	no data	86	86	86	60	50	55	57	57	0	no data	100	80	90	83	100	86	89	78	78	67	67	8	8	17	17
Yes	AFRO	Democratic Republic of the Congo	COD	60	100	100	0	60	30	80	70	75	71	43	57	100	0	50	57	57	100	100	80	60	70	50	86	29	55	33	33	58	58	0	no data	92	92
No	EMRO	Djibouti	DJI	no data		no data			no data			no data			no data			no data		no data		no data			no data				no data		no data		no data		no data		no data
Yes	EMRO	Egypt	EGY	83	75	75	33	100	66	80	100	90	100	100	100	100	75	87	86	86	75	75	80	80	80	100	100	100	100	89	89	75	75	67	67	92	92
Yes	AFRO	Equatorial Guinea	GNQ	1	0	no data	0	0	no data	0	0	no data	0	0	no data	0	0	no data	0	no data	0	no data	0	0	no data	0	0	0	no data	0	no data	17	17	0	no data	0	no data
Yes	AFRO	Eritrea	ERI	45	50	50	67	40	53	100	100	100	71	86	78	40	25	32	29	29	0	no data	60	100	80	50	100	86	78	56	56	8	8	17	17	0	no data
Yes	AFRO	Eswatini	SWZ	53	50	50	67	40	53	100	80	90	57	71	64	60	0	30	57	57	75	75	80	80	80	50	29	0	26	67	67	67	67	17	17	8	8
Yes	AFRO	Ethiopia	ETH	70	100	100	67	100	83	80	90	85	71	0	35	100	100	100	57	57	100	100	100	100	100	83	71	29	61	100	100	58	58	25	25	8	8
Yes	AFRO	Gabon	GAB	48	25	25	67	0	33	40	30	35	57	100	78	0	0	no data	43	43	0	no data	80	60	70	40	83	50	57	89	89	75	75	58	58	58	58
Yes	AFRO	Gambia	GMB	53	50	50	67	20	43	80	80	80	71	71	71	60	50	55	71	71	0	no data	80	40	60	67	29	0	32	89	89	67	67	67	67	0	no data
Yes	AFRO	Ghana	GHA	39	50	50	67	40	53	100	50	75	57	29	43	40	25	32	43	43	0	no data	60	0	30	83	71	29	61	33	33	25	25	0	no data	67	67
Yes	AFRO	Guinea	GIN	13	0	no data	0	20	10	80	0	40	14	0	7	0	0	no data	14	14	25	25	60	40	50	0	0	0	no data	11	11	8	8	8	8	0	no data
No	AFRO	Guinea-Bissau	GNB	no data		no data			no data			no data			no data			no data		no data		no data			no data				no data		no data		no data		no data		no data
Yes	AFRO	Kenya	KEN	73	50	50	100	80	90	80	60	70	71	57	64	60	25	42	71	71	75	75	100	80	90	83	86	43	70	100	100	100	100	25	25	100	100
Yes	AFRO	Lesotho	LSO	47	25	25	0	100	50	80	70	75	71	29	50	40	75	57	57	57	0	no data	100	100	100	33	43	0	25	89	89	67	67	17	17	0	no data
Yes	AFRO	Liberia	LBR	26	0	no data	0	0	no data	100	70	85	86	29	57	40	25	32	29	29	50	50	60	80	70	33	29	0	20	0	no data	0	no data	0	no data	0	no data
Yes	EMRO	Libya	LBY	55	75	75	67	60	63	60	80	70	29	86	57	60	50	55	71	71	50	50	80	40	60	83	29	0	37	44	44	50	50	0	no data	83	83
Yes	AFRO	Madagascar	MDG	27	0	no data	100	0	50	20	30	25	57	29	43	80	0	40	14	14	25	25	40	60	50	33	14	0	15	33	33	50	50	0	no data	0	no data
Yes	AFRO	Malawi	MWI	64	50	50	67	40	53	80	70	75	71	86	78	80	100	90	57	57	25	25	100	40	70	40	100	86	75	78	78	58	58	50	50	67	67
Yes	AFRO	Mali	MLI	55	50	50	100	100	100	100	90	95	86	43	64	40	25	32	57	57	75	75	80	60	70	33	71	43	49	67	67	50	50	8	8	0	no data
Yes	AFRO	Mauritania	MRT	20	0	no data	0	40	20	60	40	50	0	14	7	0	0	no data	0	no data	0	no data	40	20	30	0	33	80	37	44	44	8	8	0	no data	58	58
No	AFRO	Mauritius	MUS	no data		no data			no data			no data			no data			no data		no data		no data			no data				no data		no data		no data		no data		no data
Yes	EMRO	Morocco	MAR	89	100	100	100	100	100	100	90	95	100	100	100	100	100	100	100	100	100	100	100	100	100	83	43	0	42	100	100	83	83	33	33	100	100
Yes	AFRO	Mozambique	MOZ	53	0	no data	67	100	83	80	60	70	100	100	100	80	0	40	43	43	100	100	100	100	100	83	86	100	89	33	33	17	17	8	8	8	8
No	AFRO	Namibia	NAM	no data		no data			no data			no data			no data			no data		no data		no data			no data				no data		no data		no data		no data		no data
No	AFRO	Niger	NER	no data		no data			no data			no data			no data			no data		no data		no data			no data				no data		no data		no data		no data		no data
Yes	AFRO	Nigeria	NGA	38	25	25	0	100	50	80	60	70	57	86	71	80	25	52	43	43	25	25	40	0	20	0	0	0	no data	78	78	58	58	8	8	0	no data
No	AFRO	Rwanda	RWA	no data		no data			no data			no data			no data			no data		no data		no data			no data				no data		no data		no data		no data		no data
Yes	AFRO	Sao Tome and Principe	STP	22	0	no data	67	80	73	100	40	70	29	14	21	0	0	no data	14	14	0	no data	40	20	30	20	0	0	6	33	33	33	33	0	no data	0	no data
Yes	AFRO	Senegal	SEN	30	0	no data	67	40	53	100	30	65	14	29	21	40	25	32	29	29	25	25	60	40	50	17	0	0	5	22	22	42	42	33	33	8	8
Yes	AFRO	Seychelles	SYC	39	0	no data	0	40	20	60	50	55	14	71	42	0	0	no data	29	29	0	no data	100	100	100	83	71	71	75	78	78	42	42	50	50	17	17
Yes	AFRO	Sierra Leone	SLE	58	25	25	67	80	73	100	70	85	57	29	43	80	25	52	57	57	25	25	100	80	90	83	100	86	89	89	89	58	58	17	17	50	50
No	EMRO	Somalia	SOM	no data		no data			no data			no data			no data			no data		no data		no data			no data				no data		no data		no data		no data		no data
Yes	AFRO	South Africa	ZAF	80	100	100	67	80	73	80	100	90	100	100	100	100	0	50	71	71	25	25	100	80	90	80	100	0	60	100	100	100	100	92	92	83	83
No	AFRO	South Sudan	SSD	no data		no data			no data			no data			no data			no data		no data		no data			no data				no data		no data		no data		no data		no data
Yes	EMRO	Sudan	SDN	28	0	no data	33	60	46	40	70	55	43	0	21	0	25	12	0	no data	25	25	80	20	50	83	14	0	32	67	67	0	no data	17	17	33	33
Yes	AFRO	Togo	TGO	27	0	no data	33	40	36	100	80	90	29	71	50	0	25	12	0	no data	25	25	80	0	40	20	33	67	40	44	44	17	17	0	no data	0	no data
Yes	EMRO	Tunisia	TUN	63	75	75	100	80	90	80	70	75	43	43	43	40	25	32	57	57	25	25	100	40	70	67	57	14	46	89	89	92	92	67	67	58	58
Yes	AFRO	Uganda	UGA	58	50	50	100	100	100	60	70	65	100	57	78	100	0	50	100	100	25	25	100	20	60	0	0	0	no data	89	89	75	75	58	58	8	8
Yes	AFRO	United Republic of Tanzania	TZA	51	50	50	0	40	20	60	30	45	86	71	78	80	50	65	43	43	100	100	60	60	60	33	14	0	15	67	67	67	67	17	17	42	42
Yes	AFRO	Zambia	ZMB	66	0	no data	100	0	50	60	70	65	71	100	85	60	75	67	86	86	25	25	100	100	100	50	86	14	50	78	78	75	75	92	92	83	83
Yes	AFRO	Zimbabwe	ZWE	48	50	50	33	20	26	100	90	95	86	71	78	60	50	55	29	29	50	50	100	40	70	17	29	0	15	100	100	50	50	0	no data	0	no data
Yes	WPRO	Australia	AUS	95	100	100	100	100	100	100	90	95	100	100	100	100	100	100	100	100	100	100	100	100	100	60	50	0	36	100	100	100	100	100	100	100	100
No	WPRO	Cook Islands	COK	no data		no data			no data			no data			no data			no data		no data		no data			no data				no data		no data		no data		no data		no data
No	WPRO	Fiji	FJI	no data		no data			no data			no data			no data			no data		no data		no data			no data				no data		no data		no data		no data		no data
Yes	WPRO	Kiribati	KIR	57	100	100	100	100	100	80	100	90	100	86	93	100	100	100	100	100	0	no data	80	20	50	17	29	14	20	44	44	50	50	0	no data	0	no data
Yes	WPRO	Marshall Islands	MHL	53	50	50	100	100	100	40	40	40	57	86	71	80	50	65	100	100	75	75	60	80	70	50	29	29	36	33	33	33	33	8	8	8	8
Yes	WPRO	Micronesia	FSM	36	0	no data	100	40	70	20	20	20	43	57	50	80	50	65	71	71	25	25	40	40	40	33	29	0	20	56	56	50	50	0	no data	0	no data
No	WPRO	Nauru	NRU	no data		no data			no data			no data			no data			no data		no data		no data			no data				no data		no data		no data		no data		no data
Yes	WPRO	New Zealand	NZL	93	100	100	100	100	100	100	80	90	100	100	100	100	75	87	100	100	75	75	80	100	90	100	100	100	100	100	100	92	92	83	83	92	92
No	WPRO	Niue	NIU	no data		no data			no data			no data			no data			no data		no data		no data			no data				no data		no data		no data		no data		no data
Yes	WPRO	Palau	PLW	79	75	75	67	60	63	100	80	90	100	100	100	100	25	62	100	100	75	75	80	0	40	50	100	86	78	100	100	100	100	83	83	67	67
Yes	WPRO	Papua New Guinea	PNG	47	0	no data	0	80	40	40	50	45	71	71	71	40	0	20	86	86	25	25	80	40	60	50	43	14	35	100	100	75	75	33	33	25	25
Yes	WPRO	Samoa	WSM	67	100	100	100	60	80	100	90	95	100	100	100	100	25	62	29	29	25	25	80	80	80	50	100	57	69	100	100	83	83	42	42	8	8
No	WPRO	Solomon Islands	SLB	no data		no data			no data			no data			no data			no data		no data		no data			no data				no data		no data		no data		no data		no data
Yes	WPRO	Tonga	TON	48	25	25	67	100	83	100	60	80	71	100	85	60	50	55	86	86	0	no data	60	40	50	33	14	0	15	100	100	42	42	8	8	0	no data
No	WPRO	Tuvalu	TUV	no data		no data			no data			no data			no data			no data		no data		no data			no data				no data		no data		no data		no data		no data
No	WPRO	Vanuatu	VUT	no data		no data			no data			no data			no data			no data		no data		no data			no data				no data		no data		no data		no data		no data
Yes	AMRO	Antigua and Barbuda	ATG	53	50	50	67	40	53	80	80	80	71	43	57	80	25	52	57	57	25	25	60	20	40	83	100	43	75	78	78	75	75	33	33	8	8
Yes	AMRO	Argentina	ARG	67	100	100	67	80	73	80	80	80	86	100	93	80	25	52	57	57	100	100	100	80	90	0	0	0	no data	100	100	67	67	50	50	8	8
Yes	AMRO	Bahamas	BHS	57	75	75	100	80	90	80	100	90	86	57	71	100	50	75	86	86	25	25	60	80	70	100	71	71	80	0	no data	42	42	8	8	25	25
Yes	AMRO	Barbados	BRB	73	50	50	67	40	53	80	100	90	100	86	93	80	50	65	100	100	75	75	80	100	90	83	100	86	89	100	100	67	67	75	75	0	no data
Yes	AMRO	Belize	BLZ	47	25	25	33	60	46	100	30	65	86	71	78	40	0	20	57	57	25	25	60	80	70	50	43	71	54	78	78	83	83	8	8	0	no data
Yes	AMRO	Bolivia (Plurinational State of)	BOL	35	50	50	33	60	46	60	60	60	29	29	29	60	50	55	43	43	0	no data	20	0	10	0	0	0	no data	56	56	42	42	8	8	58	58
Yes	AMRO	Brazil	BRA	81	100	100	100	80	90	80	100	90	100	86	93	100	100	100	100	100	100	100	100	100	100	0	0	0	no data	0	no data	92	92	100	100	92	92
Yes	AMRO	Canada	CAN	95	100	100	67	100	83	100	100	100	100	100	100	100	75	87	86	86	100	100	100	80	90	100	100	86	95	100	100	100	100	100	100	100	100
Yes	AMRO	Chile	CHL	87	100	100	33	80	56	100	80	90	86	100	93	100	100	100	100	100	100	100	100	80	90	83	43	14	46	100	100	100	100	67	67	83	83
Yes	AMRO	Colombia	COL	48	100	100	67	40	53	60	40	50	29	57	43	60	25	42	71	71	0	no data	80	60	70	0	0	0	no data	78	78	75	75	42	42	0	no data
Yes	AMRO	Costa Rica	CRI	69	100	100	100	100	100	80	60	70	57	100	78	80	0	40	86	86	75	75	100	40	70	67	43	0	36	78	78	67	67	25	25	75	75
Yes	AMRO	Cuba	CUB	92	100	100	100	100	100	100	100	100	100	100	100	100	75	87	100	100	100	100	80	100	90	20	50	0	23	100	100	100	100	100	100	92	92
Yes	AMRO	Dominica	DMA	57	50	50	100	60	80	100	90	95	71	86	78	80	50	65	57	57	75	75	40	40	40	67	43	0	36	100	100	50	50	8	8	8	8
No	AMRO	Dominican Republic	DOM	no data		no data			no data			no data			no data			no data		no data		no data			no data				no data		no data		no data		no data		no data
Yes	AMRO	Ecuador	ECU	52	50	50	67	60	63	60	80	70	57	86	71	60	0	30	29	29	50	50	60	60	60	33	43	0	25	89	89	17	17	50	50	67	67
Yes	AMRO	El Salvador	SLV	74	100	100	100	100	100	100	100	100	100	100	100	100	75	87	43	43	75	75	100	100	100	83	86	86	85	33	33	42	42	17	17	83	83
Yes	AMRO	Grenada	GRD	57	50	50	67	80	73	80	100	90	86	71	78	60	25	42	71	71	50	50	40	60	50	67	71	29	55	100	100	58	58	25	25	0	no data
Yes	AMRO	Guatemala	GTM	62	75	75	33	100	66	100	70	85	71	71	71	60	0	30	86	86	25	25	80	100	90	100	57	14	57	67	67	50	50	67	67	33	33
Yes	AMRO	Guyana	GUY	73	75	75	100	100	100	80	70	75	86	100	93	100	75	87	71	71	75	75	80	100	90	67	71	14	50	89	89	75	75	75	75	0	no data
Yes	AMRO	Haiti	HTI	30	0	no data	0	20	10	0	10	5	57	14	35	60	0	30	86	86	25	25	60	100	80	33	14	0	15	33	33	50	50	17	17	0	no data
Yes	AMRO	Honduras	HND	44	25	25	100	100	100	80	40	60	57	14	35	60	0	30	43	43	50	50	60	20	40	20	0	0	6	100	100	50	50	0	no data	33	33
Yes	AMRO	Jamaica	JAM	83	25	25	100	60	80	100	100	100	100	100	100	80	100	90	100	100	25	25	80	80	80	67	100	100	89	100	100	100	100	92	92	92	92
Yes	AMRO	Mexico	MEX	66	100	100	67	60	63	80	60	70	43	100	71	0	75	37	43	43	100	100	100	100	100	40	50	0	30	67	67	83	83	33	33	67	67
Yes	AMRO	Nicaragua	NIC	71	25	25	67	80	73	100	80	90	100	71	85	100	50	75	71	71	0	no data	100	80	90	60	100	100	86	100	100	67	67	92	92	67	67
Yes	AMRO	Panama	PAN	65	100	100	67	100	83	60	70	65	71	86	78	80	75	77	86	86	25	25	80	80	80	100	86	14	66	89	89	75	75	8	8	8	8
Yes	AMRO	Paraguay	PRY	83	100	100	100	60	80	100	100	100	100	100	100	100	50	75	100	100	100	100	100	100	100	0	0	0	no data	100	100	100	100	58	58	67	67
No	AMRO	Peru	PER	no data		no data			no data			no data			no data			no data		no data		no data			no data				no data		no data		no data		no data		no data
No	AMRO	Saint Kitts and Nevis	KNA	no data		no data			no data			no data			no data			no data		no data		no data			no data				no data		no data		no data		no data		no data
Yes	AMRO	Saint Lucia	LCA	38	0	no data	67	80	73	100	60	80	57	86	71	0	0	no data	29	29	25	25	80	20	50	33	57	14	34	78	78	50	50	0	no data	0	no data
No	AMRO	Saint Vincent and the Grenadines	VCT	no data		no data			no data			no data			no data			no data		no data		no data			no data				no data		no data		no data		no data		no data
Yes	AMRO	Suriname	SUR	43	50	50	33	100	66	20	30	25	29	86	57	40	0	20	29	29	0	no data	80	100	90	33	57	43	44	89	89	42	42	33	33	8	8
No	AMRO	Trinidad and Tobago	TTO	no data		no data			no data			no data			no data			no data		no data		no data			no data				no data		no data		no data		no data		no data
Yes	AMRO	United States of America	USA	88	75	75	100	100	100	100	100	100	86	100	93	60	100	80	100	100	100	100	80	20	50	67	100	100	89	78	78	92	92	92	92	92	92
No	AMRO	Uruguay	URY	no data		no data			no data			no data			no data			no data		no data		no data			no data				no data		no data		no data		no data		no data
Yes	AMRO	Venezuela (Bolivarian Republic of)	VEN	46	75	75	67	80	73	80	30	55	43	14	28	20	0	10	57	57	50	50	60	60	60	0	0	0	no data	78	78	67	67	42	42	0	no data
Yes	EMRO	Afghanistan	AFG	25	0	no data	0	40	20	100	60	80	57	29	43	0	0	no data	43	43	25	25	60	20	40	0	0	0	no data	44	44	25	25	0	no data	0	no data
Yes	EURO	Armenia	ARM	76	75	75	100	80	90	100	90	95	100	100	100	100	75	87	57	57	0	no data	40	40	40	83	86	71	80	100	100	83	83	92	92	92	92
Yes	EURO	Azerbaijan	AZE	79	75	75	67	80	73	100	80	90	86	86	86	100	100	100	57	57	100	100	100	60	80	50	71	71	64	100	100	75	75	75	75	58	58
Yes	EMRO	Bahrain	BHR	73	100	100	100	100	100	40	60	50	100	71	85	100	50	75	100	100	50	50	80	0	40	100	100	100	100	33	33	100	100	50	50	67	67
Yes	SEARO	Bangladesh	BGD	60	50	50	33	80	56	80	100	90	100	57	78	60	50	55	86	86	75	75	100	60	80	0	0	0	no data	100	100	25	25	17	17	67	67
Yes	SEARO	Bhutan	BTN	50	50	50	33	100	66	60	60	60	71	71	71	80	0	40	71	71	75	75	60	0	30	67	86	71	74	67	67	42	42	0	no data	0	no data
Yes	WPRO	Brunei Darussalam	BRN	54	0	no data	67	60	63	80	80	80	100	100	100	60	0	30	43	43	25	25	60	60	60	50	86	86	74	100	100	83	83	17	17	25	25
Yes	WPRO	Cambodia	KHM	49	75	75	67	100	83	100	90	95	86	71	78	20	25	22	57	57	0	no data	80	20	50	67	57	71	65	56	56	33	33	17	17	8	8
Yes	WPRO	China	CHN	89	100	100	100	100	100	100	90	95	100	71	85	100	100	100	100	100	75	75	80	100	90	83	29	14	42	100	100	92	92	75	75	100	100
Yes	EURO	Cyprus	CYP	51	75	75	67	60	63	40	30	35	14	57	35	0	25	12	43	43	0	no data	0	20	10	83	100	86	89	89	89	100	100	17	17	100	100
Yes	SEARO	Democratic People's Republic of Korea	PRK	39	25	25	0	40	20	20	60	40	43	57	50	60	50	55	57	57	25	25	60	80	70	50	57	0	35	44	44	33	33	17	17	42	42
Yes	EURO	Georgia	GEO	91	100	100	67	100	83	100	100	100	100	100	100	100	100	100	100	100	100	100	80	80	80	83	57	86	75	100	100	67	67	83	83	92	92
Yes	SEARO	India	IND	68	75	75	100	100	100	100	20	60	71	100	85	60	50	55	57	57	50	50	60	80	70	60	100	0	53	100	100	58	58	25	25	100	100
Yes	WPRO	Indonesia	IDN	82	100	100	100	100	100	80	90	85	100	100	100	100	100	100	71	71	100	100	100	100	100	100	71	29	66	100	100	83	83	42	42	17	17
Yes	EMRO	Iran (Islamic Republic of)	IRN	66	100	100	100	80	90	100	80	90	71	86	78	60	50	55	71	71	50	50	100	80	90	83	57	57	65	89	89	58	58	0	no data	17	17
Yes	EMRO	Iraq	IRQ	70	100	100	100	100	100	100	90	95	100	100	100	60	100	80	71	71	75	75	60	60	60	50	29	71	50	78	78	17	17	50	50	33	33
No	EURO	Israel	ISR	no data		no data			no data			no data			no data			no data		no data		no data			no data				no data		no data		no data		no data		no data
Yes	WPRO	Japan	JPN	99	100	100	100	100	100	100	100	100	100	100	100	100	100	100	100	100	100	100	100	100	100	83	86	86	85	100	100	100	100	100	100	100	100
Yes	EMRO	Jordan	JOR	88	100	100	100	100	100	100	100	100	100	100	100	100	75	87	71	71	100	100	80	100	90	83	57	86	75	100	100	100	100	67	67	58	58
Yes	EURO	Kazakhstan	KAZ	83	75	75	67	40	53	100	40	70	86	71	78	80	100	90	43	43	100	100	100	100	100	80	86	86	84	89	89	100	100	100	100	100	100
Yes	EMRO	Kuwait	KWT	73	100	100	100	100	100	80	100	90	100	71	85	100	75	87	100	100	75	75	80	100	90	100	100	100	100	33	33	67	67	0	no data	25	25
Yes	EURO	Kyrgyzstan	KGZ	50	25	25	67	0	33	60	60	60	29	86	57	0	0	no data	43	43	0	no data	80	80	80	17	29	0	15	100	100	92	92	75	75	75	75
Yes	WPRO	Lao People's Democratic Republic	LAO	50	100	100	67	100	83	100	40	70	57	57	57	60	25	42	71	71	25	25	60	60	60	50	14	0	21	56	56	67	67	0	no data	0	no data
Yes	EMRO	Lebanon	LBN	51	100	100	33	100	66	80	50	65	43	14	28	40	0	20	29	29	25	25	80	20	50	33	86	43	54	89	89	67	67	8	8	67	67
Yes	WPRO	Malaysia	MYS	100	100	100	100	100	100	100	100	100	100	100	100	100	100	100	100	100	100	100	100	100	100	100	100	100	100	100	100	100	100	100	100	100	100
Yes	SEARO	Maldives	MDV	49	0	no data	100	100	100	60	80	70	43	71	57	20	25	22	71	71	25	25	40	60	50	83	100	71	84	89	89	75	75	0	no data	0	no data
Yes	WPRO	Mongolia	MNG	82	100	100	100	100	100	100	70	85	100	100	100	100	50	75	100	100	50	50	100	60	80	83	86	100	89	100	100	58	58	42	42	92	92
Yes	SEARO	Myanmar	MMR	93	100	100	100	100	100	100	90	95	100	100	100	100	75	87	100	100	100	100	80	40	60	100	86	86	90	100	100	100	100	83	83	92	92
Yes	SEARO	Nepal	NPL	52	75	75	33	100	66	20	60	40	71	71	71	80	50	65	29	29	25	25	100	20	60	17	29	0	15	67	67	58	58	83	83	17	17
Yes	EMRO	Oman	OMN	98	100	100	100	100	100	100	100	100	100	100	100	100	100	100	100	100	100	100	100	100	100	100	100	100	100	100	100	100	100	92	92	83	83
No	EMRO	Pakistan	PAK	no data		no data			no data			no data			no data			no data		no data		no data			no data				no data		no data		no data		no data		no data
Yes	WPRO	Philippines	PHL	74	0	no data	100	60	80	100	100	100	86	100	93	100	50	75	86	86	100	100	100	80	90	100	57	14	57	67	67	92	92	75	75	50	50
Yes	EMRO	Qatar	QAT	84	100	100	100	100	100	80	90	85	100	71	85	100	50	75	86	86	50	50	60	100	80	83	57	86	75	89	89	92	92	83	83	92	92
No	WPRO	Republic of Korea	KOR	no data		no data			no data			no data			no data			no data		no data		no data			no data				no data		no data		no data		no data		no data
Yes	EMRO	Saudi Arabia	SAU	96	100	100	100	100	100	100	100	100	86	100	93	100	100	100	57	57	100	100	100	100	100	83	100	100	94	100	100	100	100	100	100	100	100
Yes	WPRO	Singapore	SGP	99	100	100	100	100	100	100	100	100	100	100	100	100	100	100	100	100	100	100	100	100	100	100	100	100	100	100	100	100	100	100	100	92	92
Yes	SEARO	Sri Lanka	LKA	61	100	100	0	20	10	100	100	100	71	71	71	60	50	55	57	57	50	50	80	80	80	100	86	86	90	100	100	67	67	8	8	0	no data
Yes	EMRO	Syrian Arab Republic	SYR	48	50	50	33	40	36	80	20	50	71	57	64	60	0	30	57	57	25	25	80	80	80	33	43	86	54	56	56	50	50	67	67	0	no data
Yes	EURO	Tajikistan	TJK	80	100	100	100	100	100	100	90	95	100	100	100	100	100	100	100	100	25	25	20	40	30	33	43	14	30	100	100	83	83	83	83	92	92
Yes	SEARO	Thailand	THA	90	100	100	100	100	100	100	70	85	100	86	93	100	75	87	100	100	75	75	100	100	100	100	86	86	90	89	89	100	100	92	92	58	58
Yes	SEARO	Timor-Leste	TLS	35	25	25	0	60	30	40	40	40	43	43	43	20	25	22	57	57	25	25	80	0	40	20	0	0	6	78	78	83	83	0	no data	0	no data
No	EURO	Türkiye	TUR	no data		no data			no data			no data			no data			no data		no data		no data			no data				no data		no data		no data		no data		no data
Yes	EURO	Turkmenistan	TKM	81	50	50	100	100	100	80	90	85	86	100	93	100	75	87	43	43	75	75	100	100	100	100	86	100	95	89	89	92	92	92	92	50	50
Yes	EMRO	United Arab Emirates	ARE	50	50	50	67	60	63	80	60	70	71	71	71	60	25	42	43	43	0	no data	40	40	40	17	14	0	10	67	67	75	75	58	58	67	67
Yes	EURO	Uzbekistan	UZB	90	100	100	100	100	100	100	80	90	100	100	100	100	100	100	43	43	100	100	100	100	100	17	86	100	67	100	100	83	83	100	100	92	92
Yes	WPRO	Viet Nam	VNM	69	50	50	100	100	100	80	100	90	100	86	93	100	100	100	86	86	100	100	60	100	80	67	86	43	65	44	44	92	92	0	no data	0	no data
No	EMRO	Yemen	YEM	no data		no data			no data			no data			no data			no data		no data		no data			no data				no data		no data		no data		no data		no data
No	EURO	Albania	ALB	no data		no data			no data			no data			no data			no data		no data		no data			no data				no data		no data		no data		no data		no data
Yes	EURO	Andorra	AND	29	75	75	0	60	30	100	30	65	0	86	43	20	0	10	14	14	0	no data	60	0	30	0	0	0	no data	33	33	83	83	0	no data	0	no data
Yes	EURO	Austria	AUT	96	75	75	100	80	90	100	90	95	100	100	100	100	100	100	100	100	100	100	80	100	90	100	100	100	100	100	100	100	100	100	100	100	100
Yes	EURO	Belarus	BLR	73	0	no data	100	80	90	100	90	95	100	100	100	100	100	100	100	100	0	no data	60	100	80	67	100	100	89	100	100	100	100	100	100	0	no data
Yes	EURO	Belgium	BEL	74	100	100	0	60	30	60	50	55	43	100	71	20	75	47	86	86	50	50	80	80	80	100	86	86	90	78	78	100	100	83	83	92	92
Yes	EURO	Bosnia and Herzegovina	BIH	45	75	75	67	80	73	100	70	85	29	86	57	60	0	30	57	57	0	no data	40	40	40	0	0	0	no data	56	56	75	75	8	8	25	25
Yes	EURO	Bulgaria	BGR	62	50	50	33	60	46	100	70	85	14	57	35	60	50	55	43	43	0	no data	100	60	80	83	57	43	61	89	89	100	100	58	58	100	100
Yes	EURO	Croatia	HRV	95	100	100	100	80	90	100	100	100	100	100	100	80	75	77	100	100	100	100	100	100	100	67	86	57	70	100	100	100	100	100	100	100	100
Yes	EURO	Czech Republic	CZE	85	100	100	33	100	66	100	80	90	100	100	100	100	100	100	71	71	50	50	100	80	90	67	43	14	41	100	100	100	100	100	100	100	100
Yes	EURO	Denmark	DNK	75	75	75	0	80	40	100	50	75	43	71	57	100	100	100	100	100	0	no data	80	100	90	100	50	0	50	100	100	100	100	83	83	100	100
Yes	EURO	Estonia	EST	66	50	50	33	60	46	80	70	75	86	57	71	40	50	45	43	43	75	75	60	60	60	50	100	57	69	89	89	83	83	92	92	58	58
Yes	EURO	Finland	FIN	86	100	100	100	100	100	100	90	95	86	86	86	80	50	65	100	100	75	75	80	20	50	100	100	57	85	100	100	100	100	58	58	100	100
Yes	EURO	France	FRA	78	100	100	67	40	53	100	90	95	100	100	100	100	75	87	71	71	50	50	100	100	100	40	50	0	30	67	67	83	83	92	92	92	92
Yes	EURO	Germany	DEU	86	100	100	100	100	100	100	100	100	100	100	100	100	50	75	100	100	25	25	100	100	100	40	50	0	30	100	100	92	92	100	100	100	100
No	EURO	Greece	GRC	no data		no data			no data			no data			no data			no data		no data		no data			no data				no data		no data		no data		no data		no data
No	EURO	Holy See	VAT	no data		no data			no data			no data			no data			no data		no data		no data			no data				no data		no data		no data		no data		no data
Yes	EURO	Hungary	HUN	87	100	100	0	80	40	100	100	100	86	100	93	100	100	100	100	100	75	75	80	100	90	50	29	14	31	100	100	100	100	100	100	100	100
Yes	EURO	Iceland	ISL	61	50	50	100	60	80	60	30	45	57	86	71	80	75	77	14	14	0	no data	40	80	60	50	71	43	54	100	100	100	100	58	58	83	83
Yes	EURO	Ireland	IRL	51	25	25	67	40	53	80	30	55	43	86	64	60	50	55	71	71	25	25	0	40	20	50	43	0	31	67	67	100	100	25	25	67	67
Yes	EURO	Italy	ITA	77	50	50	33	80	56	100	60	80	71	86	78	60	75	67	71	71	50	50	100	100	100	83	100	57	80	100	100	92	92	100	100	83	83
Yes	EURO	Latvia	LVA	79	25	25	100	100	100	100	50	75	57	86	71	100	100	100	71	71	25	25	100	80	90	100	100	67	89	100	100	92	92	92	92	100	100
No	EURO	Liechtenstein	LIE	no data		no data			no data			no data			no data			no data		no data		no data			no data				no data		no data		no data		no data		no data
Yes	EURO	Lithuania	LTU	77	100	100	67	100	83	80	60	70	14	100	57	60	75	67	100	100	0	no data	60	40	50	100	100	86	95	100	100	100	100	83	83	100	100
Yes	EURO	Luxembourg	LUX	64	25	25	100	80	90	100	90	95	57	71	64	20	50	35	86	86	0	no data	80	0	40	50	100	86	78	100	100	83	83	42	42	100	100
Yes	EURO	Malta	MLT	59	50	50	67	60	63	100	60	80	43	86	64	40	75	57	43	43	0	no data	80	100	90	83	29	0	37	89	89	100	100	33	33	58	58
Yes	EURO	Monaco	MCO	59	75	75	33	60	46	80	60	70	86	86	86	40	100	70	57	57	25	25	20	40	30	50	86	71	69	0	no data	100	100	67	67	75	75
No	EURO	Montenegro	MNE	no data		no data			no data			no data			no data			no data		no data		no data			no data				no data		no data		no data		no data		no data
Yes	EURO	Netherlands (Kingdom of the)	NLD	72	100	100	100	100	100	100	100	100	86	100	93	100	50	75	86	86	0	no data	80	100	90	83	71	100	84	89	89	100	100	17	17	8	8
Yes	EURO	North Macedonia	MKD	47	75	75	0	20	10	100	30	65	29	86	57	0	50	25	71	71	25	25	40	20	30	0	0	0	no data	78	78	75	75	33	33	67	67
No	EURO	Norway	NOR	no data		no data			no data			no data			no data			no data		no data		no data			no data				no data		no data		no data		no data		no data
Yes	EURO	Poland	POL	73	50	50	100	100	100	100	90	95	100	86	93	40	100	70	43	43	0	no data	100	100	100	83	71	29	61	100	100	92	92	58	58	83	83
Yes	EURO	Portugal	PRT	93	100	100	100	100	100	100	100	100	100	100	100	100	100	100	100	100	100	100	100	100	100	100	100	100	100	100	100	75	75	50	50	83	83
Yes	EURO	Republic of Moldova	MDA	75	100	100	67	100	83	100	80	90	86	100	93	80	25	52	57	57	25	25	80	40	60	33	100	100	77	89	89	75	75	75	75	100	100
Yes	EURO	Romania	ROU	69	50	50	67	100	83	100	60	80	86	86	86	80	100	90	57	57	25	25	100	60	80	60	0	0	20	89	89	92	92	50	50	92	92
Yes	EURO	Russian Federation	RUS	96	100	100	100	100	100	100	100	100	100	100	100	100	100	100	100	100	100	100	100	100	100	83	43	0	42	100	100	100	100	100	100	100	100
No	EURO	San Marino	SMR	no data		no data			no data			no data			no data			no data		no data		no data			no data				no data		no data		no data		no data		no data
Yes	EURO	Serbia	SRB	11	25	25	0	20	10	0	60	30	0	43	21	0	0	no data	0	no data	0	no data	0	0	no data	0	0	0	no data	11	11	42	42	0	no data	0	no data
Yes	EURO	Slovakia	SVK	73	100	100	100	100	100	100	80	90	29	100	64	60	100	80	71	71	0	no data	80	80	80	33	43	0	25	100	100	100	100	58	58	75	75
Yes	EURO	Slovenia	SVN	66	100	100	0	40	20	80	90	85	71	100	85	20	75	47	57	57	25	25	80	100	90	67	86	14	55	89	89	75	75	75	75	58	58
Yes	EURO	Spain	ESP	66	0	no data	0	80	40	100	70	85	71	86	78	40	25	32	43	43	50	50	100	100	100	100	100	100	100	100	100	100	100	50	50	75	75
Yes	EURO	Sweden	SWE	88	100	100	100	100	100	100	90	95	71	86	78	80	100	90	100	100	0	no data	100	100	100	83	86	86	85	100	100	100	100	100	100	100	100
Yes	EURO	Switzerland	CHE	86	100	100	100	100	100	80	70	75	86	100	93	100	100	100	71	71	25	25	100	100	100	20	100	100	73	100	100	92	92	100	100	83	83
No	EURO	Ukraine	UKR	no data		no data			no data			no data			no data			no data		no data		no data			no data				no data		no data		no data		no data		no data
No	EURO	United Kingdom of Great Britain and Northern Ireland	GBR	no data		no data			no data			no data			no data			no data		no data		no data			no data				no data		no data		no data		no data		no data

## Sheet: Glossary
Capacities
Capacity	Title
C.1	National legislation, policy & financing
C.2	Coordination and NFP Communications
C.3	Surveillance
C.4	Response
C.5	Preparedness
C.6	Risk Communication
C.7	Human Resource Capacity
C.8	Laboratory
C.9	Points of Entry
C.10	Zoonotic Events
C.11	Food Safety
C.12	Chemical Events
C.13	Radiation Emergencies
Indicators
Indicator No	Title
C.1.1.1	Legislation, laws, regulations, administrative requirements, policies or other government instruments in place are sufficient for implementation of IHR
C.2.1.1	A mechanism is established for the coordination of relevant sectors in the implementation of IHR
C.2.1.2	IHR NFP functions and operations in place as defined by IHR
C.3.1.1	Indicator-based surveillance includes an early warning function for the early detection of a public health event
C.3.2.1	Event-Based Surveillance is established
C.4.1.1	Public health emergency response mechanisms are established
C.4.2.1	Infection Prevention and Control (IPC) is established at national and hospital levels
C.5.1.1	Multi-hazard National Public Health Emergency Preparedness and Response Plan is developed
C.5.2.1	Priority public health risks and resources are mapped
C.6.1.1	Mechanisms for effective risk communication during a public health emergency are established
C.7.1.1	Human resources available to implement IHR Core Capacity requirements
C.8.1.1	Laboratory services available to test for priority health threats
C.8.2.1	Laboratory biosafety and laboratory biosecurity (Biorisk management) practices in place
C.9.1.1	General obligations at PoE are fulfilled
C.9.2.1	Effective surveillance and other routine capacities established at PoE
C.9.3.1	Effective response at PoE established
C.10.1.1	Mechanisms for detecting and responding to zoonoses and potential zoonoses are established
C.11.1.1	Mechanisms are established for detecting and responding to foodborne disease and food contamination
C.12.1.1	Mechanisms are established for detection, alert and response to chemical emergencies
C.13.1.1	Mechanisms are established for detecting and responding to radiological and nuclear emergencies
Scoring System
Indicator Level	Score	Score Range	Color
1	20	0-20
2	40	21-40
3	60	41-60
4	80	61-80
5	100	81-100
