# Supplementary material for: Temporal trends in African healthcare system capacities in prevention, detection, response, and sustainability between 2010 and 2023
Source: PLOS Glob Public Health. 2026 May 12;6(5):e0005285. doi: 10.1371/journal.pgph.0005285 (PMC13166948; doi:10.1371/journal.pgph.0005285)
Supplement: S3 Data — Excel file containing country-level scores (0–100) for prevention, detection, response, and sustainability derived from WHO State Party Annual Report (SPAR) submissions for 2012. (XLSX) [file pgph.0005285.s008.xlsx]

## Sheet: Score by capacity & indicator
				State Parties Self-Assessment Annual Reporting on the implementation of The International Health Regulations
				Score by capacity & Indicator 2012
					Capacity 1		Capacity 2			Capacity 3			Capacity 4			Capacity 5			Capacity 6		Capacity 7		Capacity 8			Capacity 9				Capacity 10		Capacity 11		Capacity 12		Capacity 13
					National legislation, policy & financing		Coordination and NFP Communications			Surveillance			Response			Preparedness			Risk Communication		Human Resource Capacity		Laboratory			Points of Entry				Zoonotic Events		Food Safety		Chemical Events		Radiation Emergencies
					Score per indicator	Total	Score per indicator		Total	Score per indicator		Total	Score per indicator		Total	Score per indicator		Total	Score per indicator	Total	Score per indicator	Total	Score per indicator		Total	Score per indicator			Total	Score per indicator	Total	Score per indicator	Total	Score per indicator	Total	Score per indicator	Total
				Total Average	C.1.1.1	C.1	C.2.1.1	C.2.1.2	C.2	C.3.1.1	C.3.2.1	C.3	C.4.1.1	C.4.2.1	C.4	C.5.1.1	C.5.2.1	C.5	C.6.1.1	C.6	C.7.1.1	C.7	C.8.1.1	C.8.2.1	C.8	C.9.1.1	C.9.2.1	C.9.3.1	C.9	C.10.1.1	C.10	C.11.1.1	C.11	C.12.1.1	C.12	C.13.1.1	C.13
AVG Global Capacity				67	67	67	66	77	71	88	74	81	77	79	78	70	54	62	67	67	54	54	81	70	76	63	62	44	56	80	80	72	72	50	50	53	53
AFRO				49	32	32	49	56	52	82	60	71	66	59	62	56	34	45	51	51	45	45	77	58	68	44	29	14	29	70	70	45	45	30	30	34	34
AMRO				66	64	64	59	82	70	88	76	82	76	81	78	65	44	55	65	65	57	57	84	74	79	68	72	49	63	83	83	75	75	48	48	41	41
EMRO				66	74	74	63	82	72	89	71	80	76	72	73	69	50	60	60	60	62	62	80	67	74	67	52	31	50	82	82	68	68	45	45	58	58
EURO				79	84	84	77	85	81	93	79	86	79	90	84	79	76	77	77	77	44	44	81	85	83	67	70	54	64	90	90	92	92	78	78	83	83
SEARO				65	75	75	63	82	72	76	78	77	82	73	77	67	47	57	71	71	64	64	87	60	73	60	78	56	64	82	82	74	74	23	23	37	37
WPRO				69	73	73	75	75	75	89	76	83	84	85	85	80	60	70	75	75	59	59	81	66	73	65	69	56	63	72	72	71	71	50	50	47	47
Data Received	Region	States Party of IHR	ISO Code	Total Average	C.1.1.1	C.1	C.2.1.1	C.2.1.2	C.2	C.3.1.1	C.3.2.1	C.3	C.4.1.1	C.4.2.1	C.4	C.5.1.1	C.5.2.1	C.5	C.6.1.1	C.6	C.7.1.1	C.7	C.8.1.1	C.8.2.1	C.8	C.9.1.1	C.9.2.1	C.9.3.1	C.9	C.10.1.1	C.10	C.11.1.1	C.11	C.12.1.1	C.12	C.13.1.1	C.13
Yes	AFRO	Algeria	DZA	19	0	no data	67	40	53	40	30	35	33	38	35	0	20	10	14	14	0	no data	8	0	4	33	0	0	11	56	56	0	no data	31	31	0	no data
No	AFRO	Angola	AGO	no data		no data			no data			no data			no data			no data		no data		no data			no data				no data		no data		no data		no data		no data
Yes	AFRO	Benin	BEN	43	0	no data	100	60	80	80	10	45	78	50	64	40	20	30	57	57	80	80	83	80	81	64	100	17	60	44	44	13	13	0	no data	7	7
No	AFRO	Botswana	BWA	no data		no data			no data			no data			no data			no data		no data		no data			no data				no data		no data		no data		no data		no data
Yes	AFRO	Burkina Faso	BFA	42	100	100	67	40	53	80	40	60	67	50	58	20	40	30	43	43	20	20	92	60	76	29	0	0	9	56	56	27	27	8	8	7	7
Yes	AFRO	Burundi	BDI	39	0	no data	67	80	73	100	90	95	78	75	76	80	0	40	71	71	0	no data	83	60	71	9	0	0	3	67	67	7	7	0	no data	0	no data
No	AFRO	Cabo Verde	CPV	no data		no data			no data			no data			no data			no data		no data		no data			no data				no data		no data		no data		no data		no data
Yes	AFRO	Cameroon	CMR	65	100	100	33	20	26	80	70	75	89	38	63	60	60	60	86	86	100	100	100	80	90	36	20	33	29	100	100	47	47	15	15	50	50
No	AFRO	Central African Republic	CAF	no data		no data			no data			no data			no data			no data		no data		no data			no data				no data		no data		no data		no data		no data
No	AFRO	Chad	TCD	no data		no data			no data			no data			no data			no data		no data		no data			no data				no data		no data		no data		no data		no data
No	AFRO	Comoros	COM	no data		no data			no data			no data			no data			no data		no data		no data			no data				no data		no data		no data		no data		no data
Yes	AFRO	Congo	COG	65	25	25	33	80	56	100	100	100	67	88	77	40	100	70	71	71	60	60	92	40	66	73	80	50	67	89	89	67	67	54	54	43	43
No	AFRO	Côte d'Ivoire	CIV	no data		no data			no data			no data			no data			no data		no data		no data			no data				no data		no data		no data		no data		no data
Yes	AFRO	Democratic Republic of the Congo	COD	65	100	100	0	60	30	80	90	85	67	38	52	100	0	50	100	100	100	100	83	60	71	73	20	0	31	44	44	80	80	8	8	93	93
Yes	EMRO	Djibouti	DJI	39	50	50	33	40	36	60	30	45	67	38	52	0	0	no data	57	57	60	60	58	0	29	73	60	17	50	56	56	67	67	8	8	0	no data
Yes	EMRO	Egypt	EGY	82	75	75	67	100	83	100	80	90	100	88	94	80	80	80	86	86	80	80	92	80	86	100	100	100	100	89	89	73	73	77	77	57	57
No	AFRO	Equatorial Guinea	GNQ	no data		no data			no data			no data			no data			no data		no data		no data			no data				no data		no data		no data		no data		no data
No	AFRO	Eritrea	ERI	no data		no data			no data			no data			no data			no data		no data		no data			no data				no data		no data		no data		no data		no data
Yes	AFRO	Eswatini	SWZ	40	0	no data	33	20	26	100	90	95	67	63	65	80	40	60	57	57	0	no data	92	20	56	36	20	17	24	67	67	47	47	15	15	7	7
Yes	AFRO	Ethiopia	ETH	77	100	100	67	100	83	80	90	85	78	38	58	100	100	100	86	86	100	100	100	100	100	73	20	17	36	100	100	73	73	69	69	14	14
No	AFRO	Gabon	GAB	no data		no data			no data			no data			no data			no data		no data		no data			no data				no data		no data		no data		no data		no data
No	AFRO	Gambia	GMB	no data		no data			no data			no data			no data			no data		no data		no data			no data				no data		no data		no data		no data		no data
Yes	AFRO	Ghana	GHA	51	50	50	67	40	53	100	60	80	56	75	65	80	20	50	43	43	40	40	83	20	51	73	20	0	31	78	78	47	47	31	31	43	43
No	AFRO	Guinea	GIN	no data		no data			no data			no data			no data			no data		no data		no data			no data				no data		no data		no data		no data		no data
No	AFRO	Guinea-Bissau	GNB	no data		no data			no data			no data			no data			no data		no data		no data			no data				no data		no data		no data		no data		no data
Yes	AFRO	Kenya	KEN	66	50	50	100	80	90	80	70	75	67	88	77	100	40	70	57	57	40	40	50	80	65	73	60	33	55	89	89	80	80	46	46	64	64
No	AFRO	Lesotho	LSO	no data		no data			no data			no data			no data			no data		no data		no data			no data				no data		no data		no data		no data		no data
No	AFRO	Liberia	LBR	no data		no data			no data			no data			no data			no data		no data		no data			no data				no data		no data		no data		no data		no data
Yes	EMRO	Libya	LBY	44	75	75	67	80	73	60	70	65	33	75	54	100	20	60	29	29	40	40	67	0	33	36	0	0	12	33	33	33	33	0	no data	71	71
No	AFRO	Madagascar	MDG	no data		no data			no data			no data			no data			no data		no data		no data			no data				no data		no data		no data		no data		no data
No	AFRO	Malawi	MWI	no data		no data			no data			no data			no data			no data		no data		no data			no data				no data		no data		no data		no data		no data
No	AFRO	Mali	MLI	no data		no data			no data			no data			no data			no data		no data		no data			no data				no data		no data		no data		no data		no data
Yes	AFRO	Mauritania	MRT	25	0	no data	0	40	20	60	10	35	0	13	6	0	0	no data	0	no data	0	no data	50	20	35	9	0	0	3	100	100	13	13	46	46	71	71
No	AFRO	Mauritius	MUS	no data		no data			no data			no data			no data			no data		no data		no data			no data				no data		no data		no data		no data		no data
Yes	EMRO	Morocco	MAR	92	100	100	100	100	100	100	90	95	100	100	100	100	100	100	100	100	100	100	92	80	86	100	100	50	83	100	100	100	100	38	38	100	100
Yes	AFRO	Mozambique	MOZ	51	0	no data	67	100	83	80	60	70	89	100	94	60	0	30	43	43	100	100	83	100	91	55	100	100	85	33	33	20	20	8	8	7	7
No	AFRO	Namibia	NAM	no data		no data			no data			no data			no data			no data		no data		no data			no data				no data		no data		no data		no data		no data
No	AFRO	Niger	NER	no data		no data			no data			no data			no data			no data		no data		no data			no data				no data		no data		no data		no data		no data
Yes	AFRO	Nigeria	NGA	36	0	no data	0	40	20	80	50	65	78	50	64	40	40	40	29	29	0	no data	67	60	63	33	0	0	11	56	56	53	53	15	15	50	50
No	AFRO	Rwanda	RWA	no data		no data			no data			no data			no data			no data		no data		no data			no data				no data		no data		no data		no data		no data
Yes	AFRO	Sao Tome and Principe	STP	20	0	no data	33	40	36	100	10	55	44	25	34	0	0	no data	14	14	0	no data	25	20	22	36	0	0	12	56	56	27	27	0	no data	0	no data
Yes	AFRO	Senegal	SEN	30	0	no data	67	40	53	100	40	70	33	38	35	40	20	30	0	no data	0	no data	92	40	66	17	100	0	39	22	22	40	40	31	31	7	7
Yes	AFRO	Seychelles	SYC	42	0	no data	0	40	20	100	90	95	67	75	71	0	0	no data	0	no data	40	40	92	80	86	45	60	17	40	78	78	53	53	46	46	21	21
No	AFRO	Sierra Leone	SLE	no data		no data			no data			no data			no data			no data		no data		no data			no data				no data		no data		no data		no data		no data
No	EMRO	Somalia	SOM	no data		no data			no data			no data			no data			no data		no data		no data			no data				no data		no data		no data		no data		no data
Yes	AFRO	South Africa	ZAF	75	75	75	67	80	73	40	60	50	100	88	94	80	80	80	100	100	40	40	100	80	90	100	0	0	33	100	100	60	60	92	92	93	93
No	AFRO	South Sudan	SSD	no data		no data			no data			no data			no data			no data		no data		no data			no data				no data		no data		no data		no data		no data
Yes	EMRO	Sudan	SDN	43	0	no data	33	80	56	100	70	85	78	50	64	60	60	60	14	14	40	40	58	40	49	55	0	0	18	100	100	7	7	15	15	50	50
No	AFRO	Togo	TGO	no data		no data			no data			no data			no data			no data		no data		no data			no data				no data		no data		no data		no data		no data
Yes	EMRO	Tunisia	TUN	63	75	75	100	100	100	100	70	85	33	63	48	40	40	40	43	43	80	80	58	40	49	55	60	67	60	89	89	73	73	31	31	50	50
Yes	AFRO	Uganda	UGA	47	25	25	100	40	70	80	70	75	78	38	58	100	20	60	71	71	40	40	92	80	86	0	0	0	no data	67	67	53	53	8	8	0	no data
Yes	AFRO	United Republic of Tanzania	TZA	49	50	50	0	40	20	60	40	50	56	63	59	60	20	40	57	57	100	100	67	40	53	9	0	0	3	67	67	53	53	31	31	50	50
Yes	AFRO	Zambia	ZMB	77	0	no data	67	100	83	100	90	95	89	100	94	100	100	100	71	71	80	80	92	100	96	55	0	17	24	100	100	93	93	77	77	86	86
No	AFRO	Zimbabwe	ZWE	no data		no data			no data			no data			no data			no data		no data		no data			no data				no data		no data		no data		no data		no data
Yes	WPRO	Australia	AUS	99	100	100	100	100	100	100	90	95	89	100	94	100	100	100	100	100	100	100	100	100	100	100	100	100	100	100	100	100	100	100	100	93	93
Yes	WPRO	Cook Islands	COK	89	100	100	100	80	90	100	100	100	100	100	100	100	100	100	100	100	60	60	92	100	96	100	100	100	100	100	100	100	100	77	77	36	36
Yes	WPRO	Fiji	FJI	43	75	75	33	40	36	80	20	50	89	100	94	80	0	40	0	no data	20	20	92	80	86	27	80	33	46	0	no data	60	60	54	54	0	no data
Yes	WPRO	Kiribati	KIR	65	100	100	100	100	100	100	100	100	100	100	100	100	100	100	100	100	0	no data	92	20	56	73	0	0	24	89	89	80	80	0	no data	0	no data
Yes	WPRO	Marshall Islands	MHL	46	75	75	100	20	60	80	70	75	100	88	94	80	100	90	86	86	40	40	75	0	37	18	20	0	12	0	no data	20	20	0	no data	7	7
Yes	WPRO	Micronesia	FSM	73	100	100	67	100	83	80	70	75	78	88	83	100	60	80	100	100	20	20	67	80	73	73	100	100	91	56	56	87	87	38	38	57	57
No	WPRO	Nauru	NRU	no data		no data			no data			no data			no data			no data		no data		no data			no data				no data		no data		no data		no data		no data
Yes	WPRO	New Zealand	NZL	96	100	100	100	80	90	100	100	100	100	100	100	100	100	100	100	100	100	100	92	80	86	91	100	100	97	100	100	100	100	85	85	86	86
Yes	WPRO	Niue	NIU	41	25	25	0	40	20	40	70	55	67	75	71	40	40	40	57	57	0	no data	75	60	67	17	100	100	72	67	67	53	53	8	8	0	no data
Yes	WPRO	Palau	PLW	90	100	100	100	40	70	100	100	100	100	100	100	100	80	90	100	100	80	80	92	100	96	91	100	50	80	100	100	100	100	100	100	57	57
Yes	WPRO	Papua New Guinea	PNG	46	0	no data	67	80	73	80	80	80	89	63	76	100	0	50	86	86	40	40	92	40	66	45	80	0	41	44	44	47	47	0	no data	0	no data
Yes	WPRO	Samoa	WSM	58	75	75	100	80	90	100	40	70	78	63	70	100	60	80	86	86	40	40	92	20	56	82	100	0	60	67	67	53	53	0	no data	7	7
Yes	WPRO	Solomon Islands	SLB	32	0	no data	67	60	63	100	50	75	33	88	60	20	0	10	43	43	20	20	75	40	57	0	0	0	no data	44	44	27	27	0	no data	21	21
Yes	WPRO	Tonga	TON	53	100	100	100	100	100	100	30	65	67	88	77	20	0	10	71	71	80	80	50	0	25	55	0	0	18	100	100	40	40	8	8	0	no data
Yes	WPRO	Tuvalu	TUV	91	100	100	100	100	100	100	100	100	100	100	100	100	100	100	100	100	60	60	100	100	100	100	100	100	100	78	78	100	100	85	85	57	57
Yes	WPRO	Vanuatu	VUT	11	0	no data	0	0	no data	60	0	30	11	63	37	0	0	no data	0	no data	0	no data	58	40	49	0	0	0	no data	0	no data	27	27	0	no data	0	no data
Yes	AMRO	Antigua and Barbuda	ATG	72	100	100	33	100	66	100	90	95	78	63	70	40	80	60	43	43	100	100	92	40	66	82	100	50	77	89	89	80	80	62	62	29	29
Yes	AMRO	Argentina	ARG	71	50	50	67	80	73	80	80	80	78	88	83	100	100	100	86	86	100	100	67	80	73	0	0	0	no data	67	67	60	60	69	69	86	86
No	AMRO	Bahamas	BHS	no data		no data			no data			no data			no data			no data		no data		no data			no data				no data		no data		no data		no data		no data
Yes	AMRO	Barbados	BRB	69	50	50	0	80	40	100	90	95	44	88	66	60	20	40	86	86	80	80	92	100	96	91	100	100	97	100	100	93	93	54	54	0	no data
Yes	AMRO	Belize	BLZ	49	25	25	33	40	36	100	70	85	89	63	76	20	0	10	71	71	40	40	75	80	77	27	80	67	58	78	78	67	67	8	8	0	no data
Yes	AMRO	Bolivia (Plurinational State of)	BOL	57	50	50	33	80	56	80	70	75	67	100	83	80	40	60	43	43	0	no data	92	80	86	73	80	0	51	78	78	60	60	31	31	71	71
No	AMRO	Brazil	BRA	no data		no data			no data			no data			no data			no data		no data		no data			no data				no data		no data		no data		no data		no data
Yes	AMRO	Canada	CAN	98	100	100	67	100	83	100	100	100	100	100	100	100	100	100	100	100	100	100	100	100	100	100	100	83	94	100	100	100	100	100	100	100	100
Yes	AMRO	Chile	CHL	66	50	50	33	60	46	100	70	85	89	100	94	80	60	70	57	57	20	20	75	60	67	100	80	83	87	89	89	93	93	23	23	79	79
Yes	AMRO	Colombia	COL	70	100	100	67	80	73	80	60	70	67	63	65	40	60	50	86	86	80	80	100	80	90	91	100	100	97	33	33	80	80	62	62	21	21
Yes	AMRO	Costa Rica	CRI	82	100	100	100	100	100	100	90	95	89	100	94	80	40	60	86	86	100	100	100	60	80	91	100	83	91	100	100	100	100	38	38	21	21
Yes	AMRO	Cuba	CUB	99	100	100	100	100	100	100	100	100	100	100	100	100	100	100	100	100	100	100	92	100	96	91	100	100	97	100	100	100	100	100	100	93	93
Yes	AMRO	Dominica	DMA	57	75	75	100	100	100	100	70	85	67	63	65	100	0	50	29	29	0	no data	83	60	71	100	80	83	87	78	78	73	73	31	31	0	no data
Yes	AMRO	Dominican Republic	DOM	54	75	75	100	80	90	80	80	80	33	63	48	80	60	70	86	86	40	40	58	20	39	45	20	0	21	44	44	27	27	23	23	57	57
Yes	AMRO	Ecuador	ECU	40	0	no data	33	80	56	20	50	35	44	50	47	40	0	20	43	43	20	20	50	20	35	27	60	50	45	56	56	60	60	38	38	71	71
Yes	AMRO	El Salvador	SLV	81	75	75	100	80	90	100	100	100	100	100	100	60	40	50	71	71	100	100	100	100	100	91	100	100	97	67	67	73	73	46	46	86	86
Yes	AMRO	Grenada	GRD	48	50	50	67	100	83	100	80	90	67	38	52	0	0	no data	57	57	0	no data	42	40	41	64	80	50	64	100	100	67	67	23	23	0	no data
Yes	AMRO	Guatemala	GTM	66	75	75	33	100	66	100	70	85	78	75	76	40	0	20	86	86	100	100	83	100	91	64	0	50	38	89	89	47	47	62	62	29	29
Yes	AMRO	Guyana	GUY	76	100	100	67	100	83	80	80	80	89	100	94	100	80	90	71	71	80	80	100	100	100	73	60	17	50	100	100	67	67	62	62	7	7
No	AMRO	Haiti	HTI	no data		no data			no data			no data			no data			no data		no data		no data			no data				no data		no data		no data		no data		no data
Yes	AMRO	Honduras	HND	49	50	50	33	20	26	100	80	90	67	75	71	40	0	20	29	29	60	60	83	100	91	27	40	0	22	100	100	67	67	0	no data	7	7
Yes	AMRO	Jamaica	JAM	79	50	50	67	80	73	100	100	100	100	100	100	100	80	90	86	86	100	100	100	80	90	73	100	100	91	100	100	93	93	54	54	0	no data
Yes	AMRO	Mexico	MEX	76	100	100	67	40	53	100	60	80	78	100	89	60	60	60	43	43	80	80	92	100	96	64	100	0	54	89	89	87	87	69	69	86	86
Yes	AMRO	Nicaragua	NIC	76	25	25	100	100	100	100	90	95	100	75	87	100	60	80	100	100	20	20	83	80	81	91	80	17	62	100	100	80	80	92	92	71	71
Yes	AMRO	Panama	PAN	78	100	100	67	80	73	100	80	90	78	100	89	60	40	50	43	43	100	100	92	100	96	82	100	50	77	100	100	93	93	54	54	43	43
Yes	AMRO	Paraguay	PRY	60	50	50	100	60	80	60	50	55	89	75	82	20	0	10	100	100	60	60	92	100	96	36	60	17	37	33	33	60	60	46	46	71	71
Yes	AMRO	Peru	PER	62	100	100	0	100	50	100	100	100	100	75	87	60	40	50	57	57	80	80	75	80	77	82	0	0	27	78	78	93	93	8	8	0	no data
Yes	AMRO	Saint Kitts and Nevis	KNA	57	100	100	33	100	66	60	60	60	67	38	52	80	0	40	29	29	20	20	58	60	59	91	100	100	97	78	78	93	93	31	31	14	14
Yes	AMRO	Saint Lucia	LCA	38	0	no data	67	80	73	100	60	80	56	75	65	60	40	50	29	29	20	20	67	20	43	36	0	0	12	67	67	40	40	15	15	0	no data
Yes	AMRO	Saint Vincent and the Grenadines	VCT	35	0	no data	33	60	46	100	50	75	33	88	60	20	0	10	0	no data	0	no data	83	80	81	45	80	0	41	100	100	40	40	0	no data	0	no data
Yes	AMRO	Suriname	SUR	48	50	50	33	100	66	20	50	35	44	88	66	20	80	50	43	43	0	no data	100	80	90	27	60	67	51	56	56	67	67	54	54	0	no data
Yes	AMRO	Trinidad and Tobago	TTO	63	50	50	33	80	56	80	80	80	78	75	76	80	20	50	71	71	0	no data	75	80	77	73	100	50	74	89	89	87	87	46	46	57	57
Yes	AMRO	United States of America	USA	96	100	100	100	100	100	100	100	100	100	100	100	100	100	100	100	100	100	100	100	20	60	100	100	100	100	100	100	100	100	100	100	93	93
No	AMRO	Uruguay	URY	no data		no data			no data			no data			no data			no data		no data		no data			no data				no data		no data		no data		no data		no data
Yes	AMRO	Venezuela (Bolivarian Republic of)	VEN	78	25	25	67	80	73	100	60	80	100	88	94	100	60	80	86	86	80	80	100	80	90	73	60	17	50	100	100	87	87	85	85	86	86
Yes	EMRO	Afghanistan	AFG	25	0	no data	33	40	36	100	60	80	56	38	47	0	0	no data	43	43	20	20	33	20	26	9	0	0	3	56	56	13	13	0	no data	0	no data
Yes	EURO	Armenia	ARM	89	75	75	100	80	90	100	70	85	100	88	94	100	100	100	86	86	80	80	50	100	75	91	100	100	97	100	100	87	87	92	92	93	93
No	EURO	Azerbaijan	AZE	no data		no data			no data			no data			no data			no data		no data		no data			no data				no data		no data		no data		no data		no data
Yes	EMRO	Bahrain	BHR	85	100	100	100	100	100	100	100	100	100	88	94	100	40	70	86	86	20	20	92	80	86	100	100	100	100	78	78	93	93	85	85	93	93
Yes	SEARO	Bangladesh	BGD	67	75	75	33	100	66	60	100	80	100	63	81	60	40	50	86	86	80	80	100	80	90	45	0	0	15	89	89	27	27	69	69	64	64
No	SEARO	Bhutan	BTN	no data		no data			no data			no data			no data			no data		no data		no data			no data				no data		no data		no data		no data		no data
Yes	WPRO	Brunei Darussalam	BRN	68	50	50	67	60	63	100	80	90	89	100	94	100	40	70	57	57	60	60	83	60	71	82	80	83	81	100	100	93	93	15	15	36	36
Yes	WPRO	Cambodia	KHM	49	50	50	33	80	56	100	90	95	67	63	65	0	40	20	43	43	40	40	75	40	57	17	100	100	72	89	89	40	40	15	15	0	no data
Yes	WPRO	China	CHN	86	100	100	100	100	100	100	100	100	100	88	94	100	100	100	100	100	100	100	75	100	87	73	0	0	24	44	44	93	93	77	77	100	100
No	EURO	Cyprus	CYP	no data		no data			no data			no data			no data			no data		no data		no data			no data				no data		no data		no data		no data		no data
Yes	SEARO	Democratic People's Republic of Korea	PRK	54	25	25	33	60	46	60	80	70	56	75	65	60	60	60	71	71	40	40	50	80	65	45	20	0	21	78	78	60	60	15	15	86	86
Yes	EURO	Georgia	GEO	89	100	100	100	100	100	100	100	100	100	100	100	100	100	100	100	100	100	100	83	100	91	82	100	17	66	100	100	67	67	62	62	71	71
Yes	SEARO	India	IND	84	100	100	100	100	100	100	70	85	89	88	88	80	40	60	71	71	100	100	83	100	91	91	100	83	91	100	100	80	80	23	23	100	100
Yes	WPRO	Indonesia	IDN	86	100	100	33	60	46	100	70	85	78	75	76	100	60	80	100	100	80	80	92	100	96	82	100	50	77	100	100	87	87	85	85	100	100
Yes	EMRO	Iran (Islamic Republic of)	IRN	91	100	100	100	80	90	100	100	100	89	100	94	80	80	80	86	86	100	100	100	100	100	91	100	83	91	100	100	100	100	77	77	71	71
Yes	EMRO	Iraq	IRQ	72	100	100	67	100	83	100	80	90	100	100	100	80	60	70	57	57	60	60	83	100	91	73	100	0	57	89	89	33	33	38	38	64	64
No	EURO	Israel	ISR	no data		no data			no data			no data			no data			no data		no data		no data			no data				no data		no data		no data		no data		no data
Yes	WPRO	Japan	JPN	99	100	100	100	100	100	100	100	100	100	75	87	100	100	100	100	100	100	100	100	100	100	100	100	83	94	100	100	100	100	100	100	100	100
Yes	EMRO	Jordan	JOR	85	50	50	0	100	50	100	100	100	78	100	89	100	100	100	100	100	100	100	100	100	100	55	0	0	18	100	100	93	93	100	100	100	100
Yes	EURO	Kazakhstan	KAZ	86	100	100	67	40	53	100	40	70	89	63	76	80	100	90	43	43	100	100	92	100	96	91	100	100	97	89	89	100	100	100	100	100	100
Yes	EMRO	Kuwait	KWT	77	100	100	100	100	100	40	90	65	89	100	94	100	80	90	100	100	60	60	100	100	100	100	100	67	89	100	100	80	80	0	no data	21	21
No	EURO	Kyrgyzstan	KGZ	no data		no data			no data			no data			no data			no data		no data		no data			no data				no data		no data		no data		no data		no data
Yes	WPRO	Lao People's Democratic Republic	LAO	31	50	50	33	40	36	80	70	75	56	25	40	20	0	10	14	14	60	60	42	20	31	0	0	0	no data	44	44	40	40	0	no data	0	no data
Yes	EMRO	Lebanon	LBN	57	100	100	33	80	56	80	50	65	56	38	47	40	0	20	29	29	40	40	58	40	49	82	40	17	46	100	100	60	60	54	54	71	71
Yes	WPRO	Malaysia	MYS	100	100	100	100	100	100	100	100	100	100	100	100	100	100	100	100	100	100	100	100	100	100	91	100	100	97	100	100	100	100	100	100	100	100
Yes	SEARO	Maldives	MDV	58	75	75	67	100	83	100	70	85	67	75	71	60	20	40	71	71	40	40	92	60	76	91	80	50	73	67	67	67	67	8	8	0	no data
Yes	WPRO	Mongolia	MNG	69	100	100	100	100	100	40	70	55	78	75	76	100	0	50	71	71	40	40	67	80	73	91	100	100	97	100	100	33	33	46	46	57	57
Yes	SEARO	Myanmar	MMR	82	75	75	100	80	90	100	100	100	100	100	100	100	100	100	100	100	100	100	100	40	70	75	100	100	91	100	100	100	100	38	38	7	7
Yes	SEARO	Nepal	NPL	42	75	75	33	100	66	20	50	35	67	38	52	40	40	40	29	29	20	20	100	20	60	45	100	50	65	44	44	60	60	0	no data	0	no data
Yes	EMRO	Oman	OMN	92	100	100	100	100	100	100	90	95	100	100	100	100	100	100	86	86	100	100	92	100	96	100	100	100	100	100	100	93	93	54	54	71	71
Yes	EMRO	Pakistan	PAK	33	75	75	0	60	30	80	10	45	33	38	35	20	0	10	0	no data	60	60	58	0	29	50	0	0	16	56	56	47	47	23	23	0	no data
Yes	WPRO	Philippines	PHL	75	25	25	100	100	100	100	100	100	100	100	100	100	100	100	86	86	100	100	75	40	57	73	20	0	31	33	33	47	47	100	100	93	93
Yes	EMRO	Qatar	QAT	83	100	100	67	100	83	100	90	95	100	88	94	100	100	100	86	86	40	40	100	80	90	82	40	0	40	89	89	93	93	77	77	86	86
Yes	WPRO	Republic of Korea	KOR	100	100	100	100	100	100	100	100	100	100	100	100	100	100	100	100	100	100	100	100	100	100	100	100	100	100	100	100	100	100	100	100	100	100
Yes	EMRO	Saudi Arabia	SAU	95	100	100	100	100	100	100	80	90	100	100	100	100	100	100	100	100	100	100	100	100	100	82	20	17	39	100	100	100	100	100	100	100	100
Yes	WPRO	Singapore	SGP	99	100	100	100	100	100	100	100	100	100	100	100	100	100	100	100	100	100	100	100	100	100	100	100	100	100	100	100	100	100	100	100	86	86
Yes	SEARO	Sri Lanka	LKA	73	100	100	67	60	63	100	100	100	78	88	83	80	20	50	86	86	80	80	83	60	71	82	100	83	88	100	100	87	87	23	23	14	14
Yes	EMRO	Syrian Arab Republic	SYR	58	50	50	67	40	53	80	60	70	78	38	58	40	0	20	29	29	60	60	92	100	96	27	100	0	42	67	67	87	87	46	46	71	71
Yes	EURO	Tajikistan	TJK	73	100	100	100	80	90	100	90	95	78	88	83	100	80	90	100	100	20	20	8	60	34	17	0	0	5	100	100	80	80	77	77	79	79
Yes	SEARO	Thailand	THA	82	100	100	100	80	90	100	70	85	100	88	94	100	80	90	71	71	80	80	100	100	100	55	100	67	74	89	89	93	93	31	31	64	64
Yes	SEARO	Timor-Leste	TLS	44	50	50	33	60	46	40	60	50	78	38	58	20	20	20	57	57	40	40	75	0	37	9	100	67	58	67	67	93	93	0	no data	0	no data
Yes	EURO	Türkiye	TUR	82	75	75	100	100	100	40	90	65	89	100	94	100	40	70	57	57	100	100	100	100	100	73	80	33	62	89	89	80	80	69	69	100	100
No	EURO	Turkmenistan	TKM	no data		no data			no data			no data			no data			no data		no data		no data			no data				no data		no data		no data		no data		no data
Yes	EMRO	United Arab Emirates	ARE	56	50	50	67	60	63	80	60	70	67	75	71	80	20	50	43	43	0	no data	92	100	96	9	0	0	3	67	67	67	67	54	54	93	93
No	EURO	Uzbekistan	UZB	no data		no data			no data			no data			no data			no data		no data		no data			no data				no data		no data		no data		no data		no data
Yes	WPRO	Viet Nam	VNM	65	50	50	33	60	46	60	60	60	100	88	94	100	40	70	14	14	60	60	33	80	56	73	80	100	84	100	100	87	87	46	46	79	79
Yes	EMRO	Yemen	YEM	48	75	75	33	80	56	100	40	70	56	13	34	60	20	40	29	29	80	80	83	80	81	55	20	0	25	78	78	40	40	15	15	0	no data
No	EURO	Albania	ALB	no data		no data			no data			no data			no data			no data		no data		no data			no data				no data		no data		no data		no data		no data
Yes	EURO	Andorra	AND	31	75	75	0	60	30	100	30	65	0	75	37	20	60	40	14	14	0	no data	50	0	25	0	0	0	no data	44	44	73	73	0	no data	0	no data
Yes	EURO	Austria	AUT	93	75	75	100	80	90	100	90	95	100	100	100	100	100	100	100	100	80	80	83	100	91	73	100	100	91	100	100	100	100	92	92	93	93
No	EURO	Belarus	BLR	no data		no data			no data			no data			no data			no data		no data		no data			no data				no data		no data		no data		no data		no data
Yes	EURO	Belgium	BEL	82	100	100	100	60	80	60	70	65	44	100	72	40	60	50	100	100	60	60	83	100	91	82	80	50	70	89	89	100	100	92	92	100	100
No	EURO	Bosnia and Herzegovina	BIH	no data		no data			no data			no data			no data			no data		no data		no data			no data				no data		no data		no data		no data		no data
No	EURO	Bulgaria	BGR	no data		no data			no data			no data			no data			no data		no data		no data			no data				no data		no data		no data		no data		no data
No	EURO	Croatia	HRV	no data		no data			no data			no data			no data			no data		no data		no data			no data				no data		no data		no data		no data		no data
Yes	EURO	Czech Republic	CZE	92	100	100	67	100	83	100	100	100	100	100	100	80	100	90	86	86	60	60	100	100	100	82	100	83	88	100	100	100	100	100	100	86	86
No	EURO	Denmark	DNK	no data		no data			no data			no data			no data			no data		no data		no data			no data				no data		no data		no data		no data		no data
Yes	EURO	Estonia	EST	64	25	25	33	60	46	80	80	80	67	63	65	60	40	50	86	86	40	40	83	80	81	67	100	0	55	100	100	100	100	69	69	29	29
Yes	EURO	Finland	FIN	96	100	100	100	100	100	100	100	100	100	100	100	100	60	80	100	100	80	80	92	100	96	91	100	100	97	100	100	100	100	100	100	100	100
Yes	EURO	France	FRA	81	100	100	67	60	63	100	90	95	89	100	94	100	60	80	86	86	60	60	92	100	96	67	0	0	22	78	78	93	93	92	92	100	100
Yes	EURO	Germany	DEU	92	100	100	100	100	100	100	100	100	100	88	94	100	60	80	100	100	100	100	100	100	100	82	0	0	27	100	100	100	100	100	100	100	100
No	EURO	Greece	GRC	no data		no data			no data			no data			no data			no data		no data		no data			no data				no data		no data		no data		no data		no data
No	EURO	Holy See	VAT	no data		no data			no data			no data			no data			no data		no data		no data			no data				no data		no data		no data		no data		no data
Yes	EURO	Hungary	HUN	81	100	100	0	100	50	100	60	80	56	75	65	60	60	60	71	71	60	60	83	100	91	78	100	100	92	100	100	93	93	92	92	100	100
Yes	EURO	Iceland	ISL	79	100	100	100	100	100	100	50	75	78	88	83	100	100	100	71	71	20	20	75	80	77	55	100	67	74	100	100	100	100	54	54	79	79
Yes	EURO	Ireland	IRL	78	25	25	100	60	80	100	70	85	100	100	100	60	100	80	100	100	40	40	75	80	77	73	80	67	73	100	100	100	100	92	92	64	64
No	EURO	Italy	ITA	no data		no data			no data			no data			no data			no data		no data		no data			no data				no data		no data		no data		no data		no data
Yes	EURO	Latvia	LVA	83	100	100	33	100	66	100	60	80	100	88	94	100	100	100	71	71	20	20	92	100	96	82	80	17	59	100	100	100	100	92	92	100	100
No	EURO	Liechtenstein	LIE	no data		no data			no data			no data			no data			no data		no data		no data			no data				no data		no data		no data		no data		no data
Yes	EURO	Lithuania	LTU	84	100	100	67	100	83	100	70	85	11	100	55	80	60	70	100	100	20	20	75	100	87	82	100	100	94	100	100	100	100	100	100	93	93
Yes	EURO	Luxembourg	LUX	62	0	no data	67	40	53	20	80	50	67	100	83	60	40	50	100	100	0	no data	67	100	83	64	100	100	88	89	89	73	73	46	46	86	86
Yes	EURO	Malta	MLT	70	100	100	100	100	100	100	100	100	67	75	71	60	60	60	57	57	0	no data	58	100	79	64	20	0	28	100	100	100	100	54	54	57	57
Yes	EURO	Monaco	MCO	63	75	75	67	60	63	80	60	70	78	88	83	40	80	60	71	71	20	20	75	40	57	64	80	83	75	0	no data	100	100	69	69	71	71
Yes	EURO	Montenegro	MNE	56	25	25	100	100	100	100	50	75	56	63	59	60	80	70	57	57	20	20	75	80	77	27	0	0	9	56	56	80	80	31	31	64	64
Yes	EURO	Netherlands (Kingdom of the)	NLD	85	100	100	100	100	100	100	100	100	89	100	94	80	60	70	86	86	0	no data	92	80	86	91	40	100	77	89	89	100	100	100	100	100	100
No	EURO	North Macedonia	MKD	no data		no data			no data			no data			no data			no data		no data		no data			no data				no data		no data		no data		no data		no data
Yes	EURO	Norway	NOR	93	100	100	100	100	100	100	90	95	100	100	100	100	100	100	100	100	40	40	100	100	100	91	100	100	97	100	100	100	100	85	85	93	93
Yes	EURO	Poland	POL	76	50	50	100	100	100	100	90	95	100	88	94	100	80	90	43	43	0	no data	100	100	100	73	100	83	85	100	100	73	73	62	62	100	100
No	EURO	Portugal	PRT	no data		no data			no data			no data			no data			no data		no data		no data			no data				no data		no data		no data		no data		no data
Yes	EURO	Republic of Moldova	MDA	74	100	100	67	100	83	100	90	95	89	88	88	60	20	40	57	57	20	20	92	40	66	55	100	100	85	89	89	67	67	69	69	100	100
No	EURO	Romania	ROU	no data		no data			no data			no data			no data			no data		no data		no data			no data				no data		no data		no data		no data		no data
No	EURO	Russian Federation	RUS	no data		no data			no data			no data			no data			no data		no data		no data			no data				no data		no data		no data		no data		no data
No	EURO	San Marino	SMR	no data		no data			no data			no data			no data			no data		no data		no data			no data				no data		no data		no data		no data		no data
No	EURO	Serbia	SRB	no data		no data			no data			no data			no data			no data		no data		no data			no data				no data		no data		no data		no data		no data
Yes	EURO	Slovakia	SVK	79	100	100	100	100	100	100	100	100	78	100	89	80	100	90	100	100	40	40	92	80	86	9	20	0	9	89	89	100	100	77	77	50	50
Yes	EURO	Slovenia	SVN	58	100	100	0	60	30	100	70	85	22	88	55	20	60	40	14	14	20	20	67	20	43	45	80	0	41	100	100	87	87	69	69	64	64
Yes	EURO	Spain	ESP	87	100	100	67	100	83	100	90	95	100	88	94	100	100	100	43	43	60	60	83	80	81	89	100	100	96	100	100	93	93	92	92	100	100
Yes	EURO	Sweden	SWE	97	100	100	100	100	100	100	90	95	100	100	100	100	100	100	100	100	80	80	100	100	100	82	100	83	88	100	100	100	100	100	100	100	100
Yes	EURO	Switzerland	CHE	85	100	100	100	100	100	100	80	90	100	100	100	100	100	100	86	86	20	20	100	100	100	67	0	0	22	100	100	93	93	100	100	100	100
No	EURO	Ukraine	UKR	no data		no data			no data			no data			no data			no data		no data		no data			no data				no data		no data		no data		no data		no data
No	EURO	United Kingdom of Great Britain and Northern Ireland	GBR	no data		no data			no data			no data			no data			no data		no data		no data			no data				no data		no data		no data		no data		no data

## Sheet: Glossary
Capacities
Capacity	Title
C.1	National legislation, policy & financing
C.2	Coordination and NFP Communications
C.3	Surveillance
C.4	Response
C.5	Preparedness
C.6	Risk Communication
C.7	Human Resource Capacity
C.8	Laboratory
C.9	Points of Entry
C.10	Zoonotic Events
C.11	Food Safety
C.12	Chemical Events
C.13	Radiation Emergencies
Indicators
Indicator No	Title
C.1.1.1	Legislation, laws, regulations, administrative requirements, policies or other government instruments in place are sufficient for implementation of IHR
C.2.1.1	A functional mechanism is established for the coordination of relevant sectors in the implementation of IHR
C.2.1.2	IHR NFP functions and operations in place as defined by IHR (2005)
C.3.1.1	Indicator-based surveillance includes an early warning function for the early detection of a public health event
C.3.2.1	Event-Based Surveillance is established and functioning
C.4.1.1	Public health emergency response mechanisms are established and functioning
C.4.2.1	Infection Prevention and Control (IPC) is established and functioning at national and hospital levels
C.5.1.1	Multi-hazard National Public Health Emergency Preparedness and Response Plan is developed and implemented
C.5.2.1	Priority public health risks and resources are mapped and utilized
C.6.1.1	Mechanisms for effective risk communication during a public health emergency are established and functioning
C.7.1.1	Human resources available to implement IHR Core Capacity requirements
C.8.1.1	Laboratory services available to test for priority health threats
C.8.2.1	Laboratory biosafety and laboratory biosecurity (Biorisk management) practices in place and implemented
C.9.1.1	General obligations at PoE are fulfilled (including for coordination and communication)
C.9.2.1	Routine capacities and effective surveillance are established at PoE
C.9.3.1	Effective response at PoE is established
C.10.1.1	Mechanisms for detecting and responding to zoonoses and potential zoonoses are established and functional
C.11.1.1	Mechanisms are established and functioning for detecting and responding to foodborne disease and food contamination
C.12.1.1	Mechanisms are established and functioning for detection, alert and response to chemical emergencies
C.13.1.1	Mechanisms are established and functioning for detecting and responding to radiological and nuclear emergencies
Scoring System
Indicator Level	Score	Score Range	Color
1	20	0-20
2	40	21-40
3	60	41-60
4	80	61-80
5	100	81-100
