# Supplementary material for: Temporal trends in African healthcare system capacities in prevention, detection, response, and sustainability between 2010 and 2023
Source: PLOS Glob Public Health. 2026 May 12;6(5):e0005285. doi: 10.1371/journal.pgph.0005285 (PMC13166948; doi:10.1371/journal.pgph.0005285)
Supplement: S4 Data — Excel file containing country-level scores (0–100) for prevention, detection, response, and sustainability derived from WHO State Party Annual Report (SPAR) submissions for 2013. (XLSX) [file pgph.0005285.s009.xlsx]

## Sheet: Score by capacity & indicator
				State Parties Self-Assessment Annual Reporting on the implementation of The International Health Regulations
				Score by capacity & Indicator 2013
					Capacity 1		Capacity 2			Capacity 3			Capacity 4			Capacity 5			Capacity 6		Capacity 7		Capacity 8			Capacity 9				Capacity 10		Capacity 11		Capacity 12		Capacity 13
					National legislation, policy and financing		Coordination and NFP Communications			Surveillance			Response			Preparedness			Risk Communication		Human Resource Capacity		Laboratory			Points of Entry (PoE)				Zoonotic Events		Food Safety		Chemical Events		Radiation Emergencies
					Score per indicator	Total	Score per indicator		Total	Score per indicator		Total	Score per indicator		Total	Score per indicator		Total	Score per indicator	Total	Score per indicator	Total	Score per indicator		Total	Score per indicator			Total	Score per indicator	Total	Score per indicator	Total	Score per indicator	Total	Score per indicator	Total
				Total Average	C.1.1.1	C.1	C.2.1.1	C.2.1.2	C.2	C.3.1.1	C.3.2.1	C.3	C.4.1.1	C.4.2.1	C.4	C.5.1.1	C.5.2.1	C.5	C.6.1.1	C.6	C.7.1.1	C.7	C.8.1.1	C.8.2.1	C.8	C.9.1.1	C.9.2.1	C.9.3.1	C.9	C.10.1.1	C.10	C.11.1.1	C.11	C.12.1.1	C.12	C.13.1.1	C.13
AVG Global Capacity				70	73	73	71	80	75	91	74	82	82	80	81	70	60	65	74	74	62	62	86	70	78	64	58	45	55	84	84	73	73	54	54	53	53
AFRO				52	43	43	55	67	61	86	61	74	73	68	70	56	29	43	55	55	48	48	83	65	74	40	22	13	25	72	72	50	50	30	30	30	30
AMRO				74	78	78	71	87	79	95	79	87	84	84	84	75	60	67	77	77	68	68	87	72	79	74	70	44	62	91	91	74	74	55	55	53	53
EMRO				70	75	75	75	80	77	90	77	84	84	71	78	71	54	62	67	67	69	69	90	62	76	65	52	48	55	86	86	75	75	53	53	60	60
EURO				80	87	87	76	83	79	93	79	86	82	93	87	68	82	75	82	82	53	53	84	82	83	71	75	66	71	89	89	88	88	79	79	83	83
SEARO				69	83	83	77	74	75	80	72	76	85	70	77	67	68	67	78	78	68	68	88	62	75	67	58	45	57	91	91	79	79	46	46	31	31
WPRO				77	81	81	82	86	84	92	78	85	89	88	88	84	73	79	88	88	72	72	89	73	80	74	73	60	69	81	81	80	80	59	59	51	51
Data Received	Region	States Party of IHR	ISO Code	Total Average	C.1.1.1	C.1	C.2.1.1	C.2.1.2	C.2	C.3.1.1	C.3.2.1	C.3	C.4.1.1	C.4.2.1	C.4	C.5.1.1	C.5.2.1	C.5	C.6.1.1	C.6	C.7.1.1	C.7	C.8.1.1	C.8.2.1	C.8	C.9.1.1	C.9.2.1	C.9.3.1	C.9	C.10.1.1	C.10	C.11.1.1	C.11	C.12.1.1	C.12	C.13.1.1	C.13
Yes	AFRO	Algeria	DZA	40	50	50	67	40	53	80	70	75	33	75	54	83	40	61	29	29	60	60	73	0	36	18	0	0	6	56	56	20	20	15	15	0	no data
Yes	AFRO	Angola	AGO	41	50	50	67	80	73	80	40	60	78	57	67	50	0	25	29	29	60	60	75	40	57	50	0	0	16	33	33	27	27	15	15	17	17
No	AFRO	Benin	BEN	no data		no data			no data			no data			no data			no data		no data		no data			no data				no data		no data		no data		no data		no data
Yes	AFRO	Botswana	BWA	35	0	no data	0	20	10	100	40	70	67	38	52	0	0	no data	29	29	20	20	83	80	81	36	100	67	67	78	78	33	33	0	no data	15	15
Yes	AFRO	Burkina Faso	BFA	64	100	100	100	60	80	80	50	65	100	75	87	50	40	45	43	43	60	60	92	80	86	13	0	0	4	100	100	87	87	23	23	50	50
Yes	AFRO	Burundi	BDI	36	0	no data	67	80	73	100	100	100	89	75	82	100	0	50	57	57	0	no data	83	0	41	9	0	0	3	67	67	0	no data	0	no data	0	no data
No	AFRO	Cabo Verde	CPV	no data		no data			no data			no data			no data			no data		no data		no data			no data				no data		no data		no data		no data		no data
Yes	AFRO	Cameroon	CMR	89	100	100	100	100	100	100	70	85	100	88	94	100	100	100	100	100	100	100	100	100	100	64	20	0	28	100	100	73	73	92	92	85	85
Yes	AFRO	Central African Republic	CAF	19	0	no data	0	0	no data	40	40	40	44	50	47	33	0	16	14	14	40	40	67	20	43	0	0	0	no data	33	33	20	20	0	no data	0	no data
Yes	AFRO	Chad	TCD	34	25	25	0	60	30	100	50	75	56	63	59	17	0	8	57	57	20	20	83	0	41	45	0	0	15	67	67	27	27	0	no data	23	23
Yes	AFRO	Comoros	COM	29	0	no data	33	60	46	60	70	65	44	0	22	50	0	25	14	14	50	50	83	0	41	36	0	17	17	78	78	13	13	0	no data	8	8
Yes	AFRO	Congo	COG	28	0	no data	33	20	26	75	0	37	44	13	28	33	0	16	43	43	0	no data	83	60	71	36	40	33	36	78	78	20	20	15	15	0	no data
Yes	AFRO	Côte d'Ivoire	CIV	87	100	100	100	100	100	100	100	100	89	100	94	100	0	50	100	100	100	100	100	100	100	91	40	33	54	89	89	87	87	62	62	100	100
Yes	AFRO	Democratic Republic of the Congo	COD	61	50	50	33	60	46	80	90	85	78	63	70	100	20	60	100	100	40	40	100	100	100	55	20	0	25	78	78	60	60	0	no data	77	77
Yes	EMRO	Djibouti	DJI	43	50	50	33	40	36	80	30	55	89	75	82	50	20	35	57	57	40	40	83	0	41	55	0	0	18	67	67	60	60	23	23	0	no data
Yes	EMRO	Egypt	EGY	88	75	75	100	100	100	100	80	90	100	88	94	100	80	90	100	100	100	100	100	40	70	91	100	100	97	89	89	80	80	92	92	69	69
Yes	AFRO	Equatorial Guinea	GNQ	27	25	25	0	40	20	20	50	35	22	88	55	17	0	8	14	14	60	60	100	60	80	82	0	0	27	11	11	20	20	0	no data	0	no data
Yes	AFRO	Eritrea	ERI	59	50	50	100	100	100	100	60	80	89	100	94	50	40	45	29	29	60	60	92	80	86	64	60	33	52	89	89	33	33	54	54	0	no data
Yes	AFRO	Eswatini	SWZ	40	0	no data	33	40	36	100	30	65	67	75	71	0	0	no data	86	86	60	60	75	60	67	18	0	17	11	56	56	47	47	8	8	8	8
No	AFRO	Ethiopia	ETH	no data		no data			no data			no data			no data			no data		no data		no data			no data				no data		no data		no data		no data		no data
No	AFRO	Gabon	GAB	no data		no data			no data			no data			no data			no data		no data		no data			no data				no data		no data		no data		no data		no data
Yes	AFRO	Gambia	GMB	62	25	25	33	100	66	100	70	85	56	63	59	67	60	63	71	71	0	no data	92	100	96	45	100	50	65	100	100	73	73	67	67	38	38
Yes	AFRO	Ghana	GHA	66	75	75	67	80	73	100	70	85	89	88	88	83	20	51	43	43	40	40	100	100	100	73	20	0	31	100	100	53	53	54	54	62	62
No	AFRO	Guinea	GIN	no data		no data			no data			no data			no data			no data		no data		no data			no data				no data		no data		no data		no data		no data
No	AFRO	Guinea-Bissau	GNB	no data		no data			no data			no data			no data			no data		no data		no data			no data				no data		no data		no data		no data		no data
Yes	AFRO	Kenya	KEN	69	50	50	100	100	100	100	70	85	78	88	83	67	40	53	57	57	40	40	92	100	96	82	100	33	71	100	100	73	73	46	46	46	46
Yes	AFRO	Lesotho	LSO	63	100	100	100	80	90	40	90	65	89	63	76	33	40	36	86	86	40	40	92	100	96	55	20	0	25	89	89	80	80	15	15	17	17
No	AFRO	Liberia	LBR	no data		no data			no data			no data			no data			no data		no data		no data			no data				no data		no data		no data		no data		no data
Yes	EMRO	Libya	LBY	60	75	75	33	80	56	20	70	45	78	88	83	100	20	60	29	29	40	40	83	40	61	55	40	83	59	78	78	93	93	15	15	83	83
Yes	AFRO	Madagascar	MDG	29	0	no data	33	40	36	80	30	55	56	13	34	83	0	41	14	14	40	40	58	60	59	27	0	17	14	44	44	27	27	8	8	0	no data
No	AFRO	Malawi	MWI	no data		no data			no data			no data			no data			no data		no data		no data			no data				no data		no data		no data		no data		no data
No	AFRO	Mali	MLI	no data		no data			no data			no data			no data			no data		no data		no data			no data				no data		no data		no data		no data		no data
No	AFRO	Mauritania	MRT	no data		no data			no data			no data			no data			no data		no data		no data			no data				no data		no data		no data		no data		no data
Yes	AFRO	Mauritius	MUS	55	75	75	67	100	83	80	30	55	67	88	77	0	40	20	43	43	40	40	83	20	51	64	20	17	33	100	100	60	60	54	54	23	23
Yes	EMRO	Morocco	MAR	97	100	100	100	100	100	100	100	100	100	100	100	100	100	100	100	100	100	100	92	80	86	100	80	100	93	100	100	100	100	77	77	100	100
Yes	AFRO	Mozambique	MOZ	54	0	no data	67	80	73	100	80	90	89	100	94	67	20	43	43	43	100	100	58	20	39	64	80	33	59	56	56	87	87	8	8	8	8
No	AFRO	Namibia	NAM	no data		no data			no data			no data			no data			no data		no data		no data			no data				no data		no data		no data		no data		no data
Yes	AFRO	Niger	NER	74	100	100	33	40	36	80	56	68	89	100	94	60	100	80	100	100	20	20	92	100	96	27	0	17	14	100	100	75	75	77	77	100	100
Yes	AFRO	Nigeria	NGA	52	25	25	67	100	83	80	70	75	67	50	58	50	40	45	57	57	20	20	83	40	61	13	0	0	4	67	67	67	67	54	54	62	62
Yes	AFRO	Rwanda	RWA	35	0	no data	33	0	16	100	60	80	56	88	72	17	0	8	57	57	40	40	92	100	96	9	0	0	3	44	44	33	33	8	8	0	no data
Yes	AFRO	Sao Tome and Principe	STP	16	0	no data	33	60	46	80	0	40	44	13	28	17	0	8	14	14	0	no data	33	40	36	18	20	0	12	22	22	0	no data	0	no data	0	no data
No	AFRO	Senegal	SEN	no data		no data			no data			no data			no data			no data		no data		no data			no data				no data		no data		no data		no data		no data
Yes	AFRO	Seychelles	SYC	54	0	no data	67	80	73	100	90	95	89	88	88	17	0	8	43	43	40	40	92	100	96	55	20	17	30	100	100	80	80	54	54	0	no data
Yes	AFRO	Sierra Leone	SLE	59	50	50	67	40	53	100	80	90	78	63	70	67	0	33	86	86	60	60	92	100	96	36	40	50	42	78	78	53	53	23	23	38	38
Yes	EMRO	Somalia	SOM	16	0	no data	0	20	10	100	40	70	56	13	34	33	0	16	14	14	0	no data	58	0	29	0	0	0	no data	22	22	7	7	0	no data	8	8
Yes	AFRO	South Africa	ZAF	76	75	75	67	80	73	80	80	80	89	88	88	67	100	83	100	100	50	50	83	100	91	38	0	0	12	100	100	80	80	77	77	77	77
Yes	AFRO	South Sudan	SSD	43	100	100	33	60	46	80	70	75	78	25	51	100	80	90	71	71	100	100	58	0	29	0	0	0	no data	0	no data	0	no data	0	no data	0	no data
Yes	EMRO	Sudan	SDN	66	50	50	100	100	100	100	80	90	89	75	82	50	80	65	57	57	80	80	100	0	50	73	0	0	24	100	100	73	73	46	46	38	38
Yes	AFRO	Togo	TGO	50	0	no data	67	100	83	100	80	90	89	100	94	100	60	80	0	no data	80	80	75	60	67	27	0	0	9	67	67	47	47	23	23	8	8
Yes	EMRO	Tunisia	TUN	56	75	75	100	60	80	100	80	90	56	38	47	17	0	8	43	43	40	40	58	20	39	45	0	33	26	89	89	80	80	77	77	38	38
Yes	AFRO	Uganda	UGA	73	100	100	100	100	100	100	60	80	100	63	81	100	60	80	100	100	40	40	100	100	100	27	0	0	9	100	100	87	87	38	38	31	31
Yes	AFRO	United Republic of Tanzania	TZA	53	50	50	0	80	40	100	50	75	78	75	76	33	0	16	57	57	60	60	58	80	69	27	0	0	9	56	56	60	60	69	69	54	54
Yes	AFRO	Zambia	ZMB	91	100	100	100	100	100	100	90	95	89	100	94	100	100	100	100	100	100	100	100	100	100	55	40	17	37	100	100	93	93	77	77	85	85
No	AFRO	Zimbabwe	ZWE	no data		no data			no data			no data			no data			no data		no data		no data			no data				no data		no data		no data		no data		no data
Yes	WPRO	Australia	AUS	98	100	100	100	100	100	100	90	95	89	100	94	100	100	100	100	100	100	100	92	100	96	100	100	100	100	100	100	87	87	100	100	100	100
Yes	WPRO	Cook Islands	COK	89	100	100	100	100	100	80	100	90	100	100	100	100	80	90	100	100	80	80	92	100	96	100	100	100	100	100	100	100	100	69	69	38	38
Yes	WPRO	Fiji	FJI	95	100	100	100	100	100	100	70	85	100	100	100	100	100	100	100	100	100	100	100	100	100	82	100	100	94	100	100	87	87	92	92	77	77
Yes	WPRO	Kiribati	KIR	70	100	100	67	40	53	80	56	68	78	100	89	83	100	91	83	83	50	50	82	60	71	55	80	83	72	100	100	67	67	46	46	23	23
Yes	WPRO	Marshall Islands	MHL	51	100	100	67	40	53	100	60	80	78	88	83	50	100	75	71	71	100	100	92	20	56	50	0	0	16	0	no data	27	27	0	no data	0	no data
Yes	WPRO	Micronesia	FSM	35	50	50	0	40	20	60	20	40	56	63	59	33	20	26	57	57	20	20	58	0	29	55	80	100	78	22	22	40	40	8	8	0	no data
No	WPRO	Nauru	NRU	no data		no data			no data			no data			no data			no data		no data		no data			no data				no data		no data		no data		no data		no data
Yes	WPRO	New Zealand	NZL	98	100	100	100	100	100	100	100	100	89	100	94	100	100	100	100	100	100	100	83	100	91	91	100	83	91	100	100	100	100	100	100	100	100
Yes	WPRO	Niue	NIU	54	25	25	33	80	56	60	50	55	89	75	82	80	60	70	100	100	20	20	92	100	96	36	20	17	24	56	56	67	67	46	46	0	no data
Yes	WPRO	Palau	PLW	84	100	100	67	40	53	100	50	75	100	100	100	100	100	100	100	100	60	60	92	60	76	64	100	83	82	89	89	100	100	100	100	62	62
Yes	WPRO	Papua New Guinea	PNG	54	25	25	67	80	73	80	80	80	89	63	76	83	0	41	86	86	60	60	83	40	61	55	80	0	45	100	100	47	47	8	8	0	no data
Yes	WPRO	Samoa	WSM	71	75	75	100	100	100	100	50	75	78	75	76	83	40	61	100	100	60	60	67	40	53	91	100	83	91	100	100	93	93	23	23	15	15
Yes	WPRO	Solomon Islands	SLB	48	0	no data	100	80	90	100	60	80	67	88	77	83	0	41	71	71	40	40	92	40	66	44	0	0	14	67	67	27	27	15	15	31	31
Yes	WPRO	Tonga	TON	74	100	100	100	100	100	100	100	100	100	100	100	100	60	80	100	100	60	60	92	100	96	91	80	0	57	100	100	60	60	8	8	0	no data
Yes	WPRO	Tuvalu	TUV	83	100	100	67	100	83	80	40	60	89	100	94	83	100	91	86	86	60	60	100	100	100	91	100	100	97	78	78	93	93	82	82	54	54
Yes	WPRO	Vanuatu	VUT	68	67	67	100	100	100	100	90	95	100	100	100	83	80	81	86	86	60	60	92	100	96	55	100	17	57	0	no data	87	87	46	46	8	8
Yes	AMRO	Antigua and Barbuda	ATG	73	100	100	33	100	66	100	90	95	67	63	65	50	50	50	57	57	100	100	91	0	45	91	100	67	86	100	100	80	80	85	85	23	23
Yes	AMRO	Argentina	ARG	75	50	50	67	80	73	80	80	80	78	88	83	100	100	100	86	86	100	100	100	80	90	82	0	0	27	100	100	60	60	69	69	62	62
No	AMRO	Bahamas	BHS	no data		no data			no data			no data			no data			no data		no data		no data			no data				no data		no data		no data		no data		no data
Yes	AMRO	Barbados	BRB	78	100	100	67	40	53	100	100	100	78	100	89	100	80	90	86	86	60	60	92	100	96	100	100	100	100	100	100	73	73	54	54	15	15
Yes	AMRO	Belize	BLZ	43	25	25	33	80	56	100	70	85	89	75	82	33	20	26	57	57	40	40	67	80	73	36	0	0	12	67	67	27	27	15	15	0	no data
Yes	AMRO	Bolivia (Plurinational State of)	BOL	64	100	100	100	75	87	100	70	85	56	75	65	83	0	41	71	71	40	40	92	100	96	64	0	0	21	89	89	53	53	15	15	69	69
Yes	AMRO	Brazil	BRA	89	100	100	100	80	90	80	100	90	100	100	100	100	80	90	100	100	80	80	92	100	96	91	100	50	80	89	89	93	93	62	62	92	92
Yes	AMRO	Canada	CAN	99	100	100	67	100	83	100	100	100	100	100	100	100	100	100	100	100	100	100	100	100	100	100	100	100	100	100	100	100	100	100	100	100	100
Yes	AMRO	Chile	CHL	73	75	75	100	100	100	100	80	90	78	100	89	100	100	100	43	43	20	20	92	80	86	45	60	33	46	89	89	93	93	31	31	92	92
Yes	AMRO	Colombia	COL	74	100	100	67	60	63	60	40	50	89	63	76	67	0	33	100	100	80	80	92	60	76	82	100	67	83	89	89	67	67	77	77	69	69
Yes	AMRO	Costa Rica	CRI	89	100	100	100	100	100	100	90	95	100	100	100	83	60	71	100	100	80	80	92	60	76	91	100	100	97	100	100	100	100	77	77	62	62
Yes	AMRO	Cuba	CUB	99	100	100	100	100	100	100	90	95	100	100	100	100	100	100	100	100	100	100	100	100	100	100	100	100	100	100	100	100	100	92	92	100	100
Yes	AMRO	Dominica	DMA	69	75	75	100	100	100	100	44	72	67	100	83	100	25	62	100	100	25	25	75	0	37	80	80	67	75	100	100	86	86	46	46	31	31
Yes	AMRO	Dominican Republic	DOM	72	75	75	100	80	90	80	70	75	89	63	76	83	80	81	100	100	100	100	100	80	90	82	60	50	64	56	56	27	27	31	31	69	69
Yes	AMRO	Ecuador	ECU	44	25	25	33	80	56	100	20	60	33	13	23	17	20	18	14	14	40	40	42	40	41	45	100	33	59	78	78	53	53	15	15	92	92
Yes	AMRO	El Salvador	SLV	90	100	100	100	100	100	100	100	100	100	100	100	100	80	90	100	100	100	100	100	100	100	91	80	100	90	100	100	67	67	54	54	69	69
Yes	AMRO	Grenada	GRD	58	75	75	67	100	83	100	70	85	78	50	64	33	0	16	57	57	60	60	50	40	45	55	80	17	50	100	100	67	67	46	46	0	no data
Yes	AMRO	Guatemala	GTM	88	50	50	100	100	100	100	100	100	100	88	94	100	100	100	100	100	100	100	50	100	75	73	40	50	54	100	100	100	100	100	100	67	67
Yes	AMRO	Guyana	GUY	77	100	100	67	100	83	80	80	80	100	100	100	100	80	90	86	86	100	100	100	100	100	55	60	0	38	100	100	67	67	62	62	0	no data
Yes	AMRO	Haiti	HTI	45	25	25	33	60	46	100	90	95	78	75	76	0	40	20	100	100	60	60	100	20	60	27	20	17	21	67	67	20	20	0	no data	0	no data
Yes	AMRO	Honduras	HND	52	75	75	33	80	56	100	80	90	78	50	64	67	20	43	0	no data	75	75	92	40	66	27	0	0	9	100	100	40	40	31	31	23	23
Yes	AMRO	Jamaica	JAM	61	100	100	33	100	66	100	40	70	100	75	87	83	60	71	57	57	20	20	75	20	47	55	100	33	62	67	67	67	67	62	62	23	23
Yes	AMRO	Mexico	MEX	89	100	100	100	40	70	100	90	95	78	100	89	100	80	90	71	71	100	100	100	100	100	100	100	67	89	100	100	93	93	69	69	92	92
Yes	AMRO	Nicaragua	NIC	88	100	100	67	100	83	100	100	100	89	75	82	100	80	90	100	100	60	60	92	80	86	91	80	33	68	100	100	80	80	92	92	100	100
Yes	AMRO	Panama	PAN	71	75	75	67	100	83	100	90	95	78	88	83	100	40	70	71	71	40	40	92	100	96	82	100	33	71	89	89	87	87	23	23	38	38
Yes	AMRO	Paraguay	PRY	75	100	100	100	80	90	60	80	70	78	88	83	67	40	53	100	100	60	60	100	100	100	82	20	0	34	67	67	73	73	69	69	77	77
Yes	AMRO	Peru	PER	75	100	100	33	80	56	100	90	95	89	88	88	50	80	65	100	100	80	80	75	100	87	64	0	0	21	100	100	87	87	31	31	69	69
Yes	AMRO	Saint Kitts and Nevis	KNA	58	50	50	67	100	83	100	60	80	78	100	89	33	40	36	57	57	60	60	83	80	81	55	80	0	45	100	100	67	67	8	8	0	no data
No	AMRO	Saint Lucia	LCA	no data		no data			no data			no data			no data			no data		no data		no data			no data				no data		no data		no data		no data		no data
Yes	AMRO	Saint Vincent and the Grenadines	VCT	58	50	50	67	100	83	100	60	80	78	100	89	33	40	36	57	57	60	60	83	80	81	55	80	0	45	100	100	67	67	8	8	0	no data
Yes	AMRO	Suriname	SUR	61	50	50	67	100	83	100	70	85	78	100	89	17	80	48	43	43	0	no data	100	100	100	91	80	83	84	67	67	87	87	62	62	0	no data
Yes	AMRO	Trinidad and Tobago	TTO	68	50	50	0	80	40	100	90	95	78	75	76	83	60	71	71	71	20	20	83	80	81	82	100	50	77	89	89	87	87	54	54	77	77
Yes	AMRO	United States of America	USA	96	100	100	100	100	100	100	100	100	100	88	94	100	100	100	100	100	100	100	100	0	50	100	100	100	100	100	100	100	100	100	100	100	100
Yes	AMRO	Uruguay	URY	89	100	100	67	100	83	100	100	100	89	100	94	83	80	81	100	100	100	100	83	60	71	91	100	83	91	100	100	100	100	69	69	62	62
Yes	AMRO	Venezuela (Bolivarian Republic of)	VEN	84	50	50	100	80	90	100	80	90	100	88	94	100	60	80	71	71	100	100	92	80	86	82	80	17	59	100	100	87	87	92	92	92	92
Yes	EMRO	Afghanistan	AFG	36	0	no data	33	60	46	100	50	75	56	25	40	0	20	10	57	57	40	40	50	40	45	9	0	0	3	67	67	20	20	0	no data	62	62
Yes	EURO	Armenia	ARM	92	75	75	100	100	100	100	70	85	89	88	88	83	100	91	100	100	100	100	58	100	79	91	100	100	97	100	100	93	93	92	92	100	100
Yes	EURO	Azerbaijan	AZE	84	50	50	67	100	83	100	100	100	100	88	94	50	100	75	57	57	100	100	92	100	96	91	100	67	86	100	100	93	93	85	85	77	77
Yes	EMRO	Bahrain	BHR	84	100	100	100	100	100	100	100	100	100	88	94	83	40	61	71	71	40	40	100	100	100	100	100	100	100	89	89	80	80	92	92	69	69
Yes	SEARO	Bangladesh	BGD	77	100	100	67	80	73	80	100	90	100	63	81	67	80	73	100	100	100	100	100	100	100	73	60	0	44	89	89	47	47	77	77	31	31
Yes	SEARO	Bhutan	BTN	35	50	50	33	40	36	0	20	10	78	75	76	50	20	35	29	29	80	80	67	0	33	45	0	0	15	67	67	27	27	0	no data	0	no data
Yes	WPRO	Brunei Darussalam	BRN	82	75	75	100	100	100	100	80	90	100	100	100	100	40	70	71	71	100	100	100	100	100	82	100	83	88	100	100	100	100	31	31	46	46
Yes	WPRO	Cambodia	KHM	42	50	50	33	60	46	100	90	95	44	38	41	0	40	20	43	43	0	no data	75	40	57	50	0	0	16	78	78	47	47	38	38	15	15
Yes	WPRO	China	CHN	94	100	100	100	100	100	100	100	100	100	100	100	100	100	100	100	100	100	100	92	100	96	73	0	0	24	100	100	100	100	100	100	100	100
Yes	EURO	Cyprus	CYP	67	75	75	100	100	100	60	60	60	78	100	89	17	40	28	71	71	0	no data	8	20	14	91	100	100	97	89	89	100	100	54	54	100	100
Yes	SEARO	Democratic People's Republic of Korea	PRK	64	100	100	100	60	80	100	90	95	78	63	70	33	80	56	71	71	20	20	58	100	79	64	20	0	28	78	78	67	67	31	31	62	62
Yes	EURO	Georgia	GEO	91	100	100	67	100	83	100	100	100	100	100	100	100	100	100	100	100	100	100	92	100	96	82	100	100	94	100	100	67	67	62	62	83	83
Yes	SEARO	India	IND	94	100	100	100	100	100	100	100	100	100	63	81	100	80	90	100	100	100	100	100	100	100	82	100	67	83	100	100	100	100	62	62	100	100
Yes	WPRO	Indonesia	IDN	93	100	100	100	100	100	80	100	90	100	63	81	83	100	91	86	86	80	80	92	100	96	73	100	100	91	100	100	100	100	92	92	100	100
Yes	EMRO	Iran (Islamic Republic of)	IRN	92	100	100	100	100	100	100	100	100	100	100	100	100	100	100	86	86	100	100	100	100	100	91	100	100	97	100	100	100	100	62	62	46	46
Yes	EMRO	Iraq	IRQ	93	100	100	100	100	100	100	100	100	100	100	100	100	100	100	100	100	100	100	100	100	100	73	100	100	91	100	100	93	93	54	54	77	77
No	EURO	Israel	ISR	no data		no data			no data			no data			no data			no data		no data		no data			no data				no data		no data		no data		no data		no data
Yes	WPRO	Japan	JPN	99	100	100	100	100	100	100	100	100	89	100	94	100	100	100	100	100	100	100	100	100	100	100	100	83	94	100	100	100	100	100	100	100	100
Yes	EMRO	Jordan	JOR	85	100	100	100	100	100	100	100	100	67	88	77	83	40	61	57	57	80	80	92	100	96	82	100	83	88	100	100	87	87	85	85	77	77
Yes	EURO	Kazakhstan	KAZ	82	100	100	67	40	53	100	40	70	89	63	76	0	100	50	43	43	100	100	92	80	86	100	100	100	100	89	89	100	100	100	100	100	100
Yes	EMRO	Kuwait	KWT	86	100	100	100	100	100	40	100	70	89	63	76	100	100	100	100	100	100	100	100	100	100	100	100	100	100	100	100	100	100	0	no data	77	77
No	EURO	Kyrgyzstan	KGZ	no data		no data			no data			no data			no data			no data		no data		no data			no data				no data		no data		no data		no data		no data
Yes	WPRO	Lao People's Democratic Republic	LAO	55	100	100	33	60	46	100	70	85	78	38	58	50	20	35	86	86	80	80	75	40	57	9	0	0	3	78	78	87	87	0	no data	0	no data
Yes	EMRO	Lebanon	LBN	71	100	100	33	80	56	80	80	80	89	38	63	83	80	81	57	57	60	60	92	40	66	82	40	17	46	89	89	73	73	69	69	82	82
Yes	WPRO	Malaysia	MYS	100	100	100	100	100	100	100	100	100	100	100	100	100	100	100	100	100	100	100	100	100	100	100	100	100	100	100	100	100	100	100	100	100	100
Yes	SEARO	Maldives	MDV	68	50	50	100	80	90	60	50	55	67	63	65	100	40	70	71	71	100	100	92	80	86	82	0	50	44	100	100	93	93	54	54	0	no data
Yes	WPRO	Mongolia	MNG	79	100	100	100	100	100	60	80	70	89	100	94	100	60	80	100	100	40	40	75	80	77	91	100	100	97	100	100	87	87	38	38	46	46
Yes	SEARO	Myanmar	MMR	84	100	100	67	80	73	100	100	100	100	100	100	100	100	100	100	100	100	100	100	40	70	91	100	100	97	100	100	100	100	46	46	8	8
Yes	SEARO	Nepal	NPL	61	75	75	67	80	73	80	60	70	78	57	67	33	100	66	83	83	20	20	100	100	100	64	0	0	21	100	100	73	73	31	31	8	8
Yes	EMRO	Oman	OMN	86	100	100	100	100	100	100	80	90	100	100	100	100	40	70	100	100	100	100	100	100	100	73	100	83	85	100	100	80	80	46	46	46	46
Yes	EMRO	Pakistan	PAK	42	75	75	33	60	46	80	30	55	56	50	53	33	0	16	29	29	60	60	83	60	71	27	0	0	9	56	56	53	53	23	23	0	no data
Yes	WPRO	Philippines	PHL	75	25	25	100	100	100	100	100	100	100	100	100	83	100	91	86	86	100	100	75	40	57	73	20	0	31	33	33	60	60	100	100	92	92
Yes	EMRO	Qatar	QAT	91	100	100	100	80	90	100	100	100	100	88	94	100	100	100	100	100	100	100	100	100	100	91	40	0	43	89	89	87	87	85	85	100	100
Yes	WPRO	Republic of Korea	KOR	100	100	100	100	100	100	100	100	100	100	100	100	100	100	100	100	100	100	100	100	100	100	100	100	100	100	100	100	100	100	100	100	100	100
Yes	EMRO	Saudi Arabia	SAU	100	100	100	100	100	100	100	100	100	100	100	100	100	100	100	100	100	100	100	100	100	100	91	100	100	97	100	100	100	100	100	100	100	100
Yes	WPRO	Singapore	SGP	99	100	100	100	100	100	100	100	100	100	100	100	100	100	100	100	100	100	100	100	100	100	100	100	100	100	100	100	100	100	100	100	92	92
Yes	SEARO	Sri Lanka	LKA	67	100	100	67	60	63	100	70	85	67	88	77	67	40	53	86	86	80	80	83	0	41	64	100	33	65	100	100	80	80	23	23	15	15
Yes	EMRO	Syrian Arab Republic	SYR	54	25	25	67	40	53	100	70	85	89	75	82	33	0	16	43	43	20	20	100	80	90	36	0	0	12	67	67	80	80	46	46	85	85
No	EURO	Tajikistan	TJK	no data		no data			no data			no data			no data			no data		no data		no data			no data				no data		no data		no data		no data		no data
Yes	SEARO	Thailand	THA	93	100	100	100	100	100	100	70	85	100	88	94	100	80	90	86	86	80	80	92	100	96	82	100	100	94	100	100	100	100	100	100	85	85
Yes	SEARO	Timor-Leste	TLS	51	50	50	67	60	63	80	60	70	78	38	58	17	60	38	57	57	0	no data	83	0	41	27	100	100	75	78	78	100	100	31	31	0	no data
No	EURO	Türkiye	TUR	no data		no data			no data			no data			no data			no data		no data		no data			no data				no data		no data		no data		no data		no data
No	EURO	Turkmenistan	TKM	no data		no data			no data			no data			no data			no data		no data		no data			no data				no data		no data		no data		no data		no data
Yes	EMRO	United Arab Emirates	ARE	88	75	75	100	100	100	100	80	90	100	100	100	100	100	100	100	100	40	40	100	100	100	27	80	0	35	100	100	100	100	100	100	100	100
No	EURO	Uzbekistan	UZB	no data		no data			no data			no data			no data			no data		no data		no data			no data				no data		no data		no data		no data		no data
Yes	WPRO	Viet Nam	VNM	77	100	100	67	100	83	100	60	80	89	88	88	100	80	90	57	57	80	80	100	0	50	82	100	100	94	89	89	87	87	38	38	69	69
Yes	EMRO	Yemen	YEM	43	75	75	33	60	46	100	40	70	56	0	28	17	20	18	0	no data	100	100	92	0	46	55	20	0	25	100	100	33	33	15	15	0	no data
No	EURO	Albania	ALB	no data		no data			no data			no data			no data			no data		no data		no data			no data				no data		no data		no data		no data		no data
Yes	EURO	Andorra	AND	20	75	75	0	60	30	100	40	70	0	88	44	17	0	8	14	14	0	no data	50	0	25	0	0	0	no data	0	no data	0	no data	0	no data	0	no data
Yes	EURO	Austria	AUT	90	100	100	100	80	90	100	60	80	100	100	100	67	100	83	100	100	100	100	100	100	100	73	100	100	91	89	89	93	93	46	46	92	92
No	EURO	Belarus	BLR	no data		no data			no data			no data			no data			no data		no data		no data			no data				no data		no data		no data		no data		no data
Yes	EURO	Belgium	BEL	81	100	100	67	60	63	60	70	65	44	100	72	33	60	46	100	100	60	60	83	100	91	82	80	50	70	89	89	100	100	92	92	100	100
No	EURO	Bosnia and Herzegovina	BIH	no data		no data			no data			no data			no data			no data		no data		no data			no data				no data		no data		no data		no data		no data
No	EURO	Bulgaria	BGR	no data		no data			no data			no data			no data			no data		no data		no data			no data				no data		no data		no data		no data		no data
Yes	EURO	Croatia	HRV	96	100	100	100	80	90	100	70	85	100	100	100	100	100	100	100	100	100	100	75	100	87	91	100	67	86	100	100	100	100	100	100	100	100
Yes	EURO	Czech Republic	CZE	88	100	100	67	100	83	100	90	95	100	100	100	50	100	75	86	86	60	60	100	100	100	55	40	50	48	100	100	100	100	100	100	100	100
Yes	EURO	Denmark	DNK	86	100	100	100	60	80	100	80	90	100	100	100	100	100	100	86	86	0	no data	83	100	91	100	100	67	89	89	89	100	100	100	100	92	92
Yes	EURO	Estonia	EST	77	25	25	67	80	73	100	80	90	67	63	65	50	60	55	100	100	40	40	83	100	91	60	100	100	86	100	100	100	100	100	100	77	77
Yes	EURO	Finland	FIN	88	100	100	67	80	73	100	90	95	89	100	94	67	60	63	100	100	80	80	83	100	91	73	100	100	91	100	100	87	87	77	77	92	92
Yes	EURO	France	FRA	85	100	100	100	60	80	100	90	95	100	100	100	100	60	80	86	86	60	60	100	100	100	63	0	0	21	100	100	100	100	85	85	100	100
No	EURO	Germany	DEU	no data		no data			no data			no data			no data			no data		no data		no data			no data				no data		no data		no data		no data		no data
No	EURO	Greece	GRC	no data		no data			no data			no data			no data			no data		no data		no data			no data				no data		no data		no data		no data		no data
No	EURO	Holy See	VAT	no data		no data			no data			no data			no data			no data		no data		no data			no data				no data		no data		no data		no data		no data
Yes	EURO	Hungary	HUN	97	100	100	100	100	100	100	70	85	89	100	94	100	100	100	100	100	100	100	92	100	96	64	100	83	82	100	100	100	100	100	100	100	100
No	EURO	Iceland	ISL	no data		no data			no data			no data			no data			no data		no data		no data			no data				no data		no data		no data		no data		no data
No	EURO	Ireland	IRL	no data		no data			no data			no data			no data			no data		no data		no data			no data				no data		no data		no data		no data		no data
No	EURO	Italy	ITA	no data		no data			no data			no data			no data			no data		no data		no data			no data				no data		no data		no data		no data		no data
No	EURO	Latvia	LVA	no data		no data			no data			no data			no data			no data		no data		no data			no data				no data		no data		no data		no data		no data
No	EURO	Liechtenstein	LIE	no data		no data			no data			no data			no data			no data		no data		no data			no data				no data		no data		no data		no data		no data
Yes	EURO	Lithuania	LTU	85	100	100	67	100	83	100	90	95	67	63	65	67	60	63	100	100	0	no data	100	100	100	91	100	100	97	100	100	100	100	100	100	100	100
Yes	EURO	Luxembourg	LUX	87	100	100	100	80	90	60	90	75	100	100	100	100	80	90	100	100	40	40	75	100	87	90	100	100	96	100	100	80	80	85	85	92	92
Yes	EURO	Malta	MLT	76	100	100	67	100	83	100	100	100	67	100	83	50	100	75	67	67	0	no data	75	100	87	91	20	17	42	100	100	100	100	90	90	62	62
Yes	EURO	Monaco	MCO	73	75	75	67	60	63	80	80	80	78	88	83	60	80	70	71	71	20	20	75	40	57	100	100	100	100	88	88	100	100	92	92	54	54
Yes	EURO	Montenegro	MNE	55	25	25	67	100	83	100	60	80	56	63	59	50	80	65	71	71	20	20	75	80	77	27	0	0	9	63	63	73	73	31	31	62	62
Yes	EURO	Netherlands (Kingdom of the)	NLD	91	100	100	100	100	100	100	100	100	89	100	94	100	60	80	100	100	40	40	92	100	96	91	40	100	77	100	100	100	100	100	100	100	100
Yes	EURO	North Macedonia	MKD	72	100	100	67	60	63	40	70	55	67	100	83	83	40	61	100	100	20	20	75	67	71	56	100	100	85	86	86	87	87	77	77	46	46
Yes	EURO	Norway	NOR	98	100	100	100	100	100	100	100	100	100	100	100	100	100	100	100	100	100	100	100	100	100	100	100	100	100	100	100	100	100	85	85	92	92
Yes	EURO	Poland	POL	82	50	50	100	100	100	100	100	100	100	100	100	100	100	100	100	100	0	no data	100	100	100	82	100	67	83	88	88	73	73	67	67	100	100
No	EURO	Portugal	PRT	no data		no data			no data			no data			no data			no data		no data		no data			no data				no data		no data		no data		no data		no data
No	EURO	Republic of Moldova	MDA	no data		no data			no data			no data			no data			no data		no data		no data			no data				no data		no data		no data		no data		no data
Yes	EURO	Romania	ROU	68	50	50	33	60	46	100	60	80	78	100	89	67	80	73	71	71	40	40	92	60	76	13	0	0	4	89	89	93	93	85	85	92	92
No	EURO	Russian Federation	RUS	no data		no data			no data			no data			no data			no data		no data		no data			no data				no data		no data		no data		no data		no data
No	EURO	San Marino	SMR	no data		no data			no data			no data			no data			no data		no data		no data			no data				no data		no data		no data		no data		no data
No	EURO	Serbia	SRB	no data		no data			no data			no data			no data			no data		no data		no data			no data				no data		no data		no data		no data		no data
Yes	EURO	Slovakia	SVK	96	100	100	100	100	100	100	100	100	100	100	100	100	100	100	100	100	100	100	100	100	100	82	100	33	71	100	100	100	100	83	83	92	92
Yes	EURO	Slovenia	SVN	61	100	100	0	40	20	100	44	72	22	100	61	25	100	62	0	no data	20	20	82	0	41	36	80	0	38	100	100	100	100	100	100	82	82
Yes	EURO	Spain	ESP	52	100	100	67	100	83	100	90	95	100	100	100	67	100	83	57	57	80	80	92	60	76	13	0	0	4	0	no data	0	no data	0	no data	0	no data
Yes	EURO	Sweden	SWE	92	100	100	67	80	73	100	90	95	89	100	94	67	100	83	100	100	100	100	92	100	96	73	100	83	85	100	100	87	87	85	85	92	92
Yes	EURO	Switzerland	CHE	88	100	100	100	100	100	100	80	90	89	100	94	83	100	91	86	86	20	20	100	60	80	64	100	100	88	100	100	100	100	100	100	100	100
No	EURO	Ukraine	UKR	no data		no data			no data			no data			no data			no data		no data		no data			no data				no data		no data		no data		no data		no data
No	EURO	United Kingdom of Great Britain and Northern Ireland	GBR	no data		no data			no data			no data			no data			no data		no data		no data			no data				no data		no data		no data		no data		no data

## Sheet: Glossary
Capacities
Capacity	Title
C.1	National legislation, policy and financing
C.2	Coordination and NFP Communications
C.3	Surveillance
C.4	Response
C.5	Preparedness
C.6	Risk Communication
C.7	Human Resource Capacity
C.8	Laboratory
C.9	Points of Entry (PoE)
C.10	Zoonotic Events
C.11	Food Safety
C.12	Chemical Events
C.13	Radiation Emergencies
Indicators
Indicator No	Title
C.1.1.1	Legislation, laws, regulations, administrative requirements, policies or other government instruments in place are sufficient for implementation of IHR
C.2.1.1	A functional mechanism is established for the coordination of relevant sectors in the implementation of IHR
C.2.1.2	IHR NFP functions and operations in place as defined by IHR (2005)
C.3.1.1	Indicator-based surveillance includes an early warning function for the early detection of a public health event
C.3.2.1	Event-Based Surveillance is established and functioning
C.4.1.1	Public health emergency response mechanisms are established and functioning
C.4.2.1	Infection Prevention and Control (IPC) is established and functioning at national and hospital levels
C.5.1.1	Multi-hazard National Public Health Emergency Preparedness and Response Plan is developed and implemented
C.5.2.1	Priority public health risks and resources are mapped and utilized
C.6.1.1	Mechanisms for effective risk communication during a public health emergency are established and functioning
C.7.1.1	Human resources available to implement IHR Core Capacity requirements
C.8.1.1	Laboratory services available to test for priority health threats
C.8.2.1	Laboratory biosafety and laboratory biosecurity (Biorisk management) practices in place and implemented
C.9.1.1	General obligations at PoE are fulfilled (including for coordination and communication)
C.9.2.1	Routine capacities and effective surveillance are established at PoE
C.9.3.1	Effective response at PoE is established
C.10.1.1	Mechanisms for detecting and responding to zoonoses and potential zoonoses are established and functional
C.11.1.1	Mechanisms are established and functioning for detecting and responding to foodborne disease and food contamination
C.12.1.1	Mechanisms are established and functioning for detection, alert and response to chemical emergencies that may constitute a public health event of international concern
C.13.1.1	Mechanisms are established and functioning for detecting and responding to radiological and nuclear emergencies that may constitute a public health event of international concern
Scoring System
Indicator Level	Score	Score Range	Color
1	20	0-20
2	40	21-40
3	60	41-60
4	80	61-80
5	100	81-100
