# Supplementary material for: Temporal trends in African healthcare system capacities in prevention, detection, response, and sustainability between 2010 and 2023
Source: PLOS Glob Public Health. 2026 May 12;6(5):e0005285. doi: 10.1371/journal.pgph.0005285 (PMC13166948; doi:10.1371/journal.pgph.0005285)
Supplement: S5 Data — Excel file containing country-level scores (0–100) for prevention, detection, response, and sustainability derived from WHO State Party Annual Report (SPAR) submissions for 2014. (XLSX) [file pgph.0005285.s010.xlsx]

## Sheet: Score by capacity & indicator
				State Parties Self-Assessment Annual Reporting on the implementation of The International Health Regulations
				Score by capacity & Indicator 2014
					Capacity 1		Capacity 2			Capacity 3			Capacity 4			Capacity 5			Capacity 6		Capacity 7		Capacity 8			Capacity 9				Capacity 10		Capacity 11		Capacity 12		Capacity 13
					National legislation, policy & financing		Coordination and NFP Communications			Surveillance			Response			Preparedness			Risk Communication		Human Resource Capacity		Laboratory			Points of Entry (PoE)				Zoonotic Events		Food Safety		Chemical Events		Radiation Emergencies
					Score per indicator	Total	Score per indicator		Total	Score per indicator		Total	Score per indicator		Total	Score per indicator		Total	Score per indicator	Total	Score per indicator	Total	Score per indicator		Total	Score per indicator			Total	Score per indicator	Total	Score per indicator	Total	Score per indicator	Total	Score per indicator	Total
				Total Average	C.1.1.1	C.1	C.2.1.1	C.2.1.2	C.2	C.3.1.1	C.3.2.1	C.3	C.4.1.1	C.4.2.1	C.4	C.5.1.1	C.5.2.1	C.5	C.6.1.1	C.6	C.7.1.1	C.7	C.8.1.1	C.8.2.1	C.8	C.9.1.1	C.9.2.1	C.9.3.1	C.9	C.10.1.1	C.10	C.11.1.1	C.11	C.12.1.1	C.12	C.13.1.1	C.13
AVG Global Capacity				73	78	78	77	83	80	92	78	85	85	80	82	76	64	70	76	76	62	62	86	75	81	70	61	53	61	85	85	76	76	57	57	60	60
AFRO				56	59	59	62	71	67	87	68	77	80	63	71	65	41	53	61	61	55	55	83	63	72	53	25	24	34	68	68	43	43	27	27	36	36
AMRO				75	74	74	78	85	81	96	81	89	89	82	85	83	60	71	81	81	68	68	88	79	83	76	72	55	67	87	87	76	76	54	54	54	54
EMRO				73	82	82	81	85	83	90	76	83	87	75	81	71	60	65	72	72	68	68	84	65	74	71	64	56	63	85	85	77	77	53	53	62	62
EURO				81	86	86	80	85	82	94	80	87	82	92	87	77	81	79	79	79	53	53	85	84	84	72	68	61	66	92	92	93	93	79	79	86	86
SEARO				75	88	88	93	80	87	88	76	82	88	75	82	85	66	75	83	83	76	76	90	76	83	71	56	40	56	96	96	81	81	48	48	35	35
WPRO				80	85	85	77	91	84	94	85	90	88	86	87	85	74	79	85	85	72	72	93	82	88	79	83	75	79	88	88	84	84	63	63	58	58
Data Received	Region	States Party of IHR	ISO Code	Total Average	C.1.1.1	C.1	C.2.1.1	C.2.1.2	C.2	C.3.1.1	C.3.2.1	C.3	C.4.1.1	C.4.2.1	C.4	C.5.1.1	C.5.2.1	C.5	C.6.1.1	C.6	C.7.1.1	C.7	C.8.1.1	C.8.2.1	C.8	C.9.1.1	C.9.2.1	C.9.3.1	C.9	C.10.1.1	C.10	C.11.1.1	C.11	C.12.1.1	C.12	C.13.1.1	C.13
Yes	AFRO	Algeria	DZA	71	100	100	100	100	100	100	70	85	89	100	94	100	60	80	29	29	60	60	92	60	76	73	60	83	72	89	89	53	53	15	15	69	69
Yes	AFRO	Angola	AGO	18	50	50	67	80	73	20	30	25	56	0	28	0	0	no data	14	14	20	20	0	0	no data	0	0	0	no data	0	no data	20	20	0	no data	0	no data
Yes	AFRO	Benin	BEN	44	0	no data	100	80	90	100	0	50	78	38	58	33	60	46	29	29	80	80	92	40	66	64	40	17	40	56	56	13	13	0	no data	38	38
No	AFRO	Botswana	BWA	no data		no data			no data			no data			no data			no data		no data		no data			no data				no data		no data		no data		no data		no data
Yes	AFRO	Burkina Faso	BFA	50	100	100	33	60	46	100	80	90	89	25	57	83	20	51	57	57	40	40	75	80	77	9	0	0	3	67	67	33	33	15	15	15	15
Yes	AFRO	Burundi	BDI	62	100	100	67	80	73	100	100	100	100	75	87	100	60	80	86	86	20	20	100	40	70	56	100	100	85	100	100	0	no data	0	no data	0	no data
No	AFRO	Cabo Verde	CPV	no data		no data			no data			no data			no data			no data		no data		no data			no data				no data		no data		no data		no data		no data
Yes	AFRO	Cameroon	CMR	91	100	100	100	100	100	100	70	85	100	88	94	100	100	100	100	100	100	100	100	100	100	100	20	0	40	100	100	73	73	92	92	100	100
Yes	AFRO	Central African Republic	CAF	24	0	no data	33	40	36	40	40	40	44	50	47	33	0	16	14	14	40	40	83	20	51	55	0	0	18	33	33	20	20	0	no data	0	no data
Yes	AFRO	Chad	TCD	40	25	25	33	60	46	100	50	75	56	63	59	33	20	26	57	57	20	20	83	20	51	45	0	0	15	67	67	47	47	15	15	23	23
No	AFRO	Comoros	COM	no data		no data			no data			no data			no data			no data		no data		no data			no data				no data		no data		no data		no data		no data
No	AFRO	Congo	COG	no data		no data			no data			no data			no data			no data		no data		no data			no data				no data		no data		no data		no data		no data
No	AFRO	Côte d'Ivoire	CIV	no data		no data			no data			no data			no data			no data		no data		no data			no data				no data		no data		no data		no data		no data
Yes	AFRO	Democratic Republic of the Congo	COD	69	50	50	33	60	46	80	90	85	78	63	70	100	20	60	100	100	100	100	100	100	100	64	20	33	39	89	89	67	67	0	no data	92	92
Yes	EMRO	Djibouti	DJI	46	100	100	100	80	90	100	70	85	78	75	76	33	20	26	43	43	0	no data	25	0	12	55	0	0	18	56	56	80	80	8	8	0	no data
Yes	EMRO	Egypt	EGY	93	75	75	100	100	100	100	80	90	100	100	100	100	80	90	100	100	100	100	100	100	100	100	100	100	100	89	89	87	87	92	92	85	85
No	AFRO	Equatorial Guinea	GNQ	no data		no data			no data			no data			no data			no data		no data		no data			no data				no data		no data		no data		no data		no data
Yes	AFRO	Eritrea	ERI	70	100	100	100	100	100	100	90	95	100	100	100	83	100	91	71	71	60	60	92	80	86	82	0	33	38	78	78	33	33	54	54	0	no data
Yes	AFRO	Eswatini	SWZ	61	100	100	33	40	36	100	60	80	100	88	94	83	40	61	57	57	40	40	100	80	90	82	20	50	50	89	89	60	60	31	31	8	8
Yes	AFRO	Ethiopia	ETH	77	100	100	33	100	66	100	90	95	100	100	100	100	60	80	100	100	100	100	100	100	100	73	100	100	91	100	100	0	no data	0	no data	69	69
No	AFRO	Gabon	GAB	no data		no data			no data			no data			no data			no data		no data		no data			no data				no data		no data		no data		no data		no data
Yes	AFRO	Gambia	GMB	33	50	50	67	40	53	40	50	45	44	0	22	0	0	no data	71	71	20	20	42	40	41	45	20	0	21	0	no data	67	67	38	38	0	no data
Yes	AFRO	Ghana	GHA	69	75	75	67	80	73	100	70	85	89	100	94	83	20	51	71	71	40	40	100	100	100	91	20	0	37	89	89	67	67	54	54	62	62
Yes	AFRO	Guinea	GIN	52	100	100	67	80	73	100	80	90	78	50	64	67	60	63	43	43	80	80	92	80	86	82	0	17	33	22	22	27	27	0	no data	0	no data
Yes	AFRO	Guinea-Bissau	GNB	36	75	75	33	60	46	40	70	55	56	75	65	50	20	35	57	57	40	40	83	0	41	18	0	0	6	44	44	0	no data	0	no data	0	no data
No	AFRO	Kenya	KEN	no data		no data			no data			no data			no data			no data		no data		no data			no data				no data		no data		no data		no data		no data
No	AFRO	Lesotho	LSO	no data		no data			no data			no data			no data			no data		no data		no data			no data				no data		no data		no data		no data		no data
No	AFRO	Liberia	LBR	no data		no data			no data			no data			no data			no data		no data		no data			no data				no data		no data		no data		no data		no data
Yes	EMRO	Libya	LBY	65	75	75	67	100	83	20	70	45	78	88	83	100	20	60	43	43	60	60	92	40	66	55	60	83	66	78	78	93	93	15	15	77	77
Yes	AFRO	Madagascar	MDG	29	0	no data	33	40	36	80	30	55	56	13	34	83	0	41	14	14	40	40	58	60	59	27	0	17	14	44	44	27	27	8	8	0	no data
Yes	AFRO	Malawi	MWI	40	0	no data	67	20	43	100	80	90	78	63	70	0	0	no data	43	43	20	20	92	40	66	27	20	17	21	67	67	40	40	8	8	54	54
No	AFRO	Mali	MLI	no data		no data			no data			no data			no data			no data		no data		no data			no data				no data		no data		no data		no data		no data
Yes	AFRO	Mauritania	MRT	31	0	no data	0	40	20	80	10	45	89	0	44	33	0	16	0	no data	0	no data	50	20	35	9	0	0	3	100	100	20	20	46	46	69	69
Yes	AFRO	Mauritius	MUS	68	75	75	67	100	83	80	30	55	78	100	89	67	40	53	57	57	40	40	83	20	51	82	100	67	83	100	100	87	87	54	54	62	62
Yes	EMRO	Morocco	MAR	95	100	100	100	100	100	100	100	100	100	100	100	100	100	100	100	100	100	100	100	80	90	82	100	33	71	100	100	100	100	77	77	100	100
No	AFRO	Mozambique	MOZ	no data		no data			no data			no data			no data			no data		no data		no data			no data				no data		no data		no data		no data		no data
Yes	AFRO	Namibia	NAM	66	75	75	67	80	73	100	100	100	78	63	70	50	80	65	100	100	60	60	83	100	91	73	0	0	24	67	67	60	60	23	23	46	46
No	AFRO	Niger	NER	no data		no data			no data			no data			no data			no data		no data		no data			no data				no data		no data		no data		no data		no data
Yes	AFRO	Nigeria	NGA	57	50	50	100	100	100	60	100	80	67	50	58	67	40	53	57	57	60	60	75	60	67	13	0	0	4	78	78	53	53	8	8	69	69
Yes	AFRO	Rwanda	RWA	41	25	25	33	20	26	100	70	85	67	75	71	33	20	26	71	71	40	40	100	100	100	9	0	0	3	44	44	27	27	8	8	8	8
Yes	AFRO	Sao Tome and Principe	STP	16	0	no data	33	60	46	80	0	40	44	13	28	17	0	8	14	14	0	no data	33	40	36	18	20	0	12	22	22	0	no data	0	no data	0	no data
No	AFRO	Senegal	SEN	no data		no data			no data			no data			no data			no data		no data		no data			no data				no data		no data		no data		no data		no data
Yes	AFRO	Seychelles	SYC	76	0	no data	100	100	100	100	100	100	100	100	100	100	80	90	100	100	100	100	92	100	96	91	0	0	30	100	100	93	93	54	54	31	31
Yes	AFRO	Sierra Leone	SLE	64	75	75	100	40	70	100	90	95	89	75	82	100	0	50	100	100	20	20	100	100	100	82	40	67	63	100	100	27	27	15	15	38	38
Yes	EMRO	Somalia	SOM	6	0	no data	0	20	10	60	70	65	11	0	5	0	0	no data	0	no data	0	no data	0	0	no data	0	0	0	no data	0	no data	0	no data	0	no data	0	no data
Yes	AFRO	South Africa	ZAF	100	100	100	100	100	100	100	100	100	100	100	100	100	100	100	100	100	100	100	100	100	100	100	100	100	100	100	100	100	100	100	100	100	100
Yes	AFRO	South Sudan	SSD	46	100	100	67	60	63	80	70	75	78	50	64	100	80	90	71	71	100	100	75	0	37	9	0	0	3	0	no data	0	no data	0	no data	0	no data
Yes	EMRO	Sudan	SDN	71	50	50	100	100	100	100	60	80	89	38	63	83	80	81	71	71	80	80	83	40	61	91	80	67	79	100	100	40	40	54	54	62	62
Yes	AFRO	Togo	TGO	61	50	50	100	80	90	100	90	95	89	63	76	67	60	63	14	14	80	80	100	60	80	73	0	0	24	89	89	53	53	54	54	23	23
Yes	EMRO	Tunisia	TUN	65	75	75	100	60	80	100	90	95	100	88	94	33	0	16	86	86	40	40	75	20	47	55	0	33	29	89	89	80	80	77	77	38	38
No	AFRO	Uganda	UGA	no data		no data			no data			no data			no data			no data		no data		no data			no data				no data		no data		no data		no data		no data
Yes	AFRO	United Republic of Tanzania	TZA	58	50	50	33	100	66	100	60	80	89	75	82	50	0	25	57	57	60	60	75	80	77	45	0	17	20	56	56	60	60	69	69	54	54
Yes	AFRO	Zambia	ZMB	92	100	100	100	100	100	100	100	100	89	100	94	100	100	100	100	100	100	100	100	100	100	55	40	17	37	100	100	100	100	77	77	92	92
Yes	AFRO	Zimbabwe	ZWE	68	50	50	33	80	56	100	90	95	100	75	87	67	60	63	86	86	80	80	92	80	86	55	80	33	56	100	100	60	60	31	31	31	31
Yes	WPRO	Australia	AUS	99	100	100	100	100	100	100	100	100	100	100	100	100	100	100	100	100	100	100	92	100	96	100	100	100	100	100	100	87	87	100	100	100	100
No	WPRO	Cook Islands	COK	no data		no data			no data			no data			no data			no data		no data		no data			no data				no data		no data		no data		no data		no data
Yes	WPRO	Fiji	FJI	98	100	100	100	100	100	100	90	95	100	100	100	100	100	100	100	100	100	100	100	100	100	91	100	100	97	100	100	100	100	92	92	92	92
Yes	WPRO	Kiribati	KIR	60	100	100	67	80	73	80	50	65	56	100	78	83	100	91	57	57	40	40	83	0	41	45	80	83	69	56	56	73	73	15	15	23	23
No	WPRO	Marshall Islands	MHL	no data		no data			no data			no data			no data			no data		no data		no data			no data				no data		no data		no data		no data		no data
Yes	WPRO	Micronesia	FSM	62	75	75	0	80	40	60	20	40	67	63	65	100	40	70	100	100	60	60	83	100	91	82	80	100	87	33	33	53	53	54	54	38	38
Yes	WPRO	Nauru	NRU	42	50	50	33	60	46	100	80	90	33	63	48	33	20	26	14	14	20	20	83	20	51	55	60	67	60	78	78	60	60	0	no data	0	no data
Yes	WPRO	New Zealand	NZL	99	100	100	100	100	100	100	100	100	100	100	100	100	100	100	100	100	100	100	92	100	96	100	100	100	100	89	89	100	100	100	100	100	100
Yes	WPRO	Niue	NIU	61	25	25	33	100	66	100	90	95	100	75	87	67	80	73	100	100	20	20	92	100	96	55	40	33	42	67	67	73	73	46	46	0	no data
Yes	WPRO	Palau	PLW	92	100	100	100	100	100	100	100	100	100	88	94	100	100	100	100	100	100	100	100	60	80	91	100	83	91	100	100	100	100	92	92	38	38
Yes	WPRO	Papua New Guinea	PNG	64	75	75	100	80	90	80	80	80	100	63	81	100	20	60	100	100	60	60	92	40	66	64	80	0	48	100	100	67	67	8	8	0	no data
Yes	WPRO	Samoa	WSM	76	75	75	100	100	100	100	90	95	56	88	72	83	60	71	71	71	80	80	100	100	100	73	100	33	68	78	78	93	93	54	54	31	31
Yes	WPRO	Solomon Islands	SLB	56	25	25	33	80	56	100	70	85	100	88	94	67	20	43	86	86	40	40	100	80	90	55	60	67	60	56	56	53	53	15	15	31	31
No	WPRO	Tonga	TON	no data		no data			no data			no data			no data			no data		no data		no data			no data				no data		no data		no data		no data		no data
No	WPRO	Tuvalu	TUV	no data		no data			no data			no data			no data			no data		no data		no data			no data				no data		no data		no data		no data		no data
No	WPRO	Vanuatu	VUT	no data		no data			no data			no data			no data			no data		no data		no data			no data				no data		no data		no data		no data		no data
Yes	AMRO	Antigua and Barbuda	ATG	85	100	100	100	100	100	100	100	100	89	75	82	67	80	73	71	71	100	100	83	80	81	91	100	67	86	100	100	100	100	85	85	23	23
Yes	AMRO	Argentina	ARG	80	50	50	67	80	73	80	80	80	78	88	83	100	100	100	86	86	100	100	100	80	90	100	60	100	86	100	100	60	60	69	69	62	62
Yes	AMRO	Bahamas	BHS	61	75	75	67	100	83	100	100	100	78	63	70	83	0	41	86	86	40	40	92	100	96	91	100	33	74	44	44	47	47	38	38	0	no data
Yes	AMRO	Barbados	BRB	71	75	75	67	40	53	80	60	70	89	75	82	100	40	70	71	71	80	80	92	80	86	91	100	100	97	89	89	60	60	46	46	38	38
No	AMRO	Belize	BLZ	no data		no data			no data			no data			no data			no data		no data		no data			no data				no data		no data		no data		no data		no data
Yes	AMRO	Bolivia (Plurinational State of)	BOL	61	100	100	100	80	90	100	60	80	89	63	76	100	20	60	43	43	20	20	83	60	71	73	20	0	31	78	78	53	53	15	15	77	77
Yes	AMRO	Brazil	BRA	96	100	100	100	100	100	100	100	100	100	100	100	100	100	100	100	100	100	100	92	100	96	91	100	50	80	100	100	100	100	85	85	92	92
Yes	AMRO	Canada	CAN	100	100	100	100	100	100	100	90	95	100	100	100	100	100	100	100	100	100	100	100	100	100	100	100	100	100	100	100	100	100	100	100	100	100
Yes	AMRO	Chile	CHL	72	75	75	67	100	83	100	90	95	89	100	94	83	40	61	71	71	60	60	92	80	86	73	0	33	35	100	100	93	93	23	23	62	62
Yes	AMRO	Colombia	COL	75	100	100	67	60	63	60	40	50	100	88	94	67	0	33	100	100	80	80	92	60	76	91	100	83	91	78	78	67	67	69	69	69	69
Yes	AMRO	Costa Rica	CRI	89	100	100	100	100	100	100	90	95	100	100	100	83	60	71	100	100	80	80	92	60	76	91	100	100	97	100	100	100	100	77	77	62	62
Yes	AMRO	Cuba	CUB	96	100	100	100	100	100	100	100	100	100	100	100	100	100	100	100	100	100	100	92	80	86	82	100	67	83	100	100	100	100	85	85	100	100
Yes	AMRO	Dominica	DMA	69	75	75	100	100	100	100	80	90	67	100	83	100	20	60	100	100	20	20	67	80	73	45	80	67	64	89	89	87	87	31	31	23	23
Yes	AMRO	Dominican Republic	DOM	73	75	75	100	80	90	100	70	85	89	63	76	83	80	81	100	100	100	100	100	80	90	82	60	50	64	56	56	27	27	31	31	69	69
Yes	AMRO	Ecuador	ECU	79	75	75	100	100	100	100	70	85	89	63	76	83	60	71	71	71	80	80	83	60	71	73	80	67	73	89	89	80	80	54	54	100	100
Yes	AMRO	El Salvador	SLV	93	100	100	100	100	100	100	100	100	100	100	100	100	80	90	86	86	100	100	100	100	100	100	100	100	100	100	100	93	93	62	62	77	77
No	AMRO	Grenada	GRD	no data		no data			no data			no data			no data			no data		no data		no data			no data				no data		no data		no data		no data		no data
Yes	AMRO	Guatemala	GTM	59	0	no data	67	80	73	80	70	75	78	75	76	50	40	45	57	57	40	40	50	100	75	73	40	67	60	78	78	100	100	62	62	31	31
Yes	AMRO	Guyana	GUY	79	100	100	67	100	83	100	80	90	100	100	100	100	100	100	86	86	100	100	100	100	100	55	60	0	38	100	100	73	73	62	62	0	no data
Yes	AMRO	Haiti	HTI	41	0	no data	33	60	46	100	90	95	100	38	69	0	40	20	86	86	40	40	92	100	96	18	0	0	6	44	44	27	27	0	no data	0	no data
Yes	AMRO	Honduras	HND	49	50	50	67	40	53	100	80	90	67	38	52	67	0	33	43	43	40	40	83	60	71	36	40	33	36	78	78	47	47	8	8	31	31
Yes	AMRO	Jamaica	JAM	55	50	50	67	80	73	80	40	60	100	50	75	67	80	73	57	57	20	20	67	40	53	45	100	67	70	67	67	47	47	38	38	31	31
Yes	AMRO	Mexico	MEX	95	100	100	100	60	80	100	90	95	89	100	94	100	80	90	100	100	100	100	100	100	100	100	100	83	94	100	100	100	100	85	85	100	100
Yes	AMRO	Nicaragua	NIC	93	100	100	67	100	83	100	100	100	89	100	94	100	80	90	100	100	100	100	92	80	86	91	80	100	90	100	100	80	80	92	92	100	100
Yes	AMRO	Panama	PAN	68	75	75	100	100	100	100	90	95	89	88	88	100	20	60	71	71	40	40	92	100	96	82	80	33	65	89	89	60	60	15	15	31	31
No	AMRO	Paraguay	PRY	no data		no data			no data			no data			no data			no data		no data		no data			no data				no data		no data		no data		no data		no data
Yes	AMRO	Peru	PER	85	100	100	67	100	83	100	100	100	100	88	94	100	80	90	100	100	80	80	100	100	100	82	0	0	27	100	100	100	100	46	46	85	85
No	AMRO	Saint Kitts and Nevis	KNA	no data		no data			no data			no data			no data			no data		no data		no data			no data				no data		no data		no data		no data		no data
Yes	AMRO	Saint Lucia	LCA	44	25	25	0	40	20	100	30	65	67	50	58	50	0	25	86	86	40	40	67	80	73	18	0	0	6	89	89	60	60	23	23	0	no data
Yes	AMRO	Saint Vincent and the Grenadines	VCT	49	75	75	67	80	73	100	60	80	44	88	66	67	40	53	43	43	20	20	50	20	35	45	100	0	48	100	100	40	40	8	8	0	no data
Yes	AMRO	Suriname	SUR	71	50	50	67	100	83	100	80	90	100	100	100	67	100	83	71	71	40	40	100	100	100	91	80	83	84	67	67	87	87	62	62	0	no data
Yes	AMRO	Trinidad and Tobago	TTO	70	50	50	33	80	56	100	90	95	78	75	76	83	60	71	71	71	20	20	83	80	81	82	100	50	77	89	89	87	87	62	62	77	77
Yes	AMRO	United States of America	USA	97	100	100	100	100	100	100	100	100	100	100	100	100	100	100	100	100	100	100	100	20	60	100	100	100	100	100	100	100	100	100	100	100	100
No	AMRO	Uruguay	URY	no data		no data			no data			no data			no data			no data		no data		no data			no data				no data		no data		no data		no data		no data
Yes	AMRO	Venezuela (Bolivarian Republic of)	VEN	87	50	50	100	80	90	100	100	100	100	100	100	100	100	100	71	71	100	100	100	80	90	82	80	17	59	100	100	93	93	92	92	85	85
Yes	EMRO	Afghanistan	AFG	46	50	50	67	60	63	100	80	90	78	38	58	33	20	26	71	71	20	20	67	40	53	27	20	0	15	67	67	20	20	23	23	38	38
Yes	EURO	Armenia	ARM	94	100	100	100	100	100	100	70	85	100	100	100	100	100	100	100	100	80	80	92	100	96	82	100	100	94	100	100	93	93	85	85	92	92
Yes	EURO	Azerbaijan	AZE	84	50	50	67	100	83	100	100	100	100	88	94	50	100	75	57	57	100	100	92	100	96	91	100	67	86	100	100	93	93	85	85	77	77
Yes	EMRO	Bahrain	BHR	92	100	100	100	100	100	100	100	100	100	75	88	100	100	100	100	100	60	60	100	100	100	100	100	100	100	89	89	100	100	92	92	69	69
Yes	SEARO	Bangladesh	BGD	82	100	100	67	100	83	80	100	90	100	63	82	67	60	63	100	100	100	100	100	100	100	73	60	0	44	89	89	73	73	92	92	46	46
Yes	SEARO	Bhutan	BTN	59	75	75	100	80	90	40	40	40	100	88	94	83	40	61	57	57	100	100	92	40	66	45	0	0	15	100	100	53	53	15	15	0	no data
Yes	WPRO	Brunei Darussalam	BRN	88	100	100	100	100	100	100	100	100	100	100	100	100	80	90	71	71	100	100	100	100	100	82	100	83	88	100	100	100	100	38	38	54	54
Yes	WPRO	Cambodia	KHM	41	50	50	33	80	56	100	60	80	44	50	47	0	0	no data	43	43	0	no data	58	20	39	64	100	67	77	78	78	67	67	0	no data	0	no data
Yes	WPRO	China	CHN	98	100	100	100	100	100	100	100	100	100	100	100	100	100	100	100	100	100	100	100	100	100	100	100	100	100	100	100	87	87	92	92	100	100
Yes	EURO	Cyprus	CYP	62	75	75	100	100	100	60	60	60	78	100	89	17	40	28	57	57	0	no data	8	20	14	91	100	100	97	89	89	100	100	0	no data	100	100
Yes	SEARO	Democratic People's Republic of Korea	PRK	69	100	100	100	60	80	100	90	95	89	63	76	33	80	56	71	71	40	40	58	100	79	64	20	33	39	89	89	73	73	31	31	62	62
Yes	EURO	Georgia	GEO	90	100	100	100	100	100	100	90	95	100	63	81	100	100	100	100	100	60	60	92	100	96	82	100	100	94	100	100	100	100	62	62	77	77
Yes	SEARO	India	IND	88	100	100	100	100	100	100	100	100	100	100	100	100	100	100	57	57	100	100	100	0	50	73	100	50	74	100	100	100	100	69	69	100	100
Yes	WPRO	Indonesia	IDN	95	100	100	100	100	100	100	80	90	100	88	94	100	100	100	86	86	80	80	100	100	100	82	100	100	94	100	100	100	100	85	85	100	100
Yes	EMRO	Iran (Islamic Republic of)	IRN	84	100	100	100	100	100	100	100	100	100	88	94	83	100	91	71	71	100	100	100	80	90	91	100	100	97	100	100	100	100	46	46	8	8
Yes	EMRO	Iraq	IRQ	91	100	100	100	80	90	100	90	95	100	100	100	100	100	100	100	100	100	100	83	80	81	82	100	100	94	100	100	87	87	62	62	77	77
No	EURO	Israel	ISR	no data		no data			no data			no data			no data			no data		no data		no data			no data				no data		no data		no data		no data		no data
Yes	WPRO	Japan	JPN	97	75	75	100	100	100	100	100	100	100	75	87	100	100	100	100	100	100	100	100	100	100	100	100	83	94	100	100	100	100	100	100	100	100
Yes	EMRO	Jordan	JOR	97	100	100	100	100	100	100	100	100	100	88	94	100	100	100	100	100	80	80	100	100	100	91	100	100	97	100	100	100	100	92	92	100	100
Yes	EURO	Kazakhstan	KAZ	85	100	100	67	40	53	100	40	70	89	63	76	67	100	83	43	43	100	100	92	100	96	82	100	100	94	89	89	100	100	100	100	100	100
Yes	EMRO	Kuwait	KWT	85	100	100	100	100	100	80	40	60	100	100	100	100	100	100	100	100	60	60	100	80	90	100	100	100	100	100	100	100	100	0	no data	92	92
No	EURO	Kyrgyzstan	KGZ	no data		no data			no data			no data			no data			no data		no data		no data			no data				no data		no data		no data		no data		no data
Yes	WPRO	Lao People's Democratic Republic	LAO	60	100	100	33	60	46	80	80	80	78	38	58	33	60	46	86	86	100	100	83	80	81	36	0	17	17	89	89	80	80	0	no data	0	no data
Yes	EMRO	Lebanon	LBN	76	100	100	33	80	56	80	80	80	89	88	88	100	80	90	57	57	60	60	92	40	66	91	40	17	49	89	89	87	87	69	69	92	92
Yes	WPRO	Malaysia	MYS	100	100	100	100	100	100	100	100	100	100	100	100	100	100	100	100	100	100	100	100	100	100	100	100	100	100	100	100	100	100	100	100	100	100
Yes	SEARO	Maldives	MDV	66	50	50	100	80	90	60	50	55	67	63	65	83	40	61	71	71	40	40	92	100	96	73	60	50	61	100	100	100	100	54	54	15	15
Yes	WPRO	Mongolia	MNG	75	100	100	67	100	83	60	90	75	89	100	94	83	40	61	86	86	0	no data	100	100	100	91	100	100	97	100	100	53	53	77	77	46	46
Yes	SEARO	Myanmar	MMR	84	100	100	67	80	73	100	100	100	100	100	100	100	100	100	100	100	100	100	100	40	70	82	100	100	94	100	100	100	100	46	46	8	8
Yes	SEARO	Nepal	NPL	66	100	100	100	100	100	100	80	90	78	75	76	100	40	70	86	86	60	60	83	100	91	82	0	0	27	100	100	47	47	8	8	8	8
Yes	EMRO	Oman	OMN	80	100	100	100	100	100	100	80	90	89	100	94	33	40	36	100	100	100	100	83	80	81	82	100	83	88	100	100	80	80	38	38	31	31
Yes	EMRO	Pakistan	PAK	43	75	75	33	80	56	60	30	45	67	13	40	33	0	16	29	29	60	60	75	20	47	27	0	0	9	56	56	53	53	23	23	46	46
Yes	WPRO	Philippines	PHL	84	100	100	67	80	73	100	80	90	100	100	100	100	80	90	86	86	80	80	100	80	90	64	20	0	28	89	89	80	80	85	85	100	100
Yes	EMRO	Qatar	QAT	97	100	100	100	100	100	100	80	90	100	100	100	100	100	100	100	100	100	100	100	100	100	91	100	100	97	89	89	100	100	85	85	100	100
Yes	WPRO	Republic of Korea	KOR	100	100	100	100	100	100	100	100	100	100	100	100	100	100	100	100	100	100	100	92	100	96	100	100	100	100	100	100	100	100	100	100	100	100
Yes	EMRO	Saudi Arabia	SAU	99	100	100	100	100	100	100	90	95	100	100	100	100	100	100	100	100	100	100	100	100	100	91	100	100	97	100	100	100	100	100	100	92	92
Yes	WPRO	Singapore	SGP	99	100	100	100	100	100	100	100	100	100	100	100	100	100	100	100	100	100	100	100	100	100	100	100	100	100	100	100	100	100	100	100	92	92
Yes	SEARO	Sri Lanka	LKA	71	75	75	100	80	90	100	60	80	78	75	76	83	40	61	86	86	80	80	83	80	81	73	100	67	80	100	100	87	87	15	15	15	15
Yes	EMRO	Syrian Arab Republic	SYR	63	50	50	67	60	63	100	90	95	89	88	88	33	0	16	43	43	20	20	100	80	90	55	100	50	68	78	78	80	80	46	46	85	85
Yes	EURO	Tajikistan	TJK	94	100	100	100	100	100	100	70	85	89	100	94	100	100	100	100	100	100	100	92	100	96	73	0	67	46	100	100	100	100	100	100	100	100
Yes	SEARO	Thailand	THA	98	100	100	100	80	90	100	70	85	100	100	100	100	100	100	100	100	100	100	100	100	100	91	100	100	97	100	100	100	100	100	100	100	100
Yes	SEARO	Timor-Leste	TLS	63	75	75	100	40	70	100	70	85	67	25	46	100	60	80	100	100	40	40	92	100	96	55	20	0	25	78	78	73	73	54	54	0	no data
Yes	EURO	Türkiye	TUR	78	75	75	67	80	73	40	80	60	89	100	94	83	40	61	57	57	100	100	92	100	96	73	80	33	62	89	89	80	80	69	69	92	92
Yes	EURO	Turkmenistan	TKM	84	50	50	100	100	100	100	70	85	89	88	88	83	100	91	57	57	100	100	67	100	83	64	100	100	88	100	100	93	93	92	92	69	69
Yes	EMRO	United Arab Emirates	ARE	92	100	100	100	100	100	100	60	80	100	100	100	100	100	100	100	100	80	80	100	100	100	73	20	0	31	100	100	100	100	100	100	100	100
Yes	EURO	Uzbekistan	UZB	83	100	100	33	60	46	100	70	85	89	88	88	83	100	91	86	86	100	100	83	100	91	38	0	0	12	100	100	93	93	92	92	100	100
Yes	WPRO	Viet Nam	VNM	96	100	100	100	100	100	100	100	100	100	88	94	100	100	100	71	71	80	80	100	100	100	91	100	100	97	100	100	100	100	100	100	100	100
Yes	EMRO	Yemen	YEM	46	75	75	33	60	46	100	40	70	56	13	34	17	20	18	0	no data	100	100	92	80	86	55	20	0	25	100	100	33	33	8	8	0	no data
No	EURO	Albania	ALB	no data		no data			no data			no data			no data			no data		no data		no data			no data				no data		no data		no data		no data		no data
Yes	EURO	Andorra	AND	29	75	75	0	60	30	100	40	70	0	88	44	17	0	8	14	14	0	no data	50	0	25	0	0	0	no data	44	44	67	67	0	no data	0	no data
Yes	EURO	Austria	AUT	91	75	75	100	80	90	100	60	80	100	100	100	67	100	83	100	100	100	100	100	100	100	73	100	100	91	89	89	93	93	92	92	92	92
Yes	EURO	Belarus	BLR	90	100	100	100	100	100	80	50	65	89	100	94	50	100	75	71	71	100	100	92	100	96	91	100	100	97	89	89	93	93	92	92	92	92
Yes	EURO	Belgium	BEL	82	100	100	67	60	63	100	70	85	44	100	72	33	60	46	100	100	60	60	83	100	91	82	80	50	70	89	89	100	100	92	92	100	100
Yes	EURO	Bosnia and Herzegovina	BIH	56	75	75	67	80	73	80	50	65	44	63	53	50	0	25	86	86	20	20	58	60	59	0	0	0	no data	78	78	100	100	38	38	54	54
Yes	EURO	Bulgaria	BGR	69	75	75	67	60	63	80	60	70	67	75	71	83	80	81	43	43	0	no data	92	80	86	64	0	0	21	100	100	100	100	92	92	100	100
Yes	EURO	Croatia	HRV	66	50	50	33	40	36	80	70	75	67	100	83	100	80	90	43	43	40	40	92	60	76	64	40	0	34	100	100	87	87	85	85	62	62
Yes	EURO	Czech Republic	CZE	88	100	100	67	100	83	100	90	95	100	100	100	50	100	75	86	86	60	60	92	100	96	55	40	50	48	100	100	100	100	100	100	100	100
Yes	EURO	Denmark	DNK	91	100	100	100	80	90	100	90	95	100	100	100	100	100	100	86	86	40	40	83	100	91	100	100	100	100	89	89	100	100	92	92	100	100
Yes	EURO	Estonia	EST	77	25	25	67	80	73	100	90	95	78	63	70	50	80	65	86	86	40	40	83	80	81	70	100	100	90	100	100	100	100	85	85	92	92
Yes	EURO	Finland	FIN	90	100	100	100	80	90	100	100	100	100	100	100	100	80	90	100	100	80	80	92	100	96	82	100	100	34	100	100	100	100	92	92	92	92
Yes	EURO	France	FRA	86	100	100	100	60	80	100	90	95	100	100	100	100	60	80	86	86	60	60	100	100	100	63	0	0	21	100	100	100	100	92	92	100	100
Yes	EURO	Germany	DEU	99	100	100	100	100	100	100	90	95	100	100	100	100	100	100	100	100	100	100	92	100	96	100	100	100	100	100	100	100	100	100	100	100	100
No	EURO	Greece	GRC	no data		no data			no data			no data			no data			no data		no data		no data			no data				no data		no data		no data		no data		no data
No	EURO	Holy See	VAT	no data		no data			no data			no data			no data			no data		no data		no data			no data				no data		no data		no data		no data		no data
Yes	EURO	Hungary	HUN	82	75	75	100	100	100	100	70	85	89	100	94	100	100	100	100	100	0	no data	92	100	96	64	0	33	32	100	100	93	93	85	85	100	100
Yes	EURO	Iceland	ISL	84	100	100	67	100	83	80	90	85	78	100	89	100	80	90	71	71	60	60	92	80	86	82	100	100	94	100	100	100	100	54	54	77	77
No	EURO	Ireland	IRL	no data		no data			no data			no data			no data			no data		no data		no data			no data				no data		no data		no data		no data		no data
No	EURO	Italy	ITA	no data		no data			no data			no data			no data			no data		no data		no data			no data				no data		no data		no data		no data		no data
Yes	EURO	Latvia	LVA	91	100	100	33	100	66	100	80	90	89	88	88	100	100	100	100	100	60	60	100	100	100	82	100	83	88	100	100	100	100	92	92	100	100
Yes	EURO	Liechtenstein	LIE	72	75	75	100	80	90	100	80	90	78	88	83	67	100	83	71	71	0	no data	100	60	80	0	0	0	no data	100	100	93	93	92	92	85	85
Yes	EURO	Lithuania	LTU	82	100	100	67	100	83	100	80	90	67	88	77	67	60	63	100	100	0	no data	75	80	77	91	100	100	97	89	89	100	100	92	92	100	100
Yes	EURO	Luxembourg	LUX	88	100	100	100	80	90	60	90	75	100	100	100	100	80	90	100	100	40	40	92	100	96	82	100	100	94	100	100	80	80	85	85	100	100
Yes	EURO	Malta	MLT	76	100	100	100	100	100	100	100	100	78	100	89	50	100	75	71	71	0	no data	75	80	77	91	20	17	42	100	100	100	100	77	77	62	62
Yes	EURO	Monaco	MCO	79	75	75	100	80	90	80	100	90	89	100	94	100	100	100	71	71	20	20	75	40	57	100	100	100	100	78	78	100	100	92	92	54	54
Yes	EURO	Montenegro	MNE	55	25	25	67	100	83	100	60	80	56	63	59	50	80	65	86	86	20	20	75	80	77	27	0	0	9	56	56	67	67	31	31	62	62
Yes	EURO	Netherlands (Kingdom of the)	NLD	91	100	100	100	100	100	100	100	100	100	100	100	100	60	80	86	86	60	60	92	100	96	91	60	100	83	78	78	100	100	100	100	100	100
Yes	EURO	North Macedonia	MKD	88	100	100	100	80	90	80	90	85	89	100	94	100	60	80	100	100	60	60	92	60	76	100	100	100	100	100	100	100	100	85	85	77	77
Yes	EURO	Norway	NOR	98	100	100	100	100	100	100	100	100	100	100	100	100	100	100	100	100	100	100	100	100	100	100	100	100	100	100	100	100	100	85	85	92	92
Yes	EURO	Poland	POL	74	50	50	100	100	100	100	90	95	100	88	94	83	80	81	43	43	0	no data	100	100	100	82	100	67	83	78	78	73	73	62	62	100	100
Yes	EURO	Portugal	PRT	93	100	100	100	100	100	100	100	100	100	100	100	100	100	100	100	100	60	60	92	100	96	91	100	83	91	89	89	100	100	85	85	85	85
Yes	EURO	Republic of Moldova	MDA	77	100	100	100	80	90	100	100	100	89	88	88	50	20	35	57	57	20	20	92	100	96	82	60	50	64	100	100	80	80	77	77	100	100
Yes	EURO	Romania	ROU	76	75	75	33	100	66	100	60	80	78	100	89	83	80	81	71	71	40	40	92	60	76	55	100	33	62	89	89	87	87	85	85	92	92
Yes	EURO	Russian Federation	RUS	81	100	100	100	80	90	100	100	100	56	88	72	83	80	81	100	100	80	80	33	100	66	45	0	0	15	100	100	80	80	92	92	77	77
No	EURO	San Marino	SMR	no data		no data			no data			no data			no data			no data		no data		no data			no data				no data		no data		no data		no data		no data
Yes	EURO	Serbia	SRB	47	75	75	0	60	30	100	70	85	33	75	54	33	40	36	43	43	0	no data	58	60	59	36	0	0	12	56	56	40	40	46	46	69	69
Yes	EURO	Slovakia	SVK	95	100	100	100	100	100	100	100	100	100	100	100	100	100	100	86	86	100	100	100	100	100	91	100	100	97	78	78	100	100	100	100	77	77
Yes	EURO	Slovenia	SVN	68	100	100	67	40	53	100	90	95	33	88	60	33	100	66	43	43	20	20	75	20	47	64	100	0	54	100	100	100	100	69	69	77	77
Yes	EURO	Spain	ESP	93	100	100	100	100	100	100	100	100	89	100	94	100	100	100	86	86	100	100	92	80	86	100	80	50	76	100	100	100	100	69	69	100	100
Yes	EURO	Sweden	SWE	92	100	100	67	80	73	100	90	95	89	100	94	67	100	83	100	100	100	100	92	100	96	73	100	83	85	100	100	87	87	85	85	92	92
Yes	EURO	Switzerland	CHE	91	100	100	100	100	100	100	80	90	100	100	100	100	100	100	100	100	20	20	100	60	80	73	100	100	91	100	100	100	100	100	100	100	100
No	EURO	Ukraine	UKR	no data		no data			no data			no data			no data			no data		no data		no data			no data				no data		no data		no data		no data		no data
No	EURO	United Kingdom of Great Britain and Northern Ireland	GBR	no data		no data			no data			no data			no data			no data		no data		no data			no data				no data		no data		no data		no data		no data

## Sheet: Glossary
Capacities
Capacity	Title
C.1	National legislation, policy & financing
C.2	Coordination and NFP Communications
C.3	Surveillance
C.4	Response
C.5	Preparedness
C.6	Risk Communication
C.7	Human Resource Capacity
C.8	Laboratory
C.9	Points of Entry (PoE)
C.10	Zoonotic Events
C.11	Food Safety
C.12	Chemical Events
C.13	Radiation Emergencies
Indicators
Indicator No	Title
C.1.1.1	Legislation, laws, regulations, administrative requirements, policies or other government instruments in place are sufficient for implementation of IHR
C.2.1.1	A functional mechanism is established for the coordination of relevant sectors in the implementation of IHR
C.2.1.2	IHR NFP functions and operations in place as defined by IHR (2005)
C.3.1.1	Indicator-based surveillance includes an early warning function for the early detection of a public health event
C.3.2.1	Event-Based Surveillance is established and functioning
C.4.1.1	Public health emergency response mechanisms are established and functioning
C.4.2.1	Infection Prevention and Control (IPC) is established and functioning at national and hospital levels
C.5.1.1	Multi-hazard National Public Health Emergency Preparedness and Response Plan is developed and implemented
C.5.2.1	Priority public health risks and resources are mapped and utilized
C.6.1.1	Mechanisms for effective risk communication during a public health emergency are established and functioning
C.7.1.1	Human resources available to implement IHR Core Capacity requirements
C.8.1.1	Laboratory services available to test for priority health threats
C.8.2.1	Laboratory biosafety and laboratory biosecurity (Biorisk management) practices in place and implemented
C.9.1.1	General obligations at PoE are fulfilled (including for coordination and communication)
C.9.2.1	Routine capacities and effective surveillance are established at PoE
C.9.3.1	Effective response at PoE is established
C.10.1.1	Mechanisms for detecting and responding to zoonoses and potential zoonoses are established and functional
C.11.1.1	Mechanisms are established and functioning for detecting and responding to foodborne disease and food contamination
C.12.1.1	Mechanisms are established and functioning for detection, alert and response to chemical emergencies that may constitute a public health event of international concern
C.13.1.1	Mechanisms are established and functioning for detecting and responding to radiological and nuclear emergencies that may constitute a public health event of international concern
Scoring System
Indicator Level	Score	Score Range	Color
1	20	0-20
2	40	21-40
3	60	41-60
4	80	61-80
5	100	81-100
