# Supplementary material for: Temporal trends in African healthcare system capacities in prevention, detection, response, and sustainability between 2010 and 2023
Source: PLOS Glob Public Health. 2026 May 12;6(5):e0005285. doi: 10.1371/journal.pgph.0005285 (PMC13166948; doi:10.1371/journal.pgph.0005285)
Supplement: S6 Data — Excel file containing country-level scores (0–100) for prevention, detection, response, and sustainability derived from WHO State Party Annual Report (SPAR) submissions for 2015. (XLSX) [file pgph.0005285.s011.xlsx]

## Sheet: Score by capacity & indicator
				State Parties Self-Assessment Annual Reporting on the implementation of The International Health Regulations
				Score by capacity & Indicator 2015
					Capacity 1		Capacity 2			Capacity 3			Capacity 4			Capacity 5			Capacity 6		Capacity 7		Capacity 8			Capacity 9				Capacity 10		Capacity 11		Capacity 12		Capacity 13
					National legislation, policy & financing		Coordination and NFP Communications			Surveillance			Response			Preparedness			Risk Communication		Human Resource Capacity		Laboratory			Points of Entry (PoE)				Zoonotic Events		Food Safety		Chemical Events		Radiation Emergencies
					Score per indicator	Total	Score per indicator		Total	Score per indicator		Total	Score per indicator		Total	Score per indicator		Total	Score per indicator	Total	Score per indicator	Total	Score per indicator		Total	Score per indicator			Total	Score per indicator	Total	Score per indicator	Total	Score per indicator	Total	Score per indicator	Total
				Total Average	C.1.1.1	C.1	C.2.1.1	C.2.1.2	C.2	C.3.1.1	C.3.2.1	C.3	C.4.1.1	C.4.2.1	C.4	C.5.1.1	C.5.2.1	C.5	C.6.1.1	C.6	C.7.1.1	C.7	C.8.1.1	C.8.2.1	C.8	C.9.1.1	C.9.2.1	C.9.3.1	C.9	C.10.1.1	C.10	C.11.1.1	C.11	C.12.1.1	C.12	C.13.1.1	C.13
AVG Global Capacity				76	82	82	82	86	84	95	81	88	88	83	85	81	68	75	82	82	65	65	88	80	84	72	62	54	63	87	87	78	78	58	58	60	60
AFRO				60	65	65	64	77	70	91	71	81	83	74	79	72	45	58	64	64	64	64	85	70	78	52	32	31	38	73	73	45	45	27	27	37	37
AMRO				77	82	82	86	89	87	97	87	92	89	82	85	85	63	74	87	87	68	68	87	77	82	80	71	54	69	91	91	77	77	57	57	55	55
EMRO				80	81	81	86	91	89	86	74	80	92	88	90	86	77	81	82	82	71	71	93	89	91	78	61	59	66	92	92	90	90	54	54	70	70
EURO				82	87	87	80	84	82	97	80	89	84	91	88	81	84	82	85	85	53	53	88	85	87	69	59	58	62	94	94	95	95	82	82	88	88
SEARO				72	84	84	96	80	88	93	79	86	88	83	85	79	58	68	88	88	68	68	89	88	88	74	56	25	52	93	93	77	77	37	37	20	20
WPRO				83	92	92	92	94	93	96	88	92	94	81	88	87	79	83	90	90	80	80	90	81	85	84	85	80	83	82	82	85	85	63	63	59	59
Data Received	Region	States Party of IHR	ISO Code	Total Average	C.1.1.1	C.1	C.2.1.1	C.2.1.2	C.2	C.3.1.1	C.3.2.1	C.3	C.4.1.1	C.4.2.1	C.4	C.5.1.1	C.5.2.1	C.5	C.6.1.1	C.6	C.7.1.1	C.7	C.8.1.1	C.8.2.1	C.8	C.9.1.1	C.9.2.1	C.9.3.1	C.9	C.10.1.1	C.10	C.11.1.1	C.11	C.12.1.1	C.12	C.13.1.1	C.13
Yes	AFRO	Algeria	DZA	72	100	100	100	100	100	100	70	85	89	100	94	100	60	80	29	29	60	60	92	60	76	73	75	83	77	89	89	60	60	15	15	69	69
No	AFRO	Angola	AGO	no data		no data			no data			no data			no data			no data		no data		no data			no data				no data		no data		no data		no data		no data
No	AFRO	Benin	BEN	no data		no data			no data			no data			no data			no data		no data		no data			no data				no data		no data		no data		no data		no data
Yes	AFRO	Botswana	BWA	56	100	100	100	40	70	100	0	50	78	88	83	0	0	no data	29	29	100	100	100	100	100	36	0	0	12	22	22	67	67	8	8	92	92
No	AFRO	Burkina Faso	BFA	no data		no data			no data			no data			no data			no data		no data		no data			no data				no data		no data		no data		no data		no data
Yes	AFRO	Burundi	BDI	56	100	100	67	80	73	100	100	100	100	75	88	100	60	80	86	86	20	20	100	40	70	45	0	0	15	100	100	0	no data	0	no data	0	no data
No	AFRO	Cabo Verde	CPV	no data		no data			no data			no data			no data			no data		no data		no data			no data				no data		no data		no data		no data		no data
No	AFRO	Cameroon	CMR	no data		no data			no data			no data			no data			no data		no data		no data			no data				no data		no data		no data		no data		no data
No	AFRO	Central African Republic	CAF	no data		no data			no data			no data			no data			no data		no data		no data			no data				no data		no data		no data		no data		no data
Yes	AFRO	Chad	TCD	39	0	no data	33	60	47	100	50	75	56	62	59	33	20	27	57	57	20	20	83	20	52	45	0	0	15	67	67	47	47	15	15	23	23
No	AFRO	Comoros	COM	no data		no data			no data			no data			no data			no data		no data		no data			no data				no data		no data		no data		no data		no data
No	AFRO	Congo	COG	no data		no data			no data			no data			no data			no data		no data		no data			no data				no data		no data		no data		no data		no data
No	AFRO	Côte d'Ivoire	CIV	no data		no data			no data			no data			no data			no data		no data		no data			no data				no data		no data		no data		no data		no data
Yes	AFRO	Democratic Republic of the Congo	COD	72	33	33	33	80	57	80	90	85	78	75	76	100	20	60	100	100	100	100	100	100	100	73	75	33	60	100	100	67	67	0	no data	92	92
No	EMRO	Djibouti	DJI	no data		no data			no data			no data			no data			no data		no data		no data			no data				no data		no data		no data		no data		no data
No	EMRO	Egypt	EGY	no data		no data			no data			no data			no data			no data		no data		no data			no data				no data		no data		no data		no data		no data
No	AFRO	Equatorial Guinea	GNQ	no data		no data			no data			no data			no data			no data		no data		no data			no data				no data		no data		no data		no data		no data
Yes	AFRO	Eritrea	ERI	71	100	100	100	100	100	100	90	95	100	100	100	83	100	92	71	71	60	60	92	80	86	82	50	33	55	78	78	33	33	54	54	0	no data
Yes	AFRO	Eswatini	SWZ	52	67	67	33	60	47	40	70	55	100	88	94	67	40	53	57	57	40	40	100	100	100	36	25	0	20	78	78	40	40	15	15	8	8
Yes	AFRO	Ethiopia	ETH	78	100	100	67	100	83	100	90	95	100	100	100	100	60	80	100	100	100	100	100	100	100	73	100	100	91	100	100	0	no data	0	no data	69	69
No	AFRO	Gabon	GAB	no data		no data			no data			no data			no data			no data		no data		no data			no data				no data		no data		no data		no data		no data
No	AFRO	Gambia	GMB	no data		no data			no data			no data			no data			no data		no data		no data			no data				no data		no data		no data		no data		no data
No	AFRO	Ghana	GHA	no data		no data			no data			no data			no data			no data		no data		no data			no data				no data		no data		no data		no data		no data
Yes	AFRO	Guinea	GIN	51	100	100	67	80	73	100	80	90	78	50	64	67	60	63	43	43	80	80	92	80	86	64	0	0	21	22	22	27	27	0	no data	0	no data
Yes	AFRO	Guinea-Bissau	GNB	48	100	100	33	80	57	100	90	95	100	75	88	67	20	43	71	71	40	40	75	20	48	27	0	0	9	67	67	0	no data	0	no data	0	no data
No	AFRO	Kenya	KEN	no data		no data			no data			no data			no data			no data		no data		no data			no data				no data		no data		no data		no data		no data
No	AFRO	Lesotho	LSO	no data		no data			no data			no data			no data			no data		no data		no data			no data				no data		no data		no data		no data		no data
No	AFRO	Liberia	LBR	no data		no data			no data			no data			no data			no data		no data		no data			no data				no data		no data		no data		no data		no data
Yes	EMRO	Libya	LBY	64	67	67	67	100	83	20	70	45	78	88	83	100	20	60	43	43	60	60	92	40	66	55	50	83	63	78	78	93	93	15	15	77	77
No	AFRO	Madagascar	MDG	no data		no data			no data			no data			no data			no data		no data		no data			no data				no data		no data		no data		no data		no data
No	AFRO	Malawi	MWI	no data		no data			no data			no data			no data			no data		no data		no data			no data				no data		no data		no data		no data		no data
No	AFRO	Mali	MLI	no data		no data			no data			no data			no data			no data		no data		no data			no data				no data		no data		no data		no data		no data
Yes	AFRO	Mauritania	MRT	28	0	no data	0	40	20	80	10	45	33	0	17	33	0	17	0	no data	0	no data	42	20	31	9	0	0	3	100	100	20	20	46	46	69	69
Yes	AFRO	Mauritius	MUS	67	67	67	67	100	83	60	30	45	78	100	89	83	20	52	57	57	40	40	92	20	56	82	100	83	88	100	100	73	73	62	62	62	62
No	EMRO	Morocco	MAR	no data		no data			no data			no data			no data			no data		no data		no data			no data				no data		no data		no data		no data		no data
Yes	AFRO	Mozambique	MOZ	67	100	100	100	60	80	100	90	95	78	100	89	83	60	72	71	71	60	60	83	100	92	55	50	100	68	100	100	33	33	0	no data	15	15
No	AFRO	Namibia	NAM	no data		no data			no data			no data			no data			no data		no data		no data			no data				no data		no data		no data		no data		no data
Yes	AFRO	Niger	NER	73	100	100	67	100	83	100	90	95	100	88	94	100	80	90	100	100	100	100	100	80	90	55	0	0	18	89	89	53	53	15	15	23	23
Yes	AFRO	Nigeria	NGA	66	33	33	67	100	83	100	100	100	78	50	64	67	40	53	71	71	60	60	83	100	92	9	0	0	3	56	56	80	80	77	77	85	85
Yes	AFRO	Rwanda	RWA	41	0	no data	0	20	10	100	80	90	78	62	70	33	20	27	71	71	60	60	92	100	96	18	0	0	6	56	56	27	27	8	8	8	8
Yes	AFRO	Sao Tome and Principe	STP	16	0	no data	33	60	47	80	0	40	44	12	28	17	0	8	14	14	0	no data	33	40	37	18	25	0	14	22	22	0	no data	0	no data	0	no data
No	AFRO	Senegal	SEN	no data		no data			no data			no data			no data			no data		no data		no data			no data				no data		no data		no data		no data		no data
Yes	AFRO	Seychelles	SYC	82	67	67	100	100	100	100	100	100	100	100	100	100	60	80	100	100	100	100	83	100	92	91	0	0	30	100	100	100	100	69	69	23	23
No	AFRO	Sierra Leone	SLE	no data		no data			no data			no data			no data			no data		no data		no data			no data				no data		no data		no data		no data		no data
No	EMRO	Somalia	SOM	no data		no data			no data			no data			no data			no data		no data		no data			no data				no data		no data		no data		no data		no data
Yes	AFRO	South Africa	ZAF	100	100	100	100	100	100	100	100	100	100	100	100	100	100	100	100	100	100	100	100	100	100	100	100	100	100	100	100	100	100	100	100	100	100
Yes	AFRO	South Sudan	SSD	49	67	67	100	60	80	80	70	75	89	50	69	100	80	90	57	57	100	100	83	20	52	27	25	100	51	0	no data	0	no data	0	no data	0	no data
No	EMRO	Sudan	SDN	no data		no data			no data			no data			no data			no data		no data		no data			no data				no data		no data		no data		no data		no data
Yes	AFRO	Togo	TGO	67	33	33	100	100	100	100	100	100	89	88	88	67	60	63	57	57	80	80	92	80	86	73	0	0	24	100	100	73	73	46	46	23	23
No	EMRO	Tunisia	TUN	no data		no data			no data			no data			no data			no data		no data		no data			no data				no data		no data		no data		no data		no data
No	AFRO	Uganda	UGA	no data		no data			no data			no data			no data			no data		no data		no data			no data				no data		no data		no data		no data		no data
Yes	AFRO	United Republic of Tanzania	TZA	66	67	67	33	80	57	80	70	75	78	75	76	83	20	52	57	57	80	80	58	80	69	45	75	50	57	56	56	87	87	69	69	62	62
No	AFRO	Zambia	ZMB	no data		no data			no data			no data			no data			no data		no data		no data			no data				no data		no data		no data		no data		no data
No	AFRO	Zimbabwe	ZWE	no data		no data			no data			no data			no data			no data		no data		no data			no data				no data		no data		no data		no data		no data
Yes	WPRO	Australia	AUS	100	100	100	100	100	100	100	100	100	100	100	100	100	100	100	100	100	100	100	92	100	96	100	100	100	100	100	100	100	100	100	100	100	100
Yes	WPRO	Cook Islands	COK	67	100	100	100	100	100	100	70	85	100	75	88	100	60	80	71	71	60	60	83	20	52	91	100	100	97	33	33	73	73	0	no data	38	38
No	WPRO	Fiji	FJI	no data		no data			no data			no data			no data			no data		no data		no data			no data				no data		no data		no data		no data		no data
No	WPRO	Kiribati	KIR	no data		no data			no data			no data			no data			no data		no data		no data			no data				no data		no data		no data		no data		no data
No	WPRO	Marshall Islands	MHL	no data		no data			no data			no data			no data			no data		no data		no data			no data				no data		no data		no data		no data		no data
Yes	WPRO	Micronesia	FSM	64	100	100	100	100	100	80	40	60	100	12	56	100	100	100	86	86	60	60	67	60	63	82	100	100	94	44	44	47	47	8	8	15	15
No	WPRO	Nauru	NRU	no data		no data			no data			no data			no data			no data		no data		no data			no data				no data		no data		no data		no data		no data
Yes	WPRO	New Zealand	NZL	98	100	100	100	100	100	100	100	100	100	100	100	100	100	100	100	100	100	100	92	80	86	100	100	100	100	100	100	100	100	92	92	100	100
No	WPRO	Niue	NIU	no data		no data			no data			no data			no data			no data		no data		no data			no data				no data		no data		no data		no data		no data
Yes	WPRO	Palau	PLW	91	100	100	100	100	100	100	100	100	100	88	94	100	100	100	100	100	100	100	67	60	63	91	100	83	91	100	100	100	100	92	92	38	38
No	WPRO	Papua New Guinea	PNG	no data		no data			no data			no data			no data			no data		no data		no data			no data				no data		no data		no data		no data		no data
Yes	WPRO	Samoa	WSM	75	100	100	100	100	100	100	100	100	89	88	88	83	60	72	86	86	80	80	75	80	78	91	100	67	86	56	56	80	80	46	46	0	no data
Yes	WPRO	Solomon Islands	SLB	58	33	33	33	80	57	100	70	85	100	88	94	67	20	43	86	86	40	40	100	80	90	55	75	67	65	56	56	53	53	15	15	31	31
No	WPRO	Tonga	TON	no data		no data			no data			no data			no data			no data		no data		no data			no data				no data		no data		no data		no data		no data
Yes	WPRO	Tuvalu	TUV	89	100	100	100	100	100	100	50	75	89	100	94	100	100	100	86	86	100	100	100	100	100	91	100	100	97	89	89	87	87	77	77	54	54
Yes	WPRO	Vanuatu	VUT	44	67	67	100	100	100	100	100	100	100	25	62	50	20	35	43	43	0	no data	83	80	82	45	25	33	35	0	no data	40	40	8	8	0	no data
Yes	AMRO	Antigua and Barbuda	ATG	87	100	100	100	100	100	100	100	100	89	75	82	67	80	73	86	86	100	100	100	100	100	91	100	50	80	100	100	100	100	85	85	23	23
Yes	AMRO	Argentina	ARG	84	67	67	67	80	73	80	80	80	100	100	100	100	100	100	86	86	100	100	100	80	90	100	50	100	83	100	100	80	80	69	69	62	62
Yes	AMRO	Bahamas	BHS	58	67	67	67	100	83	100	100	100	78	62	70	0	0	no data	71	71	40	40	92	100	96	91	100	33	75	67	67	27	27	54	54	8	8
Yes	AMRO	Barbados	BRB	90	100	100	100	80	90	100	90	95	89	75	82	100	100	100	100	100	80	80	92	100	96	100	100	100	100	100	100	80	80	77	77	69	69
Yes	AMRO	Belize	BLZ	56	33	33	67	60	63	80	70	75	89	88	88	83	20	52	57	57	40	40	50	40	45	73	75	100	83	89	89	53	53	38	38	8	8
Yes	AMRO	Bolivia (Plurinational State of)	BOL	67	100	100	100	80	90	80	70	75	89	62	76	67	40	53	57	57	40	40	83	100	92	73	25	0	33	89	89	67	67	23	23	77	77
Yes	AMRO	Brazil	BRA	97	100	100	100	100	100	100	100	100	100	100	100	100	100	100	100	100	100	100	92	100	96	100	100	0	67	100	100	100	100	92	92	100	100
Yes	AMRO	Canada	CAN	99	100	100	100	100	100	100	90	95	100	100	100	100	100	100	100	100	100	100	100	100	100	100	100	100	100	100	100	93	93	100	100	100	100
Yes	AMRO	Chile	CHL	74	67	67	67	100	83	100	80	90	89	100	94	83	40	62	100	100	40	40	92	40	66	82	25	17	41	100	100	93	93	54	54	77	77
Yes	AMRO	Colombia	COL	85	100	100	100	80	90	80	90	85	100	62	81	100	100	100	100	100	60	60	100	60	80	91	100	83	91	89	89	80	80	77	77	77	77
Yes	AMRO	Costa Rica	CRI	83	100	100	100	100	100	100	100	100	100	38	69	83	60	72	100	100	80	80	92	80	86	82	50	67	66	100	100	100	100	46	46	54	54
Yes	AMRO	Cuba	CUB	99	100	100	100	100	100	100	100	100	100	100	100	100	100	100	100	100	100	100	100	100	100	91	100	67	86	100	100	100	100	100	100	100	100
Yes	AMRO	Dominica	DMA	64	67	67	100	100	100	100	60	80	56	100	78	100	20	60	100	100	40	40	67	20	43	91	0	0	30	100	100	100	100	15	15	15	15
Yes	AMRO	Dominican Republic	DOM	72	100	100	100	80	90	100	50	75	78	38	58	83	80	82	71	71	40	40	100	60	80	91	75	83	83	100	100	47	47	38	38	77	77
Yes	AMRO	Ecuador	ECU	89	100	100	100	100	100	100	90	95	78	88	83	83	100	92	86	86	80	80	92	80	86	82	100	50	77	100	100	93	93	62	62	100	100
Yes	AMRO	El Salvador	SLV	93	100	100	100	100	100	100	100	100	100	100	100	100	80	90	86	86	100	100	100	100	100	100	100	100	100	100	100	100	100	54	54	85	85
Yes	AMRO	Grenada	GRD	66	100	100	67	100	83	100	90	95	89	50	69	67	0	33	86	86	60	60	58	40	49	64	75	17	52	100	100	67	67	46	46	15	15
Yes	AMRO	Guatemala	GTM	84	33	33	67	100	83	100	100	100	100	88	94	100	60	80	100	100	100	100	100	100	100	64	100	50	71	100	100	87	87	77	77	69	69
Yes	AMRO	Guyana	GUY	81	100	100	100	100	100	100	90	95	100	100	100	100	100	100	100	100	100	100	100	100	100	64	50	0	38	100	100	53	53	62	62	0	no data
Yes	AMRO	Haiti	HTI	48	0	no data	33	60	47	100	100	100	78	62	70	33	20	27	100	100	40	40	92	100	96	18	25	0	14	67	67	27	27	38	38	0	no data
Yes	AMRO	Honduras	HND	74	100	100	100	60	80	100	90	95	89	62	76	100	0	50	57	57	60	60	83	80	82	73	100	67	80	100	100	87	87	38	38	62	62
Yes	AMRO	Jamaica	JAM	80	33	33	100	80	90	100	80	90	100	100	100	83	100	92	71	71	60	60	92	80	86	82	100	83	88	78	78	87	87	77	77	85	85
Yes	AMRO	Mexico	MEX	96	100	100	100	40	70	100	90	95	89	100	94	100	100	100	100	100	100	100	100	100	100	100	100	83	94	100	100	100	100	100	100	100	100
Yes	AMRO	Nicaragua	NIC	76	100	100	67	100	83	100	100	100	100	75	88	100	100	100	100	100	100	100	92	80	86	91	25	100	72	100	100	60	60	0	no data	0	no data
Yes	AMRO	Panama	PAN	70	100	100	100	100	100	100	90	95	89	88	88	100	20	60	71	71	40	40	92	100	96	82	75	33	63	89	89	60	60	15	15	31	31
Yes	AMRO	Paraguay	PRY	82	100	100	100	100	100	100	90	95	89	100	94	67	20	43	100	100	80	80	92	60	76	100	75	83	86	89	89	47	47	69	69	92	92
Yes	AMRO	Peru	PER	89	100	100	100	100	100	100	100	100	100	88	94	100	80	90	100	100	80	80	100	100	100	73	0	0	24	100	100	100	100	69	69	100	100
Yes	AMRO	Saint Kitts and Nevis	KNA	60	100	100	100	100	100	60	100	80	67	50	58	67	0	33	86	86	20	20	75	100	88	64	100	50	71	67	67	80	80	0	no data	0	no data
Yes	AMRO	Saint Lucia	LCA	57	67	67	33	80	57	100	40	70	89	50	69	50	0	25	86	86	40	40	67	100	83	55	100	67	74	89	89	60	60	23	23	0	no data
Yes	AMRO	Saint Vincent and the Grenadines	VCT	35	67	67	67	60	63	100	60	80	44	88	66	67	40	53	43	43	80	80	0	0	no data	0	0	0	no data	0	no data	0	no data	0	no data	0	no data
Yes	AMRO	Suriname	SUR	69	33	33	67	100	83	100	80	90	100	100	100	100	100	100	71	71	40	40	92	80	86	91	75	83	83	67	67	87	87	62	62	0	no data
Yes	AMRO	Trinidad and Tobago	TTO	69	33	33	33	80	57	100	90	95	78	75	76	83	60	72	71	71	20	20	83	80	82	82	100	50	77	89	89	87	87	62	62	77	77
Yes	AMRO	United States of America	USA	97	100	100	100	100	100	100	100	100	100	100	100	100	100	100	100	100	100	100	100	20	60	100	100	100	100	100	100	100	100	100	100	100	100
Yes	AMRO	Uruguay	URY	83	100	100	100	100	100	100	90	95	89	100	94	100	80	90	100	100	20	20	92	20	56	91	100	83	91	100	100	100	100	69	69	62	62
Yes	AMRO	Venezuela (Bolivarian Republic of)	VEN	90	100	100	100	80	90	100	90	95	100	100	100	100	100	100	86	86	100	100	100	80	90	82	0	0	27	100	100	93	93	100	100	85	85
Yes	EMRO	Afghanistan	AFG	42	0	no data	33	40	37	100	50	75	67	38	52	17	20	18	57	57	40	40	58	80	69	27	0	0	9	67	67	40	40	23	23	62	62
Yes	EURO	Armenia	ARM	96	100	100	100	100	100	100	80	90	100	100	100	100	100	100	100	100	80	80	100	100	100	91	100	100	97	100	100	93	93	92	92	92	92
No	EURO	Azerbaijan	AZE	no data		no data			no data			no data			no data			no data		no data		no data			no data				no data		no data		no data		no data		no data
Yes	EMRO	Bahrain	BHR	96	100	100	100	100	100	100	100	100	100	100	100	100	100	100	100	100	60	60	100	100	100	100	100	100	100	100	100	100	100	92	92	100	100
Yes	SEARO	Bangladesh	BGD	85	100	100	67	100	83	80	100	90	100	62	81	67	60	63	100	100	100	100	100	100	100	73	75	0	49	89	89	93	93	92	92	62	62
Yes	SEARO	Bhutan	BTN	64	67	67	100	80	90	100	60	80	89	100	94	50	40	45	86	86	100	100	83	60	72	45	25	0	23	100	100	53	53	23	23	0	no data
Yes	WPRO	Brunei Darussalam	BRN	91	100	100	100	100	100	100	100	100	100	100	100	100	100	100	100	100	100	100	100	100	100	82	100	83	88	100	100	100	100	46	46	54	54
Yes	WPRO	Cambodia	KHM	50	33	33	67	80	73	100	70	85	56	38	47	0	40	20	71	71	0	no data	75	20	48	64	50	67	60	89	89	73	73	23	23	23	23
Yes	WPRO	China	CHN	99	100	100	100	100	100	100	100	100	100	100	100	100	100	100	100	100	100	100	100	100	100	100	100	100	100	100	100	100	100	92	92	100	100
No	EURO	Cyprus	CYP	no data		no data			no data			no data			no data			no data		no data		no data			no data				no data		no data		no data		no data		no data
Yes	SEARO	Democratic People's Republic of Korea	PRK	73	100	100	100	40	70	100	90	95	100	88	94	67	80	73	100	100	20	20	67	100	83	100	25	17	47	89	89	80	80	31	31	62	62
Yes	EURO	Georgia	GEO	81	100	100	100	100	100	100	80	90	78	50	64	83	100	92	86	86	40	40	92	100	96	82	100	100	94	100	100	87	87	38	38	62	62
No	SEARO	India	IND	no data		no data			no data			no data			no data			no data		no data		no data			no data				no data		no data		no data		no data		no data
Yes	WPRO	Indonesia	IDN	96	100	100	100	100	100	100	100	100	100	88	94	100	100	100	100	100	80	80	100	100	100	82	100	100	94	100	100	100	100	85	85	100	100
Yes	EMRO	Iran (Islamic Republic of)	IRN	85	100	100	100	100	100	100	100	100	100	88	94	83	100	92	71	71	100	100	100	100	100	91	100	100	97	100	100	100	100	46	46	8	8
No	EMRO	Iraq	IRQ	no data		no data			no data			no data			no data			no data		no data		no data			no data				no data		no data		no data		no data		no data
Yes	EURO	Israel	ISR	71	0	no data	100	40	70	100	0	50	100	88	94	100	100	100	100	100	0	no data	100	0	50	64	50	100	71	89	89	100	100	100	100	100	100
Yes	WPRO	Japan	JPN	100	100	100	100	100	100	100	100	100	100	100	100	100	100	100	100	100	100	100	100	100	100	100	100	83	94	100	100	100	100	100	100	100	100
No	EMRO	Jordan	JOR	no data		no data			no data			no data			no data			no data		no data		no data			no data				no data		no data		no data		no data		no data
Yes	EURO	Kazakhstan	KAZ	78	100	100	67	40	53	100	40	70	89	62	76	67	100	83	43	43	100	100	92	100	96	55	0	0	18	89	89	100	100	85	85	100	100
Yes	EMRO	Kuwait	KWT	86	100	100	100	100	100	80	40	60	100	100	100	100	100	100	100	100	60	60	100	100	100	100	100	100	100	100	100	100	100	0	no data	92	92
No	EURO	Kyrgyzstan	KGZ	no data		no data			no data			no data			no data			no data		no data		no data			no data				no data		no data		no data		no data		no data
Yes	WPRO	Lao People's Democratic Republic	LAO	63	100	100	33	60	47	80	80	80	44	38	41	33	60	47	86	86	100	100	83	80	82	36	25	17	26	89	89	80	80	46	46	0	no data
No	EMRO	Lebanon	LBN	no data		no data			no data			no data			no data			no data		no data		no data			no data				no data		no data		no data		no data		no data
Yes	WPRO	Malaysia	MYS	100	100	100	100	100	100	100	100	100	100	100	100	100	100	100	100	100	100	100	100	100	100	100	100	100	100	100	100	100	100	100	100	100	100
Yes	SEARO	Maldives	MDV	59	67	67	100	100	100	60	50	55	56	75	65	67	40	53	57	57	40	40	67	80	73	73	100	17	63	89	89	73	73	23	23	8	8
Yes	WPRO	Mongolia	MNG	86	100	100	100	100	100	60	90	75	100	100	100	100	40	70	86	86	100	100	75	60	68	100	100	100	100	89	89	93	93	69	69	69	69
Yes	SEARO	Myanmar	MMR	86	100	100	100	80	90	100	100	100	100	100	100	100	80	90	100	100	100	100	100	80	90	91	100	100	97	100	100	100	100	38	38	8	8
Yes	SEARO	Nepal	NPL	72	100	100	100	100	100	100	90	95	100	88	94	100	60	80	86	86	80	80	100	100	100	82	0	0	27	100	100	53	53	8	8	8	8
Yes	EMRO	Oman	OMN	94	100	100	100	100	100	100	100	100	100	100	100	100	100	100	100	100	100	100	100	100	100	100	75	33	69	100	100	100	100	100	100	54	54
No	EMRO	Pakistan	PAK	no data		no data			no data			no data			no data			no data		no data		no data			no data				no data		no data		no data		no data		no data
Yes	WPRO	Philippines	PHL	84	100	100	100	60	80	100	90	95	100	100	100	100	80	90	100	100	80	80	100	100	100	64	25	0	30	89	89	80	80	77	77	69	69
No	EMRO	Qatar	QAT	no data		no data			no data			no data			no data			no data		no data		no data			no data				no data		no data		no data		no data		no data
No	WPRO	Republic of Korea	KOR	no data		no data			no data			no data			no data			no data		no data		no data			no data				no data		no data		no data		no data		no data
No	EMRO	Saudi Arabia	SAU	no data		no data			no data			no data			no data			no data		no data		no data			no data				no data		no data		no data		no data		no data
Yes	WPRO	Singapore	SGP	99	100	100	100	100	100	100	100	100	100	100	100	100	100	100	100	100	100	100	100	100	100	100	100	100	100	100	100	100	100	100	100	92	92
Yes	SEARO	Sri Lanka	LKA	70	67	67	100	100	100	100	60	80	78	88	83	83	40	62	71	71	60	60	92	80	86	73	100	67	80	100	100	87	87	23	23	15	15
No	EMRO	Syrian Arab Republic	SYR	no data		no data			no data			no data			no data			no data		no data		no data			no data				no data		no data		no data		no data		no data
Yes	EURO	Tajikistan	TJK	91	67	67	100	100	100	100	80	90	100	100	100	100	100	100	100	100	100	100	83	100	92	82	0	33	38	100	100	100	100	92	92	100	100
No	SEARO	Thailand	THA	no data		no data			no data			no data			no data			no data		no data		no data			no data				no data		no data		no data		no data		no data
Yes	SEARO	Timor-Leste	TLS	65	67	67	100	40	70	100	80	90	78	62	70	100	60	80	100	100	40	40	100	100	100	55	25	0	27	78	78	73	73	54	54	0	no data
No	EURO	Türkiye	TUR	no data		no data			no data			no data			no data			no data		no data		no data			no data				no data		no data		no data		no data		no data
No	EURO	Turkmenistan	TKM	no data		no data			no data			no data			no data			no data		no data		no data			no data				no data		no data		no data		no data		no data
Yes	EMRO	United Arab Emirates	ARE	91	100	100	100	100	100	100	60	80	100	100	100	100	100	100	100	100	80	80	100	100	100	73	0	0	24	100	100	100	100	100	100	100	100
No	EURO	Uzbekistan	UZB	no data		no data			no data			no data			no data			no data		no data		no data			no data				no data		no data		no data		no data		no data
Yes	WPRO	Viet Nam	VNM	99	100	100	100	100	100	100	100	100	100	88	94	100	100	100	100	100	100	100	100	100	100	100	100	100	100	100	100	100	100	92	92	100	100
No	EMRO	Yemen	YEM	no data		no data			no data			no data			no data			no data		no data		no data			no data				no data		no data		no data		no data		no data
No	EURO	Albania	ALB	no data		no data			no data			no data			no data			no data		no data		no data			no data				no data		no data		no data		no data		no data
Yes	EURO	Andorra	AND	28	67	67	0	60	30	100	40	70	0	88	44	17	0	8	14	14	0	no data	50	0	25	0	0	0	no data	44	44	67	67	0	no data	0	no data
Yes	EURO	Austria	AUT	86	67	67	100	80	90	100	100	100	89	100	94	83	100	92	100	100	100	100	100	100	100	45	0	0	15	89	89	100	100	85	85	92	92
No	EURO	Belarus	BLR	no data		no data			no data			no data			no data			no data		no data		no data			no data				no data		no data		no data		no data		no data
Yes	EURO	Belgium	BEL	82	100	100	67	60	63	100	70	85	44	100	72	33	60	47	100	100	60	60	83	100	92	82	75	50	69	89	89	100	100	92	92	100	100
Yes	EURO	Bosnia and Herzegovina	BIH	55	100	100	0	60	30	80	80	80	44	75	60	50	40	45	57	57	20	20	58	40	49	0	0	0	no data	67	67	100	100	38	38	69	69
No	EURO	Bulgaria	BGR	no data		no data			no data			no data			no data			no data		no data		no data			no data				no data		no data		no data		no data		no data
Yes	EURO	Croatia	HRV	72	67	67	33	40	37	80	70	75	67	100	83	100	80	90	43	43	40	40	92	60	76	73	100	100	91	100	100	87	87	85	85	62	62
Yes	EURO	Czech Republic	CZE	88	100	100	67	100	83	100	90	95	100	100	100	50	100	75	86	86	60	60	92	100	96	55	50	50	52	100	100	100	100	100	100	100	100
Yes	EURO	Denmark	DNK	91	100	100	100	80	90	100	90	95	100	100	100	100	100	100	86	86	40	40	83	100	92	100	100	100	100	89	89	100	100	92	92	100	100
Yes	EURO	Estonia	EST	73	33	33	67	60	63	100	90	95	78	62	70	83	80	82	86	86	40	40	83	80	82	45	0	0	15	100	100	100	100	85	85	92	92
Yes	EURO	Finland	FIN	96	100	100	100	80	90	100	100	100	100	100	100	100	80	90	100	100	80	80	92	100	96	91	100	100	97	100	100	100	100	92	92	100	100
Yes	EURO	France	FRA	89	100	100	100	80	90	100	90	95	100	100	100	100	60	80	100	100	60	60	100	100	100	82	0	0	27	100	100	100	100	100	100	100	100
No	EURO	Germany	DEU	no data		no data			no data			no data			no data			no data		no data		no data			no data				no data		no data		no data		no data		no data
No	EURO	Greece	GRC	no data		no data			no data			no data			no data			no data		no data		no data			no data				no data		no data		no data		no data		no data
No	EURO	Holy See	VAT	no data		no data			no data			no data			no data			no data		no data		no data			no data				no data		no data		no data		no data		no data
Yes	EURO	Hungary	HUN	86	100	100	100	100	100	100	60	80	100	100	100	100	100	100	86	86	40	40	100	100	100	45	0	0	15	100	100	100	100	92	92	100	100
No	EURO	Iceland	ISL	no data		no data			no data			no data			no data			no data		no data		no data			no data				no data		no data		no data		no data		no data
No	EURO	Ireland	IRL	no data		no data			no data			no data			no data			no data		no data		no data			no data				no data		no data		no data		no data		no data
No	EURO	Italy	ITA	no data		no data			no data			no data			no data			no data		no data		no data			no data				no data		no data		no data		no data		no data
Yes	EURO	Latvia	LVA	90	100	100	33	100	67	100	80	90	89	88	88	83	100	92	86	86	60	60	92	100	96	91	100	100	97	100	100	100	100	92	92	100	100
Yes	EURO	Liechtenstein	LIE	70	67	67	67	80	73	100	80	90	78	88	83	50	100	75	71	71	0	no data	100	60	80	0	0	0	no data	100	100	93	93	92	92	85	85
Yes	EURO	Lithuania	LTU	83	100	100	67	100	83	100	80	90	89	88	88	67	60	63	100	100	0	no data	83	80	82	91	100	100	97	89	89	100	100	92	92	100	100
Yes	EURO	Luxembourg	LUX	88	100	100	100	80	90	60	90	75	100	100	100	100	80	90	100	100	40	40	92	100	96	82	100	100	94	100	100	80	80	85	85	100	100
No	EURO	Malta	MLT	no data		no data			no data			no data			no data			no data		no data		no data			no data				no data		no data		no data		no data		no data
No	EURO	Monaco	MCO	no data		no data			no data			no data			no data			no data		no data		no data			no data				no data		no data		no data		no data		no data
Yes	EURO	Montenegro	MNE	56	33	33	67	100	83	100	60	80	56	62	59	50	80	65	86	86	20	20	75	80	78	27	0	0	9	56	56	67	67	31	31	62	62
Yes	EURO	Netherlands (Kingdom of the)	NLD	94	100	100	100	100	100	100	100	100	100	100	100	100	80	90	100	100	60	60	92	100	96	91	75	100	89	100	100	100	100	100	100	92	92
Yes	EURO	North Macedonia	MKD	89	100	100	100	80	90	80	100	90	100	100	100	100	60	80	100	100	60	60	92	60	76	100	100	100	100	100	100	100	100	85	85	77	77
Yes	EURO	Norway	NOR	98	100	100	100	100	100	100	100	100	100	100	100	100	100	100	100	100	100	100	100	100	100	100	100	100	100	100	100	100	100	85	85	92	92
No	EURO	Poland	POL	no data		no data			no data			no data			no data			no data		no data		no data			no data				no data		no data		no data		no data		no data
Yes	EURO	Portugal	PRT	94	100	100	100	100	100	100	100	100	100	100	100	100	100	100	100	100	60	60	100	100	100	91	100	83	91	100	100	100	100	85	85	92	92
Yes	EURO	Republic of Moldova	MDA	78	100	100	100	80	90	100	100	100	89	88	88	50	20	35	57	57	20	20	92	100	96	82	75	50	69	100	100	80	80	77	77	100	100
Yes	EURO	Romania	ROU	78	67	67	67	100	83	100	60	80	89	75	82	83	80	82	71	71	40	40	92	60	76	64	75	33	57	89	89	93	93	92	92	100	100
Yes	EURO	Russian Federation	RUS	81	100	100	100	80	90	100	100	100	56	88	72	83	80	82	100	100	80	80	33	100	67	45	0	0	15	100	100	80	80	92	92	77	77
No	EURO	San Marino	SMR	no data		no data			no data			no data			no data			no data		no data		no data			no data				no data		no data		no data		no data		no data
No	EURO	Serbia	SRB	no data		no data			no data			no data			no data			no data		no data		no data			no data				no data		no data		no data		no data		no data
Yes	EURO	Slovakia	SVK	96	100	100	100	100	100	100	100	100	100	100	100	100	100	100	86	86	100	100	100	100	100	91	100	100	97	100	100	100	100	92	92	77	77
Yes	EURO	Slovenia	SVN	75	100	100	67	80	73	100	50	75	56	100	78	50	100	75	57	57	20	20	75	100	88	82	75	67	74	89	89	100	100	69	69	77	77
Yes	EURO	Spain	ESP	90	100	100	100	100	100	100	90	95	78	100	89	100	100	100	86	86	60	60	92	80	86	91	75	67	78	100	100	100	100	77	77	100	100
Yes	EURO	Sweden	SWE	92	100	100	67	80	73	100	90	95	89	100	94	67	100	83	100	100	100	100	92	100	96	73	100	83	85	100	100	87	87	85	85	92	92
Yes	EURO	Switzerland	CHE	91	100	100	100	100	100	100	80	90	100	100	100	100	100	100	86	86	20	20	100	100	100	73	100	100	91	100	100	100	100	100	100	100	100
Yes	EURO	Ukraine	UKR	97	100	100	100	100	100	100	100	100	100	100	100	100	100	100	100	100	100	100	100	100	100	91	50	67	69	100	100	100	100	100	100	92	92
No	EURO	United Kingdom of Great Britain and Northern Ireland	GBR	no data		no data			no data			no data			no data			no data		no data		no data			no data				no data		no data		no data		no data		no data

## Sheet: Glossary
Capacities
Capacity	Title
C.1	National legislation, policy & financing
C.2	Coordination and NFP Communications
C.3	Surveillance
C.4	Response
C.5	Preparedness
C.6	Risk Communication
C.7	Human Resource Capacity
C.8	Laboratory
C.9	Points of Entry (PoE)
C.10	Zoonotic Events
C.11	Food Safety
C.12	Chemical Events
C.13	Radiation Emergencies
Indicators
Indicator No	Title
C.1.1.1	Legislation, laws, regulations, administrative requirements, policies or other government instruments in place are sufficient for implementation of IHR
C.2.1.1	A functional mechanism is established for the coordination of relevant sectors in the implementation of IHR
C.2.1.2	IHR NFP functions and operations in place as defined by IHR (2005)
C.3.1.1	Indicator-based surveillance includes an early warning function for the early detection of a public health event
C.3.2.1	Event-Based Surveillance is established and functioning
C.4.1.1	Public health emergency response mechanisms are established and functioning
C.4.2.1	Infection Prevention and Control (IPC) is established and functioning at national and hospital levels
C.5.1.1	Multi-hazard National Public Health Emergency Preparedness and Response Plan is developed and implemented
C.5.2.1	Priority public health risks and resources are mapped and utilized
C.6.1.1	Mechanisms for effective risk communication during a public health emergency are established and functioning
C.7.1.1	Human resources available to implement IHR Core Capacity requirements
C.8.1.1	Laboratory services available to test for priority health threats
C.8.2.1	Laboratory biosafety and laboratory biosecurity (Biorisk management) practices in place and implemented
C.9.1.1	General obligations at PoE are fulfilled (including for coordination and communication)
C.9.2.1	Routine capacities and effective surveillance are established at PoE
C.9.3.1	Effective response at PoE is established
C.10.1.1	Mechanisms for detecting and responding to zoonoses and potential zoonoses are established and functional
C.11.1.1	Mechanisms are established and functioning for detecting and responding to foodborne disease and food contamination
C.12.1.1	Mechanisms are established and functioning for detection, alert and response to chemical emergencies that may constitute a public health event of international concern
C.13.1.1	Mechanisms are established and functioning for detecting and responding to radiological and nuclear emergencies that may constitute a public health event of international concern
Scoring System
Indicator Level	Score	Score Range	Color
1	20	0-20
2	40	21-40
3	60	41-60
4	80	61-80
5	100	81-100
