# Supplementary material for: Temporal trends in African healthcare system capacities in prevention, detection, response, and sustainability between 2010 and 2023
Source: PLOS Glob Public Health. 2026 May 12;6(5):e0005285. doi: 10.1371/journal.pgph.0005285 (PMC13166948; doi:10.1371/journal.pgph.0005285)
Supplement: S7 Data — Excel file containing country-level scores (0–100) for prevention, detection, response, and sustainability derived from WHO State Party Annual Report (SPAR) submissions for 2016. (XLSX) [file pgph.0005285.s012.xlsx]

## Sheet: Score by capacity & indicator
				State Parties Self-Assessment Annual Reporting on the implementation of The International Health Regulations
				Score by capacity & Indicator 2016
					Capacity 1		Capacity 2			Capacity 3			Capacity 4			Capacity 5			Capacity 6		Capacity 7		Capacity 8			Capacity 9				Capacity 10		Capacity 11		Capacity 12		Capacity 13
					National legislation, policy & financing		Coordination and NFP Communications			Surveillance			Response			Preparedness			Risk Communication		Human Resource Capacity		Laboratory			Points of Entry (PoE)				Zoonotic Events		Food Safety		Chemical Events		Radiation Emergencies
					Score per indicator	Total	Score per indicator		Total	Score per indicator		Total	Score per indicator		Total	Score per indicator		Total	Score per indicator	Total	Score per indicator	Total	Score per indicator		Total	Score per indicator			Total	Score per indicator	Total	Score per indicator	Total	Score per indicator	Total	Score per indicator	Total
				Total Average	C.1.1.1	C.1	C.2.1.1	C.2.1.2	C.2	C.3.1.1	C.3.2.1	C.3	C.4.1.1	C.4.2.1	C.4	C.5.1.1	C.5.2.1	C.5	C.6.1.1	C.6	C.7.1.1	C.7	C.8.1.1	C.8.2.1	C.8	C.9.1.1	C.9.2.1	C.9.3.1	C.9	C.10.1.1	C.10	C.11.1.1	C.11	C.12.1.1	C.12	C.13.1.1	C.13
AVG Global Capacity				76	80	80	81	86	84	94	80	87	87	83	85	82	69	75	81	81	62	62	89	77	83	73	64	55	64	88	88	80	80	60	60	65	65
AFRO				60	67	67	65	76	71	91	74	83	81	65	73	70	39	55	68	68	51	51	85	64	75	53	33	29	39	79	79	50	50	28	28	39	39
AMRO				80	80	80	84	89	87	97	84	90	87	88	88	87	64	76	84	84	69	69	91	71	81	86	80	65	77	95	95	84	84	61	61	67	67
EMRO				78	81	81	83	92	87	92	80	86	95	79	87	75	68	72	79	79	75	75	92	80	86	71	67	58	69	83	83	78	78	60	60	74	74
EURO				79	84	84	79	85	82	89	78	84	82	90	86	80	83	82	80	80	44	44	85	81	83	67	66	61	65	90	90	91	91	76	76	83	83
SEARO				78	90	90	100	84	92	100	83	92	95	84	89	90	70	80	90	90	76	76	93	90	91	85	58	35	59	91	91	81	81	45	45	40	40
WPRO				87	87	87	91	95	93	99	87	93	96	87	92	93	87	90	94	94	89	89	92	87	90	84	75	71	77	87	87	91	91	79	79	65	65
Data Received	Region	States Party of IHR	ISO Code	Total Average	C.1.1.1	C.1	C.2.1.1	C.2.1.2	C.2	C.3.1.1	C.3.2.1	C.3	C.4.1.1	C.4.2.1	C.4	C.5.1.1	C.5.2.1	C.5	C.6.1.1	C.6	C.7.1.1	C.7	C.8.1.1	C.8.2.1	C.8	C.9.1.1	C.9.2.1	C.9.3.1	C.9	C.10.1.1	C.10	C.11.1.1	C.11	C.12.1.1	C.12	C.13.1.1	C.13
Yes	AFRO	Algeria	DZA	73	100	100	100	80	90	60	50	55	67	100	83	67	60	63	29	29	40	40	75	40	58	64	100	100	88	89	89	73	73	100	100	77	77
No	AFRO	Angola	AGO	no data		no data			no data			no data			no data			no data		no data		no data			no data				no data		no data		no data		no data		no data
Yes	AFRO	Benin	BEN	28	0	no data	67	60	63	100	60	80	56	12	34	17	20	18	43	43	0	no data	83	40	62	18	25	17	20	44	44	0	no data	0	no data	0	no data
No	AFRO	Botswana	BWA	no data		no data			no data			no data			no data			no data		no data		no data			no data				no data		no data		no data		no data		no data
No	AFRO	Burkina Faso	BFA	no data		no data			no data			no data			no data			no data		no data		no data			no data				no data		no data		no data		no data		no data
Yes	AFRO	Burundi	BDI	62	100	100	67	100	83	100	100	100	100	75	88	100	60	80	100	100	20	20	100	60	80	64	0	17	27	100	100	27	27	0	no data	0	no data
Yes	AFRO	Cabo Verde	CPV	62	100	100	100	100	100	100	90	95	100	50	75	100	60	80	100	100	0	no data	100	100	100	73	0	0	24	89	89	40	40	0	no data	0	no data
Yes	AFRO	Cameroon	CMR	54	0	no data	0	80	40	100	80	90	89	38	63	33	40	37	86	86	40	40	92	60	76	36	25	50	37	100	100	27	27	15	15	92	92
Yes	AFRO	Central African Republic	CAF	29	25	25	33	20	27	80	10	45	0	0	no data	0	0	no data	43	43	60	60	67	100	83	0	0	0	no data	78	78	13	13	0	no data	0	no data
Yes	AFRO	Chad	TCD	40	25	25	33	60	47	100	50	75	56	62	59	33	20	27	57	57	20	20	75	20	48	45	0	0	15	67	67	47	47	15	15	23	23
No	AFRO	Comoros	COM	no data		no data			no data			no data			no data			no data		no data		no data			no data				no data		no data		no data		no data		no data
Yes	AFRO	Congo	COG	44	0	no data	67	80	73	60	90	75	89	62	76	67	40	53	57	57	40	40	58	20	39	64	0	0	21	56	56	53	53	23	23	0	no data
Yes	AFRO	Côte d'Ivoire	CIV	78	50	50	100	60	80	100	90	95	100	75	88	67	20	43	86	86	100	100	100	100	100	55	50	50	52	100	100	67	67	77	77	77	77
Yes	AFRO	Democratic Republic of the Congo	COD	71	50	50	33	80	57	80	60	70	56	75	65	83	40	62	100	100	100	100	92	80	86	73	100	33	69	100	100	67	67	0	no data	92	92
No	EMRO	Djibouti	DJI	no data		no data			no data			no data			no data			no data		no data		no data			no data				no data		no data		no data		no data		no data
Yes	EMRO	Egypt	EGY	94	75	75	67	100	83	100	80	90	100	100	100	100	100	100	100	100	100	100	92	100	96	91	100	100	97	100	100	93	93	92	92	100	100
No	AFRO	Equatorial Guinea	GNQ	no data		no data			no data			no data			no data			no data		no data		no data			no data				no data		no data		no data		no data		no data
Yes	AFRO	Eritrea	ERI	49	100	100	67	60	63	100	80	90	100	50	75	50	0	25	29	29	80	80	83	60	72	55	100	67	74	33	33	0	no data	0	no data	0	no data
No	AFRO	Eswatini	SWZ	no data		no data			no data			no data			no data			no data		no data		no data			no data				no data		no data		no data		no data		no data
Yes	AFRO	Ethiopia	ETH	79	100	100	67	100	83	100	90	95	100	100	100	100	80	90	100	100	100	100	100	100	100	73	100	100	91	100	100	0	no data	0	no data	69	69
Yes	AFRO	Gabon	GAB	52	75	75	67	60	63	100	90	95	78	38	58	50	0	25	43	43	20	20	83	20	52	36	0	0	12	67	67	93	93	38	38	31	31
No	AFRO	Gambia	GMB	no data		no data			no data			no data			no data			no data		no data		no data			no data				no data		no data		no data		no data		no data
Yes	AFRO	Ghana	GHA	74	75	75	67	80	73	100	60	80	89	88	88	83	20	52	86	86	40	40	92	100	96	82	25	0	36	100	100	87	87	46	46	100	100
No	AFRO	Guinea	GIN	no data		no data			no data			no data			no data			no data		no data		no data			no data				no data		no data		no data		no data		no data
Yes	AFRO	Guinea-Bissau	GNB	49	100	100	33	60	47	60	100	80	100	62	81	100	20	60	71	71	40	40	83	20	52	27	0	0	9	67	67	27	27	0	no data	0	no data
No	AFRO	Kenya	KEN	no data		no data			no data			no data			no data			no data		no data		no data			no data				no data		no data		no data		no data		no data
Yes	AFRO	Lesotho	LSO	74	100	100	100	100	100	80	90	85	89	88	88	100	60	80	71	71	40	40	100	100	100	73	75	33	60	100	100	93	93	31	31	15	15
No	AFRO	Liberia	LBR	no data		no data			no data			no data			no data			no data		no data		no data			no data				no data		no data		no data		no data		no data
Yes	EMRO	Libya	LBY	64	75	75	67	100	83	40	70	55	78	88	83	67	20	43	43	43	60	60	92	40	66	55	50	83	63	78	78	93	93	8	8	77	77
No	AFRO	Madagascar	MDG	no data		no data			no data			no data			no data			no data		no data		no data			no data				no data		no data		no data		no data		no data
No	AFRO	Malawi	MWI	no data		no data			no data			no data			no data			no data		no data		no data			no data				no data		no data		no data		no data		no data
No	AFRO	Mali	MLI	no data		no data			no data			no data			no data			no data		no data		no data			no data				no data		no data		no data		no data		no data
No	AFRO	Mauritania	MRT	no data		no data			no data			no data			no data			no data		no data		no data			no data				no data		no data		no data		no data		no data
Yes	AFRO	Mauritius	MUS	70	75	75	100	100	100	100	40	70	89	100	94	100	60	80	71	71	40	40	92	20	56	82	100	100	94	78	78	80	80	8	8	62	62
Yes	EMRO	Morocco	MAR	95	100	100	100	100	100	100	100	100	100	100	100	100	100	100	100	100	100	100	100	80	90	82	100	33	72	100	100	100	100	77	77	100	100
No	AFRO	Mozambique	MOZ	no data		no data			no data			no data			no data			no data		no data		no data			no data				no data		no data		no data		no data		no data
Yes	AFRO	Namibia	NAM	81	100	100	100	80	90	80	100	90	100	75	88	83	20	52	57	57	100	100	100	100	100	91	0	100	64	100	100	100	100	46	46	62	62
Yes	AFRO	Niger	NER	75	100	100	100	100	100	100	90	95	100	100	100	100	60	80	100	100	100	100	100	80	90	64	0	0	21	100	100	53	53	8	8	23	23
Yes	AFRO	Nigeria	NGA	64	50	50	33	100	67	100	90	95	56	25	40	100	60	80	71	71	80	80	83	80	82	0	0	0	no data	89	89	60	60	62	62	62	62
No	AFRO	Rwanda	RWA	no data		no data			no data			no data			no data			no data		no data		no data			no data				no data		no data		no data		no data		no data
Yes	AFRO	Sao Tome and Principe	STP	16	0	no data	33	60	47	80	0	40	44	12	28	17	0	8	14	14	0	no data	33	40	37	18	25	0	14	22	22	0	no data	0	no data	0	no data
No	AFRO	Senegal	SEN	no data		no data			no data			no data			no data			no data		no data		no data			no data				no data		no data		no data		no data		no data
Yes	AFRO	Seychelles	SYC	88	100	100	100	100	100	100	100	100	100	100	100	83	80	82	100	100	100	100	92	100	96	73	0	0	24	100	100	100	100	92	92	46	46
Yes	AFRO	Sierra Leone	SLE	47	75	75	33	20	27	100	70	85	89	62	76	50	60	55	43	43	0	no data	58	20	39	36	0	0	12	44	44	20	20	69	69	69	69
No	EMRO	Somalia	SOM	no data		no data			no data			no data			no data			no data		no data		no data			no data				no data		no data		no data		no data		no data
No	AFRO	South Africa	ZAF	no data		no data			no data			no data			no data			no data		no data		no data			no data				no data		no data		no data		no data		no data
No	AFRO	South Sudan	SSD	no data		no data			no data			no data			no data			no data		no data		no data			no data				no data		no data		no data		no data		no data
No	EMRO	Sudan	SDN	no data		no data			no data			no data			no data			no data		no data		no data			no data				no data		no data		no data		no data		no data
No	AFRO	Togo	TGO	no data		no data			no data			no data			no data			no data		no data		no data			no data				no data		no data		no data		no data		no data
Yes	EMRO	Tunisia	TUN	55	75	75	67	60	63	100	100	100	100	0	50	33	20	27	14	14	20	20	83	40	62	73	50	17	46	78	78	53	53	62	62	69	69
No	AFRO	Uganda	UGA	no data		no data			no data			no data			no data			no data		no data		no data			no data				no data		no data		no data		no data		no data
No	AFRO	United Republic of Tanzania	TZA	no data		no data			no data			no data			no data			no data		no data		no data			no data				no data		no data		no data		no data		no data
No	AFRO	Zambia	ZMB	no data		no data			no data			no data			no data			no data		no data		no data			no data				no data		no data		no data		no data		no data
Yes	AFRO	Zimbabwe	ZWE	73	100	100	67	80	73	100	100	100	100	100	100	100	60	80	71	71	60	60	100	80	90	73	75	33	60	67	67	73	73	31	31	46	46
Yes	WPRO	Australia	AUS	100	100	100	100	100	100	100	100	100	100	100	100	100	100	100	100	100	100	100	92	100	96	100	100	100	100	100	100	100	100	100	100	100	100
Yes	WPRO	Cook Islands	COK	56	50	50	100	100	100	100	60	80	100	62	81	100	40	70	71	71	60	60	83	0	42	64	75	50	63	33	33	60	60	0	no data	15	15
No	WPRO	Fiji	FJI	no data		no data			no data			no data			no data			no data		no data		no data			no data				no data		no data		no data		no data		no data
No	WPRO	Kiribati	KIR	no data		no data			no data			no data			no data			no data		no data		no data			no data				no data		no data		no data		no data		no data
Yes	WPRO	Marshall Islands	MHL	57	0	no data	33	60	47	100	90	95	89	100	94	100	40	70	86	86	80	80	92	100	96	55	0	50	35	0	no data	53	53	77	77	8	8
Yes	WPRO	Micronesia	FSM	86	100	100	100	100	100	80	70	75	100	50	75	100	100	100	100	100	80	80	92	100	96	91	100	100	97	100	100	100	100	77	77	15	15
No	WPRO	Nauru	NRU	no data		no data			no data			no data			no data			no data		no data		no data			no data				no data		no data		no data		no data		no data
Yes	WPRO	New Zealand	NZL	96	100	100	100	100	100	100	40	70	100	100	100	100	100	100	100	100	100	100	92	80	86	100	100	83	94	100	100	100	100	100	100	100	100
No	WPRO	Niue	NIU	no data		no data			no data			no data			no data			no data		no data		no data			no data				no data		no data		no data		no data		no data
Yes	WPRO	Palau	PLW	91	100	100	100	100	100	100	100	100	100	88	94	100	100	100	100	100	100	100	67	80	73	91	100	83	91	100	100	100	100	92	92	38	38
No	WPRO	Papua New Guinea	PNG	no data		no data			no data			no data			no data			no data		no data		no data			no data				no data		no data		no data		no data		no data
No	WPRO	Samoa	WSM	no data		no data			no data			no data			no data			no data		no data		no data			no data				no data		no data		no data		no data		no data
No	WPRO	Solomon Islands	SLB	no data		no data			no data			no data			no data			no data		no data		no data			no data				no data		no data		no data		no data		no data
No	WPRO	Tonga	TON	no data		no data			no data			no data			no data			no data		no data		no data			no data				no data		no data		no data		no data		no data
No	WPRO	Tuvalu	TUV	no data		no data			no data			no data			no data			no data		no data		no data			no data				no data		no data		no data		no data		no data
No	WPRO	Vanuatu	VUT	no data		no data			no data			no data			no data			no data		no data		no data			no data				no data		no data		no data		no data		no data
Yes	AMRO	Antigua and Barbuda	ATG	81	100	100	67	80	73	80	90	85	78	88	83	67	80	73	86	86	100	100	75	60	68	100	100	100	100	89	89	100	100	69	69	23	23
Yes	AMRO	Argentina	ARG	76	50	50	33	100	67	80	80	80	56	100	78	83	80	82	86	86	40	40	92	80	86	91	75	100	89	89	89	93	93	69	69	77	77
Yes	AMRO	Bahamas	BHS	75	75	75	67	100	83	100	100	100	89	62	76	83	40	62	100	100	40	40	92	100	96	100	100	33	78	56	56	87	87	69	69	54	54
Yes	AMRO	Barbados	BRB	84	75	75	67	60	63	100	100	100	89	62	76	100	40	70	100	100	80	80	92	100	96	100	100	100	100	100	100	80	80	77	77	69	69
No	AMRO	Belize	BLZ	no data		no data			no data			no data			no data			no data		no data		no data			no data				no data		no data		no data		no data		no data
Yes	AMRO	Bolivia (Plurinational State of)	BOL	77	100	100	100	80	90	100	80	90	89	75	82	67	80	73	57	57	80	80	92	100	96	73	0	0	24	100	100	87	87	23	23	100	100
Yes	AMRO	Brazil	BRA	97	100	100	100	100	100	100	100	100	100	100	100	100	100	100	100	100	100	100	92	100	96	100	100	0	67	100	100	100	100	100	100	100	100
Yes	AMRO	Canada	CAN	100	100	100	100	100	100	100	100	100	100	100	100	100	100	100	100	100	100	100	100	100	100	100	100	100	100	100	100	100	100	100	100	100	100
Yes	AMRO	Chile	CHL	79	100	100	100	100	100	100	80	90	78	100	89	83	0	42	71	71	60	60	92	40	66	73	100	100	91	100	100	100	100	46	46	77	77
Yes	AMRO	Colombia	COL	89	100	100	100	100	100	100	90	95	100	75	88	100	100	100	100	100	60	60	100	60	80	91	100	100	97	89	89	87	87	85	85	77	77
Yes	AMRO	Costa Rica	CRI	86	100	100	100	100	100	100	100	100	100	100	100	83	60	72	100	100	80	80	100	80	90	91	100	100	97	100	100	100	100	38	38	46	46
Yes	AMRO	Cuba	CUB	99	100	100	100	100	100	100	100	100	100	100	100	100	100	100	100	100	100	100	100	80	90	100	100	100	100	100	100	100	100	100	100	92	92
Yes	AMRO	Dominica	DMA	62	50	50	100	100	100	100	60	80	56	100	78	100	20	60	100	100	40	40	67	20	43	91	0	0	30	100	100	100	100	15	15	15	15
Yes	AMRO	Dominican Republic	DOM	71	75	75	100	80	90	100	50	75	78	38	58	83	80	82	71	71	40	40	100	60	80	91	75	100	89	100	100	47	47	38	38	77	77
Yes	AMRO	Ecuador	ECU	81	100	100	100	80	90	100	80	90	100	88	94	100	80	90	86	86	20	20	67	100	83	91	100	67	86	100	100	80	80	31	31	100	100
Yes	AMRO	El Salvador	SLV	94	100	100	100	100	100	100	90	95	89	100	94	100	80	90	71	71	100	100	100	100	100	91	100	100	97	100	100	100	100	92	92	85	85
Yes	AMRO	Grenada	GRD	66	100	100	67	100	83	100	90	95	89	50	69	67	0	33	86	86	60	60	58	40	49	64	75	17	52	100	100	67	67	46	46	15	15
Yes	AMRO	Guatemala	GTM	55	50	50	67	40	53	60	50	55	67	88	77	50	20	35	43	43	80	80	58	0	29	45	25	17	29	100	100	60	60	54	54	54	54
No	AMRO	Guyana	GUY	no data		no data			no data			no data			no data			no data		no data		no data			no data				no data		no data		no data		no data		no data
Yes	AMRO	Haiti	HTI	56	0	no data	33	60	47	100	70	85	78	50	64	67	80	73	71	71	40	40	100	60	80	27	0	0	9	100	100	40	40	69	69	54	54
Yes	AMRO	Honduras	HND	83	100	100	100	100	100	100	90	95	100	100	100	100	40	70	71	71	60	60	100	60	80	100	100	83	94	89	89	93	93	46	46	77	77
Yes	AMRO	Jamaica	JAM	83	50	50	100	100	100	100	80	90	100	100	100	83	100	92	71	71	60	60	92	100	96	82	100	83	88	78	78	87	87	77	77	85	85
Yes	AMRO	Mexico	MEX	97	100	100	100	40	70	100	90	95	89	100	94	100	100	100	100	100	100	100	100	100	100	100	100	100	100	100	100	100	100	100	100	100	100
Yes	AMRO	Nicaragua	NIC	88	75	75	67	100	83	100	100	100	100	75	88	100	100	100	100	100	100	100	92	80	86	82	50	0	44	100	100	80	80	92	92	100	100
Yes	AMRO	Panama	PAN	71	75	75	100	100	100	100	100	100	89	88	88	100	20	60	71	71	40	40	92	80	86	82	100	0	61	100	100	60	60	15	15	62	62
Yes	AMRO	Paraguay	PRY	79	100	100	100	100	100	100	70	85	78	100	89	67	20	43	100	100	60	60	92	60	76	100	100	100	100	89	89	67	67	38	38	77	77
Yes	AMRO	Peru	PER	70	25	25	100	60	80	100	80	90	56	100	78	83	40	62	57	57	100	100	100	80	90	82	0	0	27	100	100	67	67	31	31	100	100
No	AMRO	Saint Kitts and Nevis	KNA	no data		no data			no data			no data			no data			no data		no data		no data			no data				no data		no data		no data		no data		no data
Yes	AMRO	Saint Lucia	LCA	77	75	75	100	100	100	100	60	80	100	100	100	100	20	60	100	100	100	100	92	100	96	91	100	100	97	89	89	73	73	23	23	8	8
Yes	AMRO	Saint Vincent and the Grenadines	VCT	65	100	100	33	100	67	80	60	70	89	100	94	17	40	28	71	71	80	80	92	60	76	82	100	33	72	100	100	73	73	8	8	0	no data
Yes	AMRO	Suriname	SUR	72	50	50	67	100	83	100	80	90	100	100	100	100	100	100	71	71	40	40	92	80	86	91	75	67	78	78	78	93	93	62	62	0	no data
Yes	AMRO	Trinidad and Tobago	TTO	73	50	50	33	80	57	100	90	95	78	88	83	100	60	80	86	86	20	20	83	80	82	82	100	83	88	78	78	87	87	62	62	77	77
Yes	AMRO	United States of America	USA	96	100	100	100	100	100	100	100	100	100	100	100	100	100	100	100	100	100	100	100	20	60	100	100	100	100	100	100	93	93	100	100	100	100
Yes	AMRO	Uruguay	URY	82	100	100	100	100	100	100	90	95	78	100	89	100	80	90	71	71	40	40	100	20	60	91	100	83	91	100	100	100	100	69	69	62	62
Yes	AMRO	Venezuela (Bolivarian Republic of)	VEN	94	100	100	100	80	90	100	90	95	100	100	100	100	100	100	86	86	100	100	100	80	90	82	100	100	94	100	100	87	87	100	100	85	85
Yes	EMRO	Afghanistan	AFG	42	0	no data	0	60	30	100	90	95	100	75	88	17	40	28	57	57	40	40	92	60	76	36	0	0	12	33	33	7	7	31	31	54	54
No	EURO	Armenia	ARM	no data		no data			no data			no data			no data			no data		no data		no data			no data				no data		no data		no data		no data		no data
No	EURO	Azerbaijan	AZE	no data		no data			no data			no data			no data			no data		no data		no data			no data				no data		no data		no data		no data		no data
Yes	EMRO	Bahrain	BHR	96	100	100	100	100	100	100	100	100	100	100	100	100	80	90	100	100	100	100	100	100	100	82	100	100	94	67	67	100	100	92	92	100	100
Yes	SEARO	Bangladesh	BGD	76	100	100	100	100	100	100	100	100	100	38	69	100	40	70	57	57	100	100	92	100	96	91	75	0	55	89	89	93	93	8	8	46	46
Yes	SEARO	Bhutan	BTN	76	75	75	100	100	100	100	60	80	100	100	100	83	100	92	100	100	100	100	92	80	86	64	25	33	41	100	100	73	73	38	38	8	8
No	WPRO	Brunei Darussalam	BRN	no data		no data			no data			no data			no data			no data		no data		no data			no data				no data		no data		no data		no data		no data
Yes	WPRO	Cambodia	KHM	55	50	50	100	80	90	100	70	85	56	38	47	0	40	20	71	71	40	40	75	60	68	55	0	0	18	89	89	87	87	23	23	23	23
Yes	WPRO	China	CHN	98	100	100	100	100	100	100	100	100	100	100	100	100	100	100	100	100	80	80	100	100	100	100	100	100	100	100	100	100	100	100	100	100	100
Yes	EURO	Cyprus	CYP	93	100	100	100	100	100	100	100	100	100	100	100	100	100	100	100	100	60	60	67	60	63	91	100	67	86	100	100	100	100	100	100	100	100
Yes	SEARO	Democratic People's Republic of Korea	PRK	73	100	100	100	40	70	100	70	85	100	88	94	67	80	73	100	100	40	40	67	100	83	100	50	0	50	78	78	73	73	31	31	69	69
Yes	EURO	Georgia	GEO	82	100	100	100	100	100	100	90	95	78	62	70	100	60	80	71	71	60	60	100	100	100	82	100	100	94	100	100	60	60	77	77	54	54
Yes	SEARO	India	IND	98	100	100	100	100	100	100	100	100	89	100	94	100	100	100	100	100	100	100	100	100	100	100	100	67	89	100	100	93	93	100	100	100	100
Yes	WPRO	Indonesia	IDN	99	100	100	100	100	100	100	100	100	100	100	100	100	100	100	100	100	100	100	100	100	100	100	100	100	100	100	100	100	100	92	92	92	92
No	EMRO	Iran (Islamic Republic of)	IRN	no data		no data			no data			no data			no data			no data		no data		no data			no data				no data		no data		no data		no data		no data
No	EMRO	Iraq	IRQ	no data		no data			no data			no data			no data			no data		no data		no data			no data				no data		no data		no data		no data		no data
Yes	EURO	Israel	ISR	71	0	no data	100	40	70	100	0	50	100	88	94	100	100	100	100	100	0	no data	100	0	50	64	50	100	71	89	89	100	100	100	100	100	100
Yes	WPRO	Japan	JPN	100	100	100	100	100	100	100	100	100	100	100	100	100	100	100	100	100	100	100	100	100	100	100	100	83	94	100	100	100	100	100	100	100	100
Yes	EMRO	Jordan	JOR	72	75	75	100	80	90	100	60	80	78	88	83	50	60	55	100	100	80	80	75	100	88	64	100	100	88	89	89	67	67	46	46	0	no data
No	EURO	Kazakhstan	KAZ	no data		no data			no data			no data			no data			no data		no data		no data			no data				no data		no data		no data		no data		no data
Yes	EMRO	Kuwait	KWT	85	100	100	100	100	100	80	40	60	100	100	100	100	100	100	100	100	60	60	100	100	100	73	100	100	91	100	100	100	100	0	no data	92	92
No	EURO	Kyrgyzstan	KGZ	no data		no data			no data			no data			no data			no data		no data		no data			no data				no data		no data		no data		no data		no data
Yes	WPRO	Lao People's Democratic Republic	LAO	75	100	100	33	100	67	100	80	90	100	75	88	100	100	100	86	86	100	100	92	80	86	36	25	17	26	89	89	80	80	54	54	15	15
No	EMRO	Lebanon	LBN	no data		no data			no data			no data			no data			no data		no data		no data			no data				no data		no data		no data		no data		no data
Yes	WPRO	Malaysia	MYS	100	100	100	100	100	100	100	100	100	100	100	100	100	100	100	100	100	100	100	100	100	100	100	100	100	100	100	100	100	100	100	100	100	100
Yes	SEARO	Maldives	MDV	61	50	50	100	100	100	100	70	85	89	75	82	67	40	53	71	71	40	40	83	100	92	82	25	17	41	67	67	67	67	31	31	8	8
No	WPRO	Mongolia	MNG	no data		no data			no data			no data			no data			no data		no data		no data			no data				no data		no data		no data		no data		no data
Yes	SEARO	Myanmar	MMR	84	100	100	100	80	90	100	100	100	100	88	94	100	80	90	100	100	100	100	100	40	70	91	100	100	97	100	100	100	100	38	38	8	8
Yes	SEARO	Nepal	NPL	72	100	100	100	100	100	100	90	95	100	88	94	100	60	80	86	86	80	80	100	100	100	82	0	0	27	100	100	53	53	8	8	8	8
Yes	EMRO	Oman	OMN	95	100	100	100	100	100	100	100	100	100	100	100	100	100	100	100	100	100	100	100	100	100	91	100	67	86	100	100	100	100	92	92	54	54
Yes	EMRO	Pakistan	PAK	53	75	75	100	100	100	80	60	70	89	0	44	33	0	17	29	29	60	60	75	40	58	27	0	0	53	56	56	53	53	23	23	46	46
Yes	WPRO	Philippines	PHL	87	100	100	100	80	90	100	90	95	100	100	100	100	80	90	100	100	100	100	100	100	100	64	25	0	30	89	89	80	80	77	77	77	77
No	EMRO	Qatar	QAT	no data		no data			no data			no data			no data			no data		no data		no data			no data				no data		no data		no data		no data		no data
No	WPRO	Republic of Korea	KOR	no data		no data			no data			no data			no data			no data		no data		no data			no data				no data		no data		no data		no data		no data
Yes	EMRO	Saudi Arabia	SAU	97	100	100	100	100	100	100	100	100	100	100	100	100	100	100	100	100	100	100	100	100	100	100	100	100	100	100	100	73	73	100	100	92	92
Yes	WPRO	Singapore	SGP	99	100	100	100	100	100	100	100	100	100	100	100	100	100	100	100	100	100	100	100	100	100	100	100	100	100	100	100	100	100	100	100	92	92
Yes	SEARO	Sri Lanka	LKA	79	100	100	100	100	100	100	90	95	89	100	94	83	40	62	86	86	60	60	92	80	86	91	75	33	66	100	100	80	80	46	46	54	54
No	EMRO	Syrian Arab Republic	SYR	no data		no data			no data			no data			no data			no data		no data		no data			no data				no data		no data		no data		no data		no data
No	EURO	Tajikistan	TJK	no data		no data			no data			no data			no data			no data		no data		no data			no data				no data		no data		no data		no data		no data
Yes	SEARO	Thailand	THA	98	100	100	100	80	90	100	70	85	100	100	100	100	100	100	100	100	100	100	100	100	100	91	100	100	97	100	100	100	100	100	100	100	100
Yes	SEARO	Timor-Leste	TLS	66	75	75	100	40	70	100	80	90	78	62	70	100	60	80	100	100	40	40	100	100	100	55	25	0	27	78	78	73	73	54	54	0	no data
Yes	EURO	Türkiye	TUR	88	75	75	100	100	100	40	90	65	100	100	100	100	60	80	86	86	100	100	100	100	100	91	100	100	97	89	89	93	93	54	54	100	100
No	EURO	Turkmenistan	TKM	no data		no data			no data			no data			no data			no data		no data		no data			no data				no data		no data		no data		no data		no data
Yes	EMRO	United Arab Emirates	ARE	91	100	100	100	100	100	100	60	80	100	100	100	100	100	100	100	100	80	80	100	100	100	73	0	0	24	100	100	100	100	100	100	100	100
No	EURO	Uzbekistan	UZB	no data		no data			no data			no data			no data			no data		no data		no data			no data				no data		no data		no data		no data		no data
Yes	WPRO	Viet Nam	VNM	99	100	100	100	100	100	100	100	100	100	88	94	100	100	100	100	100	100	100	100	100	100	100	100	100	100	100	100	100	100	92	92	100	100
No	EMRO	Yemen	YEM	no data		no data			no data			no data			no data			no data		no data		no data			no data				no data		no data		no data		no data		no data
No	EURO	Albania	ALB	no data		no data			no data			no data			no data			no data		no data		no data			no data				no data		no data		no data		no data		no data
Yes	EURO	Andorra	AND	29	75	75	0	60	30	100	40	70	0	88	44	17	0	8	14	14	0	no data	50	0	25	0	0	0	no data	44	44	67	67	0	no data	0	no data
Yes	EURO	Austria	AUT	87	75	75	100	80	90	100	100	100	89	100	94	83	100	92	100	100	100	100	100	100	100	45	0	0	15	100	100	100	100	77	77	92	92
No	EURO	Belarus	BLR	no data		no data			no data			no data			no data			no data		no data		no data			no data				no data		no data		no data		no data		no data
Yes	EURO	Belgium	BEL	82	100	100	67	60	63	100	70	85	44	100	72	33	60	47	100	100	60	60	83	100	92	82	75	50	69	89	89	100	100	92	92	100	100
Yes	EURO	Bosnia and Herzegovina	BIH	57	100	100	0	60	30	80	70	75	56	88	72	50	60	55	71	71	20	20	83	40	62	0	0	0	no data	44	44	100	100	46	46	62	62
No	EURO	Bulgaria	BGR	no data		no data			no data			no data			no data			no data		no data		no data			no data				no data		no data		no data		no data		no data
Yes	EURO	Croatia	HRV	71	50	50	33	40	37	80	70	75	67	100	83	100	80	90	43	43	40	40	92	60	76	73	100	100	91	100	100	87	87	85	85	62	62
No	EURO	Czech Republic	CZE	no data		no data			no data			no data			no data			no data		no data		no data			no data				no data		no data		no data		no data		no data
Yes	EURO	Denmark	DNK	89	100	100	100	100	100	100	60	80	100	100	100	100	100	100	100	100	0	no data	83	100	92	91	100	100	97	100	100	100	100	92	92	92	92
Yes	EURO	Estonia	EST	71	25	25	67	60	63	100	90	95	78	62	70	83	80	82	86	86	40	40	83	80	82	45	0	0	15	100	100	100	100	77	77	92	92
No	EURO	Finland	FIN	no data		no data			no data			no data			no data			no data		no data		no data			no data				no data		no data		no data		no data		no data
Yes	EURO	France	FRA	89	100	100	100	100	100	100	90	95	100	100	100	100	60	80	100	100	60	60	100	100	100	82	0	0	27	100	100	100	100	100	100	100	100
No	EURO	Germany	DEU	no data		no data			no data			no data			no data			no data		no data		no data			no data				no data		no data		no data		no data		no data
No	EURO	Greece	GRC	no data		no data			no data			no data			no data			no data		no data		no data			no data				no data		no data		no data		no data		no data
Yes	EURO	Holy See	VAT	16	0	no data	0	20	10	0	10	5	33	38	35	67	100	83	29	29	0	no data	17	0	8	0	0	0	no data	0	no data	20	20	0	no data	15	15
Yes	EURO	Hungary	HUN	85	100	100	100	100	100	100	90	95	78	100	89	83	100	92	86	86	40	40	100	100	100	45	0	0	15	100	100	100	100	92	92	100	100
Yes	EURO	Iceland	ISL	72	100	100	100	60	80	60	70	65	67	75	71	100	100	100	86	86	60	60	67	40	53	73	75	50	66	78	78	80	80	54	54	46	46
No	EURO	Ireland	IRL	no data		no data			no data			no data			no data			no data		no data		no data			no data				no data		no data		no data		no data		no data
Yes	EURO	Italy	ITA	90	100	100	33	100	67	100	90	95	100	100	100	67	80	73	100	100	60	60	92	100	96	73	100	100	91	100	100	100	100	100	100	92	92
Yes	EURO	Latvia	LVA	91	100	100	67	100	83	100	80	90	89	88	88	83	100	92	86	86	60	60	83	100	92	91	100	100	97	100	100	100	100	92	92	100	100
Yes	EURO	Liechtenstein	LIE	76	100	100	100	80	90	100	90	95	78	100	89	67	100	83	71	71	0	no data	92	80	86	0	0	0	no data	100	100	93	93	92	92	85	85
Yes	EURO	Lithuania	LTU	82	100	100	67	100	83	100	80	90	67	75	71	67	60	63	86	86	0	no data	83	80	82	91	100	100	97	100	100	100	100	92	92	100	100
Yes	EURO	Luxembourg	LUX	88	100	100	100	80	90	60	90	75	100	100	100	100	80	90	100	100	40	40	92	100	96	82	100	100	94	100	100	80	80	85	85	100	100
Yes	EURO	Malta	MLT	79	100	100	100	100	100	100	100	100	89	100	94	0	100	50	100	100	0	no data	75	80	78	100	75	100	92	100	100	100	100	38	38	69	69
Yes	EURO	Monaco	MCO	79	100	100	100	100	100	80	80	80	78	75	76	83	100	92	29	29	60	60	67	80	73	91	100	100	97	78	78	100	100	54	54	92	92
Yes	EURO	Montenegro	MNE	56	25	25	67	100	83	100	60	80	56	75	65	50	80	65	86	86	20	20	75	80	78	27	0	0	9	56	56	67	67	31	31	62	62
Yes	EURO	Netherlands (Kingdom of the)	NLD	94	100	100	100	100	100	100	100	100	100	100	100	100	80	90	100	100	60	60	92	100	96	91	75	100	89	100	100	100	100	100	100	92	92
Yes	EURO	North Macedonia	MKD	90	100	100	100	100	100	80	100	90	100	100	100	100	80	90	100	100	60	60	75	60	68	100	100	100	100	100	100	100	100	85	85	77	77
Yes	EURO	Norway	NOR	98	100	100	100	100	100	100	100	100	100	100	100	100	100	100	100	100	100	100	100	100	100	100	100	100	100	100	100	100	100	85	85	92	92
Yes	EURO	Poland	POL	74	50	50	100	100	100	100	90	95	100	88	94	83	80	82	43	43	0	no data	100	100	100	82	100	67	83	78	78	73	73	62	62	100	100
Yes	EURO	Portugal	PRT	93	100	100	100	100	100	100	90	95	100	75	88	100	100	100	100	100	60	60	92	100	96	91	100	50	80	100	100	100	100	85	85	100	100
Yes	EURO	Republic of Moldova	MDA	81	100	100	100	100	100	100	90	95	100	88	94	67	40	53	57	57	0	no data	92	100	96	82	75	50	69	100	100	100	100	92	92	92	92
Yes	EURO	Romania	ROU	77	75	75	67	100	83	100	60	80	89	75	82	83	80	82	71	71	40	40	92	60	76	64	75	33	57	89	89	93	93	77	77	100	100
Yes	EURO	Russian Federation	RUS	98	100	100	100	100	100	100	90	95	89	100	94	100	100	100	100	100	100	100	100	100	100	91	100	83	91	100	100	100	100	100	100	100	100
No	EURO	San Marino	SMR	no data		no data			no data			no data			no data			no data		no data		no data			no data				no data		no data		no data		no data		no data
Yes	EURO	Serbia	SRB	37	25	25	0	40	20	20	40	30	67	62	65	50	40	45	43	43	0	no data	50	60	55	0	0	0	no data	100	100	40	40	23	23	38	38
Yes	EURO	Slovakia	SVK	95	100	100	100	100	100	100	100	100	100	100	100	100	100	100	57	57	100	100	100	100	100	91	100	83	91	100	100	100	100	100	100	85	85
Yes	EURO	Slovenia	SVN	74	100	100	67	80	73	100	60	80	44	100	72	50	100	75	57	57	20	20	75	100	88	73	75	83	77	78	78	100	100	69	69	77	77
Yes	EURO	Spain	ESP	95	100	100	100	100	100	100	100	100	89	100	94	100	100	100	86	86	80	80	100	100	100	91	75	67	78	100	100	100	100	92	92	100	100
Yes	EURO	Sweden	SWE	93	100	100	67	80	73	100	90	95	89	100	94	67	100	83	100	100	100	100	92	100	96	73	100	83	85	100	100	93	93	92	92	92	92
Yes	EURO	Switzerland	CHE	92	100	100	100	100	100	100	90	95	100	100	100	100	100	100	86	86	20	20	100	100	100	73	100	100	91	100	100	100	100	100	100	100	100
No	EURO	Ukraine	UKR	no data		no data			no data			no data			no data			no data		no data		no data			no data				no data		no data		no data		no data		no data
Yes	EURO	United Kingdom of Great Britain and Northern Ireland	GBR	88	100	100	100	80	90	100	70	85	100	100	100	100	100	100	100	100	40	40	92	100	96	36	75	50	54	100	100	93	93	92	92	100	100

## Sheet: Glossary
Capacities
Capacity	Title
C.1	National legislation, policy & financing
C.2	Coordination and NFP Communications
C.3	Surveillance
C.4	Response
C.5	Preparedness
C.6	Risk Communication
C.7	Human Resource Capacity
C.8	Laboratory
C.9	Points of Entry (PoE)
C.10	Zoonotic Events
C.11	Food Safety
C.12	Chemical Events
C.13	Radiation Emergencies
Indicators
Indicator No	Title
C.1.1.1	Legislation, laws, regulations, administrative requirements, policies or other government instruments in place are sufficient for implementation of IHR
C.2.1.1	A functional mechanism is established for the coordination of relevant sectors in the implementation of IHR
C.2.1.2	IHR NFP functions and operations in place as defined by IHR (2005)
C.3.1.1	Indicator-based surveillance includes an early warning function for the early detection of a public health event
C.3.2.1	Event-Based Surveillance is established and functioning
C.4.1.1	Public health emergency response mechanisms are established and functioning
C.4.2.1	Infection Prevention and Control (IPC) is established and functioning at national and hospital levels
C.5.1.1	Multi-hazard National Public Health Emergency Preparedness and Response Plan is developed and implemented
C.5.2.1	Priority public health risks and resources are mapped and utilized
C.6.1.1	Mechanisms for effective risk communication during a public health emergency are established and functioning
C.7.1.1	Human resources available to implement IHR Core Capacity requirements
C.8.1.1	Laboratory services available to test for priority health threats
C.8.2.1	Laboratory biosafety and laboratory biosecurity (Biorisk management) practices in place and implemented
C.9.1.1	General obligations at PoE are fulfilled (including for coordination and communication)
C.9.2.1	Routine capacities and effective surveillance are established at PoE
C.9.3.1	Effective response at PoE is established
C.10.1.1	Mechanisms for detecting and responding to zoonoses and potential zoonoses are established and functional
C.11.1.1	Mechanisms are established and functioning for detecting and responding to foodborne disease and food contamination
C.12.1.1	Mechanisms are established and functioning for detection, alert and response to chemical emergencies that may constitute a public health event of international concern
C.13.1.1	Mechanisms are established and functioning for detecting and responding to radiological and nuclear emergencies that may constitute a public health event of international concern
Scoring System
Indicator Level	Score	Score Range	Color
1	20	0-20
2	40	21-40
3	60	41-60
4	80	61-80
5	100	81-100
