# Supplementary material for: Temporal trends in African healthcare system capacities in prevention, detection, response, and sustainability between 2010 and 2023
Source: PLOS Glob Public Health. 2026 May 12;6(5):e0005285. doi: 10.1371/journal.pgph.0005285 (PMC13166948; doi:10.1371/journal.pgph.0005285)
Supplement: S8 Data — Excel file containing country-level scores (0–100) for prevention, detection, response, and sustainability derived from WHO State Party Annual Report (SPAR) submissions for 2017. (XLSX) [file pgph.0005285.s013.xlsx]

## Sheet: Score by capacity & indicator
				State Parties Self-Assessment Annual Reporting on the implementation of The International Health Regulations
				Score by capacity & Indicator 2017
					Capacity 1		Capacity 2			Capacity 3			Capacity 4			Capacity 5			Capacity 6		Capacity 7		Capacity 8			Capacity 9				Capacity 10		Capacity 11		Capacity 12		Capacity 13
					National legislation, policy & financing		Coordination and NFP Communications			Surveillance			Response			Preparedness			Risk Communication		Human Resource Capacity		Laboratory			Points of Entry (PoE)				Zoonotic Events		Food Safety		Chemical Events		Radiation Emergencies
					Score per indicator	Total	Score per indicator		Total	Score per indicator		Total	Score per indicator		Total	Score per indicator		Total	Score per indicator	Total	Score per indicator	Total	Score per indicator		Total	Score per indicator			Total	Score per indicator	Total	Score per indicator	Total	Score per indicator	Total	Score per indicator	Total
				Total Average	C.1.1.1	C.1	C.2.1.1	C.2.1.2	C.2	C.3.1.1	C.3.2.1	C.3	C.4.1.1	C.4.2.1	C.4	C.5.1.1	C.5.2.1	C.5	C.6.1.1	C.6	C.7.1.1	C.7	C.8.1.1	C.8.2.1	C.8	C.9.1.1	C.9.2.1	C.9.3.1	C.9	C.10.1.1	C.10	C.11.1.1	C.11	C.12.1.1	C.12	C.13.1.1	C.13
AVG Global Capacity				71	73	73	71	80	76	90	76	83	82	76	79	75	64	70	73	73	59	59	86	76	81	68	57	51	59	85	85	76	76	55	55	59	60
AFRO				56	54	54	53	68	60	86	67	76	74	61	68	65	45	55	60	60	57	57	82	64	73	52	29	19	33	76	76	54	54	30	30	35	35
AMRO				80	79	79	80	86	83	94	86	90	87	87	87	87	71	79	85	85	66	66	91	79	85	82	79	69	76	92	92	85	85	63	63	75	75
EMRO				72	79	79	76	81	79	91	67	79	87	66	77	72	62	67	64	64	70	70	87	79	83	71	63	60	65	91	91	76	76	48	48	58	58
EURO				79	85	85	76	84	80	88	79	83	80	87	84	77	80	78	77	77	45	45	85	81	83	68	62	58	63	92	92	90	90	77	77	84	84
SEARO				71	85	85	83	78	81	88	82	85	88	70	79	70	58	64	74	74	62	62	89	80	85	75	50	55	60	80	80	78	78	49	49	38	38
WPRO				80	74	74	84	93	88	99	83	91	94	84	89	87	75	81	89	89	72	72	89	88	89	82	83	75	80	77	77	87	87	70	70	60	60
Data Received	Region	States Party of IHR	ISO Code	Total Average	C.1.1.1	C.1	C.2.1.1	C.2.1.2	C.2	C.3.1.1	C.3.2.1	C.3	C.4.1.1	C.4.2.1	C.4	C.5.1.1	C.5.2.1	C.5	C.6.1.1	C.6	C.7.1.1	C.7	C.8.1.1	C.8.2.1	C.8	C.9.1.1	C.9.2.1	C.9.3.1	C.9	C.10.1.1	C.10	C.11.1.1	C.11	C.12.1.1	C.12	C.13.1.1	C.13
Yes	AFRO	Algeria	DZA	75	100	100	100	80	90	100	60	80	67	100	83	100	60	80	43	43	60	60	83	40	62	64	100	100	88	89	89	73	73	54	54	77	77
Yes	AFRO	Angola	AGO	75	100	100	100	100	100	100	90	95	89	100	94	100	80	90	100	100	60	60	100	100	100	64	0	17	27	100	100	73	73	8	8	31	31
Yes	AFRO	Benin	BEN	30	0	no data	33	60	47	100	50	75	67	25	46	33	20	27	29	29	40	40	33	0	17	27	50	0	26	56	56	33	33	0	no data	0	no data
Yes	AFRO	Botswana	BWA	42	50	50	0	20	10	100	20	60	78	75	76	33	20	27	29	29	20	20	50	80	65	27	0	0	9	78	78	47	47	8	8	69	69
Yes	AFRO	Burkina Faso	BFA	45	75	75	33	20	27	100	40	70	56	88	72	33	40	37	14	14	40	40	92	100	96	9	0	0	3	78	78	40	40	15	15	15	15
Yes	AFRO	Burundi	BDI	25	50	50	0	40	20	100	70	85	11	0	6	0	0	no data	14	14	0	no data	83	60	72	18	0	0	6	44	44	27	27	0	no data	0	no data
Yes	AFRO	Cabo Verde	CPV	65	50	50	67	80	73	100	100	100	100	38	69	100	100	100	100	100	0	no data	100	100	100	100	100	100	100	100	100	47	47	0	no data	0	no data
Yes	AFRO	Cameroon	CMR	57	0	no data	0	40	20	100	60	80	78	50	64	50	60	55	43	43	100	100	92	100	96	36	25	17	26	100	100	47	47	23	23	92	92
Yes	AFRO	Central African Republic	CAF	27	0	no data	0	0	no data	60	30	45	33	0	17	50	40	45	29	29	40	40	42	40	41	18	0	0	6	56	56	33	33	8	8	31	31
Yes	AFRO	Chad	TCD	45	25	25	33	80	57	100	50	75	56	62	59	33	20	27	57	57	60	60	83	20	52	45	0	0	15	67	67	47	47	15	15	23	23
Yes	AFRO	Comoros	COM	37	0	no data	0	40	20	60	30	45	44	12	28	33	60	47	43	43	60	60	58	80	69	45	0	0	15	67	67	53	53	15	15	23	23
Yes	AFRO	Congo	COG	30	0	no data	0	60	30	40	80	60	22	12	17	17	20	18	14	14	40	40	67	0	33	45	0	33	26	78	78	53	53	23	23	0	no data
Yes	AFRO	Côte d'Ivoire	CIV	87	100	100	100	80	90	100	100	100	100	38	69	67	80	73	86	86	100	100	100	100	100	73	50	33	52	100	100	87	87	85	85	85	85
Yes	AFRO	Democratic Republic of the Congo	COD	65	0	no data	33	60	47	80	90	85	89	62	76	100	20	60	100	100	80	80	92	80	86	82	25	33	47	89	89	87	87	0	no data	92	92
Yes	EMRO	Djibouti	DJI	33	25	25	67	40	53	80	60	70	78	38	58	0	0	no data	43	43	0	no data	58	60	59	27	0	0	9	44	44	47	47	15	15	8	8
Yes	EMRO	Egypt	EGY	96	75	75	100	100	100	100	80	90	100	100	100	100	100	100	100	100	100	100	92	100	96	100	100	100	100	100	100	100	100	92	92	100	100
Yes	AFRO	Equatorial Guinea	GNQ	27	25	25	0	40	20	20	50	35	22	88	55	17	0	8	14	14	60	60	92	60	76	73	0	0	24	11	11	20	20	0	no data	0	no data
Yes	AFRO	Eritrea	ERI	49	100	100	67	60	63	100	80	90	100	50	75	50	0	25	29	29	80	80	83	60	72	55	100	67	74	33	33	0	no data	0	no data	0	no data
Yes	AFRO	Eswatini	SWZ	75	100	100	100	100	100	100	90	95	100	100	100	100	40	70	71	71	60	60	100	100	100	82	25	33	47	100	100	73	73	54	54	0	no data
Yes	AFRO	Ethiopia	ETH	79	100	100	67	100	83	100	90	95	100	100	100	100	80	90	100	100	100	100	100	100	100	73	100	100	91	100	100	0	no data	0	no data	69	69
Yes	AFRO	Gabon	GAB	52	75	75	67	60	63	100	90	95	78	38	58	50	0	25	43	43	20	20	83	20	52	36	0	0	12	67	67	93	93	38	38	31	31
Yes	AFRO	Gambia	GMB	27	0	no data	0	0	no data	80	70	75	67	62	65	50	0	25	14	14	0	no data	33	0	17	55	100	33	63	22	22	27	27	46	46	0	no data
Yes	AFRO	Ghana	GHA	74	75	75	67	80	73	100	60	80	89	88	88	83	20	52	86	86	40	40	92	100	96	82	25	0	36	100	100	87	87	46	46	100	100
Yes	AFRO	Guinea	GIN	60	50	50	33	40	37	100	80	90	78	88	83	67	100	83	29	29	100	100	92	100	96	73	0	17	30	100	100	53	53	15	15	8	8
Yes	AFRO	Guinea-Bissau	GNB	53	100	100	100	80	90	100	90	95	100	75	88	67	20	43	71	71	40	40	83	20	52	27	0	0	9	67	67	40	40	0	no data	0	no data
Yes	AFRO	Kenya	KEN	60	0	no data	0	40	20	60	40	50	67	88	77	50	60	55	86	86	80	80	83	60	72	64	100	50	71	67	67	100	100	38	38	62	62
Yes	AFRO	Lesotho	LSO	62	100	100	67	100	83	40	70	55	89	75	82	67	40	53	71	71	20	20	100	100	100	64	75	0	46	78	78	87	87	15	15	15	15
Yes	AFRO	Liberia	LBR	76	100	100	100	100	100	100	100	100	100	75	88	100	80	90	100	100	80	80	100	80	90	100	75	17	64	56	56	47	47	38	38	31	31
Yes	EMRO	Libya	LBY	64	75	75	67	100	83	40	70	55	78	88	83	67	20	43	43	43	60	60	92	40	66	55	50	83	63	78	78	93	93	8	8	77	77
Yes	AFRO	Madagascar	MDG	43	0	no data	33	20	27	80	60	70	56	38	47	50	60	55	57	57	40	40	33	60	47	18	0	0	6	100	100	60	60	23	23	23	23
Yes	AFRO	Malawi	MWI	56	0	no data	100	100	100	80	70	75	78	38	58	67	60	63	86	86	100	100	100	40	70	55	0	0	18	78	78	67	67	8	8	8	8
Yes	AFRO	Mali	MLI	40	50	50	0	60	30	80	40	60	44	12	28	33	0	17	43	43	40	40	100	60	80	45	0	0	15	78	78	73	73	0	no data	8	8
Yes	AFRO	Mauritania	MRT	32	25	25	0	80	40	80	30	55	44	25	35	33	60	47	0	no data	40	40	75	0	38	27	0	0	9	56	56	13	13	23	23	31	31
Yes	AFRO	Mauritius	MUS	71	75	75	100	100	100	100	60	80	89	100	94	100	60	80	71	71	40	40	92	40	66	73	0	0	24	78	78	80	80	69	69	62	62
Yes	EMRO	Morocco	MAR	95	100	100	100	100	100	100	100	100	100	100	100	100	100	100	100	100	100	100	100	80	90	82	100	33	72	100	100	100	100	77	77	100	100
Yes	AFRO	Mozambique	MOZ	69	100	100	67	100	83	100	80	90	67	100	83	100	60	80	86	86	60	60	92	100	96	45	0	0	15	78	78	40	40	31	31	54	54
Yes	AFRO	Namibia	NAM	78	100	100	100	80	90	80	100	90	100	75	88	67	20	43	71	71	100	100	100	100	100	91	100	83	91	100	100	93	93	54	54	0	no data
Yes	AFRO	Niger	NER	73	100	100	67	100	83	80	90	85	78	100	89	100	100	100	100	100	100	100	100	40	70	55	0	0	18	100	100	80	80	15	15	15	15
Yes	AFRO	Nigeria	NGA	50	50	50	67	100	83	80	90	85	56	25	40	67	0	33	57	57	40	40	67	80	73	9	0	0	3	56	56	60	60	38	38	38	38
Yes	AFRO	Rwanda	RWA	66	25	25	67	80	73	100	60	80	100	88	94	100	40	70	43	43	60	60	92	100	96	64	100	33	66	100	100	60	60	54	54	38	38
Yes	AFRO	Sao Tome and Principe	STP	16	0	no data	33	60	47	80	0	40	44	12	28	17	0	8	14	14	0	no data	25	40	32	18	25	0	14	22	22	0	no data	0	no data	0	no data
Yes	AFRO	Senegal	SEN	44	50	50	0	20	10	100	0	50	67	38	52	50	20	35	43	43	60	60	67	20	43	18	0	0	6	56	56	33	33	69	69	69	69
Yes	AFRO	Seychelles	SYC	87	100	100	100	100	100	100	100	100	100	100	100	100	80	90	100	100	100	100	100	100	100	73	0	0	24	100	100	100	100	92	92	23	23
Yes	AFRO	Sierra Leone	SLE	70	100	100	100	100	100	100	80	90	100	75	88	100	20	60	100	100	60	60	92	60	76	73	0	0	24	100	100	7	7	46	46	54	54
Yes	EMRO	Somalia	SOM	28	25	25	0	20	10	100	90	95	56	0	28	0	0	no data	14	14	40	40	67	60	63	0	0	0	no data	89	89	0	no data	0	no data	0	no data
Yes	AFRO	South Africa	ZAF	91	100	100	100	100	100	80	90	85	100	75	88	100	100	100	100	100	100	100	100	80	90	45	0	0	15	100	100	100	100	100	100	100	100
Yes	AFRO	South Sudan	SSD	34	0	no data	33	80	57	80	80	80	89	38	63	33	60	47	29	29	0	no data	92	40	66	45	0	0	15	78	78	13	13	0	no data	0	no data
Yes	EMRO	Sudan	SDN	74	75	75	100	100	100	100	80	90	100	50	75	100	60	80	71	71	100	100	100	100	100	91	0	0	30	100	100	53	53	23	23	62	62
Yes	AFRO	Togo	TGO	64	50	50	67	100	83	100	100	100	78	62	70	67	40	53	86	86	80	80	100	60	80	73	0	0	24	89	89	60	60	38	38	23	23
Yes	EMRO	Tunisia	TUN	57	75	75	33	60	47	100	70	85	100	25	62	100	20	60	29	29	40	40	67	40	53	73	0	50	41	89	89	73	73	54	54	38	38
Yes	AFRO	Uganda	UGA	58	50	50	67	40	53	40	80	60	78	75	76	83	80	82	71	71	60	60	100	100	100	0	0	0	no data	56	56	20	20	62	62	69	69
Yes	AFRO	United Republic of Tanzania	TZA	69	75	75	100	60	80	80	10	45	67	62	65	83	80	82	71	71	100	100	75	80	78	64	25	0	30	78	78	73	73	62	62	62	62
Yes	AFRO	Zambia	ZMB	64	50	50	67	60	63	80	50	65	78	50	64	67	80	73	71	71	40	40	67	60	63	45	50	50	48	78	78	73	73	62	62	77	77
Yes	AFRO	Zimbabwe	ZWE	72	75	75	33	100	67	100	90	95	100	100	100	67	40	53	100	100	60	60	92	60	76	64	100	83	82	67	67	80	80	31	31	54	54
Yes	WPRO	Australia	AUS	100	100	100	100	100	100	100	100	100	100	100	100	100	100	100	100	100	100	100	92	100	96	100	100	100	100	100	100	100	100	100	100	100	100
Yes	WPRO	Cook Islands	COK	43	0	no data	67	60	63	100	50	75	67	62	65	50	0	25	43	43	20	20	75	0	38	73	100	100	91	22	22	73	73	15	15	31	31
No	WPRO	Fiji	FJI	no data		no data			no data			no data			no data			no data		no data		no data			no data				no data		no data		no data		no data		no data
No	WPRO	Kiribati	KIR	no data		no data			no data			no data			no data			no data		no data		no data			no data				no data		no data		no data		no data		no data
Yes	WPRO	Marshall Islands	MHL	57	0	no data	33	60	47	100	90	95	89	100	94	100	40	70	86	86	80	80	92	100	96	55	0	50	35	0	no data	53	53	77	77	8	8
Yes	WPRO	Micronesia	FSM	86	100	100	100	100	100	80	70	75	100	50	75	100	100	100	100	100	80	80	92	100	96	91	100	100	97	100	100	100	100	77	77	15	15
No	WPRO	Nauru	NRU	no data		no data			no data			no data			no data			no data		no data		no data			no data				no data		no data		no data		no data		no data
Yes	WPRO	New Zealand	NZL	98	100	100	100	100	100	100	60	80	100	100	100	100	100	100	100	100	100	100	100	100	100	91	100	100	97	100	100	100	100	100	100	100	100
No	WPRO	Niue	NIU	no data		no data			no data			no data			no data			no data		no data		no data			no data				no data		no data		no data		no data		no data
Yes	WPRO	Palau	PLW	91	100	100	100	100	100	100	100	100	100	88	94	100	100	100	100	100	100	100	67	80	73	91	100	83	91	100	100	100	100	92	92	38	38
No	WPRO	Papua New Guinea	PNG	no data		no data			no data			no data			no data			no data		no data		no data			no data				no data		no data		no data		no data		no data
No	WPRO	Samoa	WSM	no data		no data			no data			no data			no data			no data		no data		no data			no data				no data		no data		no data		no data		no data
Yes	WPRO	Solomon Islands	SLB	57	25	25	33	80	57	100	70	85	100	88	94	67	20	43	86	86	40	40	100	80	90	55	75	67	65	56	56	53	53	15	15	31	31
No	WPRO	Tonga	TON	no data		no data			no data			no data			no data			no data		no data		no data			no data				no data		no data		no data		no data		no data
Yes	WPRO	Tuvalu	TUV	54	50	50	67	100	83	100	70	85	89	75	82	50	60	55	86	86	20	20	58	80	69	73	100	0	58	11	11	67	67	38	38	0	no data
Yes	WPRO	Vanuatu	VUT	35	0	no data	0	100	50	100	80	90	56	0	28	67	100	83	29	29	0	no data	75	100	88	36	25	17	26	11	11	47	47	0	no data	0	no data
Yes	AMRO	Antigua and Barbuda	ATG	71	75	75	0	80	40	100	80	90	67	88	77	50	60	55	71	71	80	80	75	100	88	100	75	83	86	89	89	100	100	46	46	23	23
Yes	AMRO	Argentina	ARG	70	50	50	33	80	57	40	100	70	22	75	49	50	60	55	57	57	40	40	92	100	96	91	100	100	97	78	78	93	93	85	85	85	85
No	AMRO	Bahamas	BHS	no data		no data			no data			no data			no data			no data		no data		no data			no data				no data		no data		no data		no data		no data
Yes	AMRO	Barbados	BRB	92	100	100	100	100	100	100	90	95	100	88	94	100	100	100	100	100	80	80	83	100	92	100	100	100	100	100	100	73	73	85	85	77	77
No	AMRO	Belize	BLZ	no data		no data			no data			no data			no data			no data		no data		no data			no data				no data		no data		no data		no data		no data
Yes	AMRO	Bolivia (Plurinational State of)	BOL	76	100	100	67	60	63	100	100	100	100	62	81	100	60	80	43	43	40	40	100	80	90	64	100	100	88	100	100	100	100	15	15	92	92
Yes	AMRO	Brazil	BRA	96	100	100	100	80	90	80	100	90	100	100	100	100	100	100	100	100	100	100	83	100	92	91	100	100	97	89	89	100	100	92	92	100	100
Yes	AMRO	Canada	CAN	100	100	100	100	100	100	100	100	100	100	100	100	100	100	100	100	100	100	100	100	100	100	100	100	100	100	100	100	100	100	100	100	100	100
Yes	AMRO	Chile	CHL	84	100	100	100	100	100	100	80	90	100	100	100	100	80	90	71	71	60	60	100	40	70	82	100	67	83	100	100	100	100	54	54	69	69
Yes	AMRO	Colombia	COL	88	100	100	100	100	100	100	90	95	100	62	81	100	100	100	100	100	60	60	100	60	80	100	75	100	92	89	89	80	80	85	85	85	85
Yes	AMRO	Costa Rica	CRI	87	75	75	100	100	100	100	90	95	67	100	83	83	80	82	100	100	80	80	92	60	76	82	100	83	88	100	100	100	100	77	77	77	77
Yes	AMRO	Cuba	CUB	99	100	100	100	100	100	100	100	100	100	100	100	100	100	100	100	100	100	100	100	100	100	73	100	83	85	100	100	100	100	100	100	100	100
Yes	AMRO	Dominica	DMA	62	50	50	100	100	100	100	30	65	67	100	83	100	20	60	100	100	40	40	75	40	58	91	0	0	30	100	100	100	100	8	8	8	8
Yes	AMRO	Dominican Republic	DOM	55	75	75	33	60	47	100	80	90	78	12	45	50	60	55	100	100	40	40	83	40	62	73	50	67	63	22	22	53	53	0	no data	62	62
Yes	AMRO	Ecuador	ECU	81	100	100	100	100	100	100	80	90	78	38	58	67	40	53	100	100	40	40	67	100	83	91	100	67	86	100	100	73	73	69	69	100	100
Yes	AMRO	El Salvador	SLV	93	100	100	100	100	100	100	100	100	100	100	100	83	60	72	57	57	100	100	100	100	100	91	100	100	97	100	100	100	100	92	92	85	85
No	AMRO	Grenada	GRD	no data		no data			no data			no data			no data			no data		no data		no data			no data				no data		no data		no data		no data		no data
Yes	AMRO	Guatemala	GTM	57	0	no data	33	40	37	100	80	90	89	75	82	83	60	72	14	14	60	60	92	40	66	64	25	17	35	100	100	60	60	38	38	92	92
Yes	AMRO	Guyana	GUY	89	100	100	100	100	100	100	90	95	100	100	100	100	100	100	100	100	100	100	100	100	100	64	75	0	46	100	100	80	80	77	77	54	54
No	AMRO	Haiti	HTI	no data		no data			no data			no data			no data			no data		no data		no data			no data				no data		no data		no data		no data		no data
Yes	AMRO	Honduras	HND	70	50	50	67	80	73	100	80	90	100	88	94	67	20	43	71	71	60	60	75	60	68	45	25	17	29	89	89	67	67	77	77	100	100
No	AMRO	Jamaica	JAM	no data		no data			no data			no data			no data			no data		no data		no data			no data				no data		no data		no data		no data		no data
Yes	AMRO	Mexico	MEX	94	100	100	100	40	70	100	90	95	89	100	94	100	100	100	100	100	100	100	92	100	96	82	100	83	88	100	100	100	100	85	85	100	100
Yes	AMRO	Nicaragua	NIC	91	75	75	67	100	83	100	100	100	100	75	88	100	100	100	100	100	100	100	100	80	90	100	25	100	75	100	100	80	80	92	92	100	100
Yes	AMRO	Panama	PAN	76	100	100	100	100	100	100	100	100	89	88	88	100	20	60	71	71	60	60	92	100	96	82	100	33	72	100	100	60	60	15	15	62	62
Yes	AMRO	Paraguay	PRY	77	100	100	100	100	100	100	70	85	78	100	89	67	20	43	100	100	60	60	92	60	76	100	100	100	100	78	78	67	67	38	38	69	69
Yes	AMRO	Peru	PER	66	50	50	100	100	100	100	100	100	67	88	77	50	20	35	71	71	60	60	100	100	100	27	0	0	9	100	100	53	53	8	8	92	92
Yes	AMRO	Saint Kitts and Nevis	KNA	52	0	no data	0	40	20	40	50	45	89	100	94	83	100	92	100	100	0	no data	83	100	92	55	75	0	43	67	67	80	80	15	15	23	23
No	AMRO	Saint Lucia	LCA	no data		no data			no data			no data			no data			no data		no data		no data			no data				no data		no data		no data		no data		no data
No	AMRO	Saint Vincent and the Grenadines	VCT	no data		no data			no data			no data			no data			no data		no data		no data			no data				no data		no data		no data		no data		no data
Yes	AMRO	Suriname	SUR	71	50	50	67	100	83	100	80	90	89	100	94	100	40	70	86	86	40	40	92	80	86	91	75	83	83	100	100	93	93	54	54	0	no data
Yes	AMRO	Trinidad and Tobago	TTO	72	50	50	67	60	63	80	60	70	67	88	77	100	100	100	86	86	0	no data	75	80	78	82	100	83	88	78	78	80	80	69	69	92	92
Yes	AMRO	United States of America	USA	100	100	100	100	100	100	100	100	100	100	100	100	100	100	100	100	100	100	100	100	100	100	100	100	100	100	100	100	100	100	100	100	100	100
Yes	AMRO	Uruguay	URY	87	100	100	100	100	100	100	90	95	89	100	94	100	100	100	100	100	60	60	92	20	56	91	100	67	86	100	100	100	100	77	77	62	62
Yes	AMRO	Venezuela (Bolivarian Republic of)	VEN	94	100	100	100	80	90	100	90	95	100	100	100	100	100	100	86	86	100	100	100	80	90	82	100	100	94	100	100	87	87	100	100	85	85
Yes	EMRO	Afghanistan	AFG	42	50	50	33	40	37	100	40	70	56	0	28	50	60	55	29	29	40	40	33	40	37	27	0	0	9	89	89	47	47	15	15	38	38
Yes	EURO	Armenia	ARM	95	100	100	100	100	100	100	80	90	100	100	100	100	100	100	100	100	80	80	100	100	100	91	100	83	91	100	100	93	93	92	92	92	92
No	EURO	Azerbaijan	AZE	no data		no data			no data			no data			no data			no data		no data		no data			no data				no data		no data		no data		no data		no data
Yes	EMRO	Bahrain	BHR	93	100	100	100	100	100	100	40	70	100	88	94	100	60	80	100	100	100	100	100	100	100	100	100	100	100	89	89	100	100	77	77	100	100
Yes	SEARO	Bangladesh	BGD	78	100	100	100	100	100	100	100	100	78	50	64	50	40	45	86	86	100	100	92	100	96	91	75	67	78	89	89	100	100	15	15	38	38
Yes	SEARO	Bhutan	BTN	73	75	75	100	100	100	60	60	60	100	62	81	100	100	100	86	86	60	60	100	80	90	73	75	83	77	100	100	87	87	38	38	0	no data
Yes	WPRO	Brunei Darussalam	BRN	67	25	25	100	100	100	100	70	85	89	100	94	83	40	62	71	71	40	40	75	40	58	64	100	83	82	78	78	93	93	15	15	69	69
Yes	WPRO	Cambodia	KHM	81	100	100	100	100	100	100	70	85	100	88	94	50	20	35	100	100	100	100	83	100	92	82	50	67	66	100	100	100	100	54	54	23	23
Yes	WPRO	China	CHN	100	100	100	100	100	100	100	100	100	100	100	100	100	100	100	100	100	100	100	100	100	100	100	100	100	100	100	100	100	100	100	100	100	100
Yes	EURO	Cyprus	CYP	96	100	100	100	100	100	100	100	100	100	100	100	100	100	100	100	100	80	80	67	60	63	100	100	100	100	100	100	100	100	100	100	100	100
Yes	SEARO	Democratic People's Republic of Korea	PRK	67	100	100	100	40	70	100	100	100	100	100	100	83	40	62	57	57	60	60	83	100	92	73	0	0	24	78	78	80	80	31	31	15	15
Yes	EURO	Georgia	GEO	74	75	75	67	80	73	100	40	70	89	75	82	67	100	83	57	57	40	40	100	100	100	82	100	67	83	100	100	93	93	31	31	69	69
Yes	SEARO	India	IND	95	100	100	100	100	100	100	100	100	100	75	88	100	100	100	100	100	100	100	100	40	70	100	100	83	94	100	100	87	87	100	100	100	100
Yes	WPRO	Indonesia	IDN	99	100	100	100	100	100	100	100	100	100	88	94	100	100	100	100	100	100	100	100	100	100	100	100	100	100	100	100	100	100	92	92	100	100
Yes	EMRO	Iran (Islamic Republic of)	IRN	76	75	75	67	100	83	100	80	90	100	88	94	83	80	82	43	43	100	100	100	100	100	91	100	100	97	89	89	100	100	31	31	8	8
Yes	EMRO	Iraq	IRQ	89	100	100	100	100	100	100	60	80	89	75	82	100	80	90	86	86	100	100	100	80	90	82	100	100	94	100	100	80	80	77	77	77	77
No	EURO	Israel	ISR	no data		no data			no data			no data			no data			no data		no data		no data			no data				no data		no data		no data		no data		no data
Yes	WPRO	Japan	JPN	100	100	100	100	100	100	100	100	100	100	100	100	100	100	100	100	100	100	100	100	100	100	100	100	83	94	100	100	100	100	100	100	100	100
Yes	EMRO	Jordan	JOR	72	75	75	100	80	90	100	60	80	78	88	83	50	60	55	100	100	80	80	75	100	88	64	100	100	88	89	89	67	67	46	46	0	no data
No	EURO	Kazakhstan	KAZ	no data		no data			no data			no data			no data			no data		no data		no data			no data				no data		no data		no data		no data		no data
Yes	EMRO	Kuwait	KWT	85	100	100	100	100	100	80	40	60	100	100	100	100	100	100	100	100	60	60	100	100	100	73	100	100	91	100	100	100	100	0	no data	92	92
No	EURO	Kyrgyzstan	KGZ	no data		no data			no data			no data			no data			no data		no data		no data			no data				no data		no data		no data		no data		no data
No	WPRO	Lao People's Democratic Republic	LAO	no data		no data			no data			no data			no data			no data		no data		no data			no data				no data		no data		no data		no data		no data
Yes	EMRO	Lebanon	LBN	80	100	100	33	80	57	80	80	80	100	88	94	100	100	100	57	57	60	60	92	40	66	91	75	33	66	89	89	87	87	92	92	92	92
No	WPRO	Malaysia	MYS	no data		no data			no data			no data			no data			no data		no data		no data			no data				no data		no data		no data		no data		no data
Yes	SEARO	Maldives	MDV	63	75	75	100	100	100	100	90	95	89	75	82	67	40	53	71	71	40	40	83	100	92	82	0	17	33	67	67	67	67	31	31	8	8
Yes	WPRO	Mongolia	MNG	87	100	100	100	100	100	100	70	85	89	100	94	100	60	80	86	86	40	40	92	100	96	100	100	100	100	100	100	100	100	77	77	69	69
Yes	SEARO	Myanmar	MMR	62	100	100	33	60	47	100	90	95	78	62	70	50	20	35	57	57	40	40	100	60	80	64	0	0	21	89	89	67	67	54	54	54	54
Yes	SEARO	Nepal	NPL	22	0	no data	0	20	10	20	30	25	67	12	40	0	40	20	29	29	0	no data	58	80	69	27	50	100	59	33	33	7	7	0	no data	0	no data
Yes	EMRO	Oman	OMN	90	100	100	100	100	100	100	80	90	100	100	100	100	100	100	100	100	100	100	100	100	100	91	100	50	80	100	100	100	100	69	69	31	31
Yes	EMRO	Pakistan	PAK	51	75	75	100	100	100	80	60	70	89	0	44	33	0	17	29	29	60	60	75	60	68	36	0	0	12	67	67	53	53	23	23	46	46
Yes	WPRO	Philippines	PHL	81	100	100	100	80	90	100	80	90	100	75	88	100	80	90	100	100	40	40	100	100	100	64	25	0	30	89	89	80	80	85	85	77	77
Yes	EMRO	Qatar	QAT	76	100	100	100	100	100	60	90	75	89	75	82	100	100	100	57	57	0	no data	92	100	96	82	50	50	61	100	100	73	73	46	46	92	92
Yes	WPRO	Republic of Korea	KOR	98	100	100	100	80	90	100	100	100	100	88	94	100	100	100	100	100	100	100	100	100	100	100	100	67	89	100	100	100	100	100	100	100	100
Yes	EMRO	Saudi Arabia	SAU	99	100	100	100	100	100	100	90	95	100	100	100	100	100	100	100	100	100	100	100	100	100	91	100	100	97	100	100	100	100	100	100	92	92
Yes	WPRO	Singapore	SGP	99	100	100	100	100	100	100	100	100	100	100	100	100	100	100	100	100	100	100	100	100	100	100	100	100	100	100	100	100	100	100	100	92	92
Yes	SEARO	Sri Lanka	LKA	76	100	100	100	100	100	100	90	95	89	100	94	50	40	45	57	57	80	80	75	40	58	91	100	100	97	56	56	80	80	62	62	62	62
Yes	EMRO	Syrian Arab Republic	SYR	64	50	50	67	20	43	100	0	50	89	100	94	33	40	37	43	43	40	40	100	80	90	73	100	100	91	100	100	87	87	38	38	69	69
No	EURO	Tajikistan	TJK	no data		no data			no data			no data			no data			no data		no data		no data			no data				no data		no data		no data		no data		no data
Yes	SEARO	Thailand	THA	97	100	100	100	60	80	100	70	85	100	100	100	100	100	100	100	100	100	100	100	100	100	91	100	100	97	100	100	100	100	100	100	100	100
Yes	SEARO	Timor-Leste	TLS	73	100	100	100	100	100	100	90	95	78	62	70	100	60	80	100	100	40	40	100	100	100	55	0	0	18	89	89	100	100	54	54	0	no data
Yes	EURO	Türkiye	TUR	88	75	75	100	100	100	40	90	65	100	100	100	100	60	80	86	86	100	100	100	100	100	91	100	100	97	89	89	93	93	54	54	100	100
No	EURO	Turkmenistan	TKM	no data		no data			no data			no data			no data			no data		no data		no data			no data				no data		no data		no data		no data		no data
Yes	EMRO	United Arab Emirates	ARE	97	100	100	100	100	100	100	80	90	100	88	94	100	100	100	100	100	80	80	100	100	100	100	100	83	94	100	100	100	100	100	100	100	100
No	EURO	Uzbekistan	UZB	no data		no data			no data			no data			no data			no data		no data		no data			no data				no data		no data		no data		no data		no data
Yes	WPRO	Viet Nam	VNM	95	100	100	100	100	100	100	100	100	100	88	94	83	100	92	100	100	100	100	92	100	96	82	100	100	94	100	100	93	93	85	85	85	85
Yes	EMRO	Yemen	YEM	48	75	75	33	60	47	100	50	75	33	0	17	0	20	10	0	no data	100	100	92	80	86	55	50	83	63	100	100	33	33	23	23	0	no data
Yes	EURO	Albania	ALB	46	75	75	33	80	57	60	60	60	44	25	35	33	0	17	57	57	40	40	67	60	63	45	0	0	15	67	67	33	33	23	23	62	62
Yes	EURO	Andorra	AND	29	75	75	0	60	30	100	40	70	0	88	44	17	0	8	14	14	0	no data	50	0	25	0	0	0	no data	44	44	67	67	0	no data	0	no data
Yes	EURO	Austria	AUT	68	50	50	67	40	53	100	80	90	33	100	67	33	100	67	86	86	40	40	75	40	58	0	0	0	no data	100	100	100	100	85	85	92	92
No	EURO	Belarus	BLR	no data		no data			no data			no data			no data			no data		no data		no data			no data				no data		no data		no data		no data		no data
Yes	EURO	Belgium	BEL	83	100	100	67	60	63	100	70	85	44	100	72	33	60	47	100	100	60	60	83	100	92	73	100	50	74	100	100	100	100	85	85	100	100
Yes	EURO	Bosnia and Herzegovina	BIH	58	100	100	0	60	30	80	70	75	56	88	72	67	60	63	71	71	20	20	83	40	62	0	0	0	no data	44	44	93	93	54	54	69	69
No	EURO	Bulgaria	BGR	no data		no data			no data			no data			no data			no data		no data		no data			no data				no data		no data		no data		no data		no data
Yes	EURO	Croatia	HRV	71	50	50	33	40	37	80	70	75	67	100	83	100	80	90	43	43	40	40	92	60	76	73	100	100	91	100	100	87	87	85	85	62	62
Yes	EURO	Czech Republic	CZE	94	100	100	100	100	100	100	100	100	100	100	100	83	100	92	86	86	100	100	92	100	96	73	0	67	46	100	100	100	100	100	100	100	100
Yes	EURO	Denmark	DNK	90	100	100	100	100	100	60	60	60	100	88	94	100	100	100	100	100	40	40	100	100	100	82	100	100	94	100	100	100	100	92	92	85	85
Yes	EURO	Estonia	EST	70	25	25	33	60	47	100	90	95	78	62	70	83	80	82	86	86	40	40	83	80	82	45	0	0	15	100	100	100	100	77	77	92	92
No	EURO	Finland	FIN	no data		no data			no data			no data			no data			no data		no data		no data			no data				no data		no data		no data		no data		no data
Yes	EURO	France	FRA	89	100	100	100	100	100	100	90	95	100	100	100	100	60	80	100	100	60	60	100	100	100	82	0	0	27	100	100	100	100	100	100	100	100
Yes	EURO	Germany	DEU	97	100	100	100	100	100	100	90	95	100	100	100	100	100	100	100	100	60	60	100	100	100	100	100	100	100	100	100	100	100	100	100	100	100
No	EURO	Greece	GRC	no data		no data			no data			no data			no data			no data		no data		no data			no data				no data		no data		no data		no data		no data
No	EURO	Holy See	VAT	no data		no data			no data			no data			no data			no data		no data		no data			no data				no data		no data		no data		no data		no data
Yes	EURO	Hungary	HUN	82	100	100	100	100	100	100	90	95	78	100	89	83	100	92	86	86	0	no data	92	100	96	45	0	0	15	100	100	100	100	92	92	100	100
Yes	EURO	Iceland	ISL	72	100	100	100	60	80	60	70	65	67	75	71	100	100	100	86	86	60	60	67	40	53	73	75	50	66	78	78	80	80	54	54	46	46
No	EURO	Ireland	IRL	no data		no data			no data			no data			no data			no data		no data		no data			no data				no data		no data		no data		no data		no data
No	EURO	Italy	ITA	no data		no data			no data			no data			no data			no data		no data		no data			no data				no data		no data		no data		no data		no data
Yes	EURO	Latvia	LVA	90	100	100	100	100	100	100	80	90	89	88	88	83	100	92	86	86	40	40	83	100	92	91	75	100	89	100	100	100	100	92	92	100	100
Yes	EURO	Liechtenstein	LIE	70	100	100	67	80	73	100	90	95	78	75	76	67	60	63	71	71	0	no data	92	80	86	0	0	0	no data	100	100	87	87	92	92	62	62
Yes	EURO	Lithuania	LTU	77	100	100	67	100	83	100	90	95	67	75	71	67	60	63	86	86	0	no data	50	20	35	91	50	100	80	100	100	93	93	92	92	100	100
Yes	EURO	Luxembourg	LUX	88	100	100	100	80	90	60	90	75	100	100	100	100	80	90	100	100	40	40	92	100	96	82	100	100	94	100	100	80	80	85	85	100	100
Yes	EURO	Malta	MLT	79	100	100	100	100	100	100	100	100	89	100	94	0	100	50	100	100	0	no data	75	80	78	100	75	100	92	100	100	100	100	38	38	69	69
Yes	EURO	Monaco	MCO	81	100	100	100	100	100	80	80	80	100	75	88	83	100	92	29	29	60	60	75	100	88	91	100	100	97	78	78	100	100	54	54	92	92
Yes	EURO	Montenegro	MNE	56	25	25	67	100	83	100	60	80	56	75	65	50	80	65	86	86	20	20	75	80	78	27	0	0	9	56	56	67	67	31	31	62	62
Yes	EURO	Netherlands (Kingdom of the)	NLD	95	100	100	100	100	100	100	100	100	100	100	100	100	80	90	100	100	60	60	92	100	96	100	75	100	92	100	100	100	100	100	100	92	92
Yes	EURO	North Macedonia	MKD	90	100	100	100	100	100	100	100	100	100	100	100	100	80	90	100	100	60	60	67	60	63	91	100	100	97	100	100	100	100	85	85	77	77
Yes	EURO	Norway	NOR	99	100	100	100	100	100	100	100	100	100	100	100	100	100	100	100	100	100	100	100	100	100	100	100	100	100	100	100	100	100	92	92	100	100
Yes	EURO	Poland	POL	74	50	50	100	100	100	100	90	95	100	88	94	83	80	82	43	43	0	no data	100	100	100	82	100	67	83	78	78	73	73	62	62	100	100
Yes	EURO	Portugal	PRT	91	100	100	100	100	100	100	90	95	89	88	88	100	100	100	86	86	60	60	100	100	100	82	100	50	77	89	89	93	93	100	100	92	92
No	EURO	Republic of Moldova	MDA	no data		no data			no data			no data			no data			no data		no data		no data			no data				no data		no data		no data		no data		no data
Yes	EURO	Romania	ROU	76	75	75	67	100	83	100	60	80	100	75	88	83	80	82	71	71	40	40	92	60	76	73	50	33	52	89	89	93	93	77	77	85	85
No	EURO	Russian Federation	RUS	no data		no data			no data			no data			no data			no data		no data		no data			no data				no data		no data		no data		no data		no data
Yes	EURO	San Marino	SMR	61	50	50	33	40	37	20	30	25	44	75	60	50	0	25	43	43	40	40	58	80	69	73	50	33	52	100	100	93	93	100	100	100	100
Yes	EURO	Serbia	SRB	44	25	25	0	40	20	20	60	40	67	62	65	67	60	63	43	43	0	no data	50	60	55	0	0	0	no data	100	100	60	60	62	62	38	38
Yes	EURO	Slovakia	SVK	95	100	100	100	100	100	100	100	100	100	100	100	100	100	100	57	57	100	100	100	100	100	91	100	83	91	100	100	100	100	100	100	85	85
Yes	EURO	Slovenia	SVN	77	100	100	100	80	90	100	60	80	56	100	78	50	100	75	57	57	0	no data	92	100	96	91	75	83	83	100	100	100	100	69	69	77	77
Yes	EURO	Spain	ESP	95	100	100	100	100	100	100	100	100	89	100	94	100	100	100	86	86	80	80	100	100	100	100	75	67	81	100	100	100	100	92	92	100	100
Yes	EURO	Sweden	SWE	93	100	100	67	80	73	100	90	95	89	100	94	67	100	83	100	100	100	100	92	100	96	73	100	83	85	100	100	93	93	92	92	92	92
Yes	EURO	Switzerland	CHE	91	100	100	100	100	100	100	80	90	100	100	100	100	100	100	86	86	20	20	100	100	100	73	100	100	91	100	100	100	100	100	100	100	100
Yes	EURO	Ukraine	UKR	50	75	75	0	60	30	80	50	65	44	25	35	50	60	55	0	no data	40	40	92	40	66	55	50	0	35	67	67	53	53	54	54	69	69
Yes	EURO	United Kingdom of Great Britain and Northern Ireland	GBR	89	100	100	100	80	90	100	80	90	100	100	100	100	100	100	100	100	40	40	92	100	96	36	75	50	54	100	100	100	100	92	92	100	100

## Sheet: Glossary
Capacities
Capacity	Title
C.1	National legislation, policy & financing
C.2	Coordination and NFP Communications
C.3	Surveillance
C.4	Response
C.5	Preparedness
C.6	Risk Communication
C.7	Human Resource Capacity
C.8	Laboratory
C.9	Points of Entry (PoE)
C.10	Zoonotic Events
C.11	Food Safety
C.12	Chemical Events
C.13	Radiation Emergencies
Indicators
Indicator No	Title
C.1.1.1	Legislation, laws, regulations, administrative requirements, policies or other government instruments in place are sufficient for implementation of IHR
C.2.1.1	A functional mechanism is established for the coordination of relevant sectors in the implementation of IHR
C.2.1.2	IHR NFP functions and operations in place as defined by IHR (2005)
C.3.1.1	Indicator-based surveillance includes an early warning function for the early detection of a public health event
C.3.2.1	Event-Based Surveillance is established and functioning
C.4.1.1	Public health emergency response mechanisms are established and functioning
C.4.2.1	Infection Prevention and Control (IPC) is established and functioning at national and hospital levels
C.5.1.1	Multi-hazard National Public Health Emergency Preparedness and Response Plan is developed and implemented
C.5.2.1	Priority public health risks and resources are mapped and utilized
C.6.1.1	Mechanisms for effective risk communication during a public health emergency are established and functioning
C.7.1.1	Human resources available to implement IHR Core Capacity requirements
C.8.1.1	Laboratory services available to test for priority health threats
C.8.2.1	Laboratory biosafety and laboratory biosecurity (Biorisk management) practices in place and implemented
C.9.1.1	General obligations at PoE are fulfilled (including for coordination and communication)
C.9.2.1	Routine capacities and effective surveillance are established at PoE
C.9.3.1	Effective response at PoE is established
C.10.1.1	Mechanisms for detecting and responding to zoonoses and potential zoonoses are established and functional
C.11.1.1	Mechanisms are established and functioning for detecting and responding to foodborne disease and food contamination
C.12.1.1	Mechanisms are established and functioning for detection, alert and response to chemical emergencies that may constitute a public health event of international concern
C.13.1.1	Mechanisms are established and functioning for detecting and responding to radiological and nuclear emergencies that may constitute a public health event of international concern
Scoring System
Indicator Level	Score	Score Range	Color
1	20	0-20
2	40	21-40
3	60	41-60
4	80	61-80
5	100	81-100
