# Supplementary material for: Temporal trends in African healthcare system capacities in prevention, detection, response, and sustainability between 2010 and 2023
Source: PLOS Glob Public Health. 2026 May 12;6(5):e0005285. doi: 10.1371/journal.pgph.0005285 (PMC13166948; doi:10.1371/journal.pgph.0005285)
Supplement: S9 Data — Excel file containing country-level scores (0–100) for prevention, detection, response, and sustainability derived from WHO State Party Annual Report (SPAR) submissions for 2018. (XLSX) [file pgph.0005285.s014.xlsx]

## Sheet: Score by capacity & indicator
				State Parties Self-Assessment Annual Reporting on the implementation of The International Health Regulations
				Score by capacity & Indicator 2018 Updated on 10-10-2024
					Capacity 1				Capacity 2			Capacity 3		Capacity 4		Capacity 5				Capacity 6			Capacity 7		Capacity 8				Capacity 9				Capacity 10		Capacity 11			Capacity 12		Capacity 13
					Legislation and Financing				IHR Coordination and National IHR Focal Point Functions			Zoonotic Events and the Human–animal Interface		Food Safety		Laboratory				Surveillance			Human Resources		National Health Emergency Framework				Health Service Provision				Risk Communication		Points of Entry			Chemical Events		Radiation Emergencies
					Score per indicator			Total	Score per indicator		Total	Score per indicator	Total	Score per indicator	Total	Score per indicator			Total	Score per indicator		Total	Score per indicator	Total	Score per indicator			Total	Score per indicator			Total	Score per indicator	Total	Score per indicator		Total	Score per indicator	Total	Score per indicator	Total
				Total Average	C.1.1	C.1.2	C.1.3	C.1	C.2.1	C.2.2	C.2	C.3.1	C.3	C.4.1	C.4	C.5.1	C.5.2	C.5.3	C.5	C.6.1	C.6.2	C.6	C.7.1	C.7	C.8.1	C.8.2	C.8.3	C.8	C.9.1	C.9.2	C.9.3	C.9	C.10.1	C.10	C.11.1	C.11.2	C.11	C.12.1	C.12	C.13.1	C.13
AVG Global Capacity				61	66	56	63	62	69	66	67	63	63	61	61	78	55	77	70	78	65	72	63	63	55	64	58	59	57	56	66	60	57	57	56	48	52	50	50	52	52
AFRO				42	40	41	41	41	53	41	47	51	51	40	40	65	34	63	54	69	49	59	49	49	35	41	32	36	40	35	42	39	39	39	35	26	31	31	31	29	29
AMRO				66	70	60	68	66	77	75	76	66	66	69	69	86	57	83	75	83	65	74	67	67	58	75	65	66	54	53	65	57	63	63	68	60	64	55	55	54	54
EMRO				65	65	54	65	61	73	73	73	74	74	64	64	80	53	79	71	83	70	77	71	71	64	68	73	68	69	60	65	64	60	60	58	48	53	53	53	60	60
EURO				73	88	68	75	77	74	83	78	77	77	74	74	84	68	87	80	79	74	76	70	70	68	76	71	72	70	76	86	77	66	66	60	55	57	65	65	74	74
SEARO				55	56	48	68	57	70	58	64	54	54	46	46	74	46	62	61	82	62	72	56	56	46	58	50	51	56	44	68	56	60	60	56	54	55	42	42	40	40
WPRO				64	71	63	69	68	73	64	69	48	48	66	66	85	67	83	78	85	71	78	64	64	60	72	64	65	61	59	70	63	63	63	68	59	63	52	52	51	51
Data Received	Region	States Party of IHR	ISO Code	Total Average	C.1.1	C.1.2	C.1.3	C.1	C.2.1	C.2.2	C.2	C.3.1	C.3	C.4.1	C.4	C.5.1	C.5.2	C.5.3	C.5	C.6.1	C.6.2	C.6	C.7.1	C.7	C.8.1	C.8.2	C.8.3	C.8	C.9.1	C.9.2	C.9.3	C.9	C.10.1	C.10	C.11.1	C.11.2	C.11	C.12.1	C.12	C.13.1	C.13
Yes	AFRO	Algeria	DZA	80	100	100	100	100	80	100	90	80	80	80	80	60	20	100	60	80	80	80	80	80	60	20	80	53	80	100	100	93	60	60	80	40	60	100	100	100	100
Yes	AFRO	Angola	AGO	59	20	40	80	47	60	100	80	80	80	20	20	60	40	80	60	80	100	90	60	60	40	60	80	60	40	40	60	47	80	80	40	40	40	40	40	60	60
Yes	AFRO	Benin	BEN	35	20	60	20	33	40	80	60	20	20	40	40	60	40	80	60	80	20	50	60	60	40	40	0	27	40	0	20	20	40	40	0	0	0	20	20	20	20
Yes	AFRO	Botswana	BWA	26	40	20	20	27	20	0	10	20	20	40	40	80	40	80	67	60	20	40	20	20	20	20	0	13	40	40	60	47	20	20	0	0	0	20	20	20	20
Yes	AFRO	Burkina Faso	BFA	29	20	40	40	33	20	40	30	40	40	40	40	20	20	40	27	60	40	50	60	60	20	20	20	20	0	0	40	13	20	20	0	0	0	20	20	20	20
Yes	AFRO	Burundi	BDI	23	0	20	0	7	40	20	30	20	20	40	40	80	0	40	40	60	40	50	40	40	20	20	0	13	40	20	20	27	20	20	20	0	10	0	0	0	0
Yes	AFRO	Cabo Verde	CPV	46	60	40	80	60	40	60	50	60	60	80	80	100	20	100	73	60	60	60	40	40	20	20	20	20	40	40	80	53	20	20	40	40	40	20	20	20	20
Yes	AFRO	Cameroon	CMR	38	20	40	20	27	40	40	40	60	60	40	40	20	40	80	47	60	40	50	60	60	40	40	20	33	40	40	20	33	20	20	20	20	20	20	20	40	40
Yes	AFRO	Central African Republic	CAF	13	0	0	0	0	0	0	0	20	20	0	0	40	0	40	27	40	20	30	20	20	0	40	40	27	0	0	20	7	20	20	0	0	0	0	0	20	20
Yes	AFRO	Chad	TCD	29	20	20	40	27	40	20	30	20	20	20	20	40	20	40	33	80	60	70	40	40	40	20	20	27	40	20	20	27	20	20	20	20	20	20	20	20	20
Yes	AFRO	Comoros	COM	19	20	40	0	20	60	20	40	40	40	20	20	20	0	20	13	60	20	40	20	20	20	20	0	13	40	0	20	20	20	20	0	0	0	0	0	0	0
Yes	AFRO	Congo	COG	47	20	60	80	53	80	40	60	40	40	40	40	60	20	20	33	80	80	80	80	80	60	20	60	47	60	20	40	40	40	40	40	40	40	20	20	40	40
Yes	AFRO	Côte d'Ivoire	CIV	44	20	60	20	33	20	20	20	60	60	20	20	80	40	100	73	40	20	30	80	80	20	60	20	33	40	20	20	27	20	20	40	40	40	100	100	40	40
Yes	AFRO	Democratic Republic of the Congo	COD	34	40	40	0	27	80	40	60	60	60	20	20	40	40	40	40	60	20	40	60	60	40	20	40	33	40	20	20	27	20	20	40	0	20	20	20	20	20
Yes	EMRO	Djibouti	DJI	37	40	20	20	27	40	60	50	40	40	80	80	20	20	60	33	100	100	100	60	60	20	20	20	20	40	0	40	27	20	20	40	20	30	0	0	0	0
Yes	EMRO	Egypt	EGY	82	80	100	100	93	80	100	90	80	80	80	80	100	60	100	87	100	80	90	80	80	100	100	100	100	100	60	60	73	60	60	100	80	90	60	60	80	80
Yes	AFRO	Equatorial Guinea	GNQ	22	20	60	20	33	0	0	0	20	20	0	0	60	60	40	53	20	20	20	40	40	20	20	20	20	40	40	40	40	20	20	40	40	40	0	0	0	0
Yes	AFRO	Eritrea	ERI	35	20	20	20	20	80	20	50	20	20	20	20	60	40	40	47	80	20	50	80	80	20	20	20	20	20	20	60	33	40	40	60	20	40	20	20	20	20
Yes	AFRO	Eswatini	SWZ	42	60	20	40	40	40	20	30	20	20	40	40	80	100	60	80	80	80	80	40	40	20	60	20	33	20	40	40	33	40	40	40	20	30	60	60	20	20
Yes	AFRO	Ethiopia	ETH	58	60	40	100	67	80	40	60	60	60	20	20	80	60	80	73	60	80	70	80	80	80	60	80	73	80	60	60	67	80	80	40	40	40	20	20	40	40
Yes	AFRO	Gabon	GAB	40	20	20	0	13	80	20	50	100	100	20	20	60	40	60	53	80	20	50	60	60	40	20	20	27	40	20	40	33	20	20	20	0	10	40	40	40	40
Yes	AFRO	Gambia	GMB	35	40	20	40	33	40	20	30	20	20	40	40	60	20	60	47	60	40	50	60	60	40	20	40	33	40	40	60	47	20	20	40	20	30	20	20	20	20
Yes	AFRO	Ghana	GHA	47	40	20	20	27	60	40	50	60	60	40	40	60	20	60	47	80	80	80	20	20	40	20	20	27	40	40	40	40	80	80	40	40	40	40	40	60	60
Yes	AFRO	Guinea	GIN	55	40	40	60	47	80	40	60	80	80	40	40	80	40	80	67	80	80	80	80	80	40	80	100	73	80	40	40	53	40	40	80	40	60	20	20	20	20
Yes	AFRO	Guinea-Bissau	GNB	40	20	40	20	27	40	40	40	80	80	20	20	60	20	40	40	80	60	70	60	60	40	60	60	53	20	20	60	33	40	40	20	20	20	20	20	20	20
Yes	AFRO	Kenya	KEN	35	40	20	0	20	40	0	20	60	60	20	20	20	60	80	53	80	20	50	20	20	20	60	20	33	40	40	20	33	20	20	40	40	40	40	40	40	40
Yes	AFRO	Lesotho	LSO	33	40	60	60	53	80	0	40	40	40	40	40	80	0	80	53	80	40	60	40	40	0	0	40	13	0	40	40	27	40	40	40	0	20	0	0	0	0
Yes	AFRO	Liberia	LBR	46	40	20	20	27	80	60	70	60	60	20	20	100	20	80	67	80	80	80	40	40	20	100	20	47	20	40	40	33	60	60	60	60	60	20	20	20	20
Yes	EMRO	Libya	LBY	41	40	0	60	33	40	40	40	60	60	20	20	80	20	80	60	80	80	80	80	80	0	0	80	27	20	20	40	27	20	20	0	0	0	40	40	40	40
Yes	AFRO	Madagascar	MDG	26	20	20	20	20	40	20	30	20	20	40	40	40	40	80	53	60	20	40	20	20	20	40	20	27	40	40	20	33	20	20	20	20	20	20	20	0	0
Yes	AFRO	Malawi	MWI	42	20	40	60	40	40	40	40	60	60	40	40	80	40	40	53	80	60	70	80	80	40	20	40	33	40	40	40	40	20	20	40	20	30	20	20	20	20
Yes	AFRO	Mali	MLI	49	60	40	40	47	40	60	50	80	80	80	80	60	20	80	53	80	60	70	40	40	60	60	40	53	20	40	40	33	60	60	40	20	30	20	20	20	20
Yes	AFRO	Mauritania	MRT	26	40	20	20	27	40	40	40	20	20	20	20	20	20	60	33	40	20	30	20	20	20	20	20	20	20	20	40	27	20	20	20	20	20	20	20	40	40
Yes	AFRO	Mauritius	MUS	62	80	40	40	53	80	100	90	20	20	80	80	100	20	40	53	60	60	60	60	60	60	80	40	60	60	40	100	67	80	80	80	80	80	80	80	20	20
Yes	EMRO	Morocco	MAR	75	80	80	100	87	40	60	50	80	80	80	80	100	40	100	80	80	80	80	80	80	80	80	80	80	60	60	80	67	80	80	80	60	70	80	80	60	60
Yes	AFRO	Mozambique	MOZ	53	40	40	40	40	60	40	50	60	60	60	60	60	60	60	60	60	60	60	60	60	60	40	40	47	40	60	40	47	80	80	40	40	40	40	40	40	40
Yes	AFRO	Namibia	NAM	47	60	60	60	60	60	60	60	80	80	60	60	100	60	60	73	80	60	70	20	20	20	20	20	20	40	60	0	33	20	20	40	40	40	40	40	40	40
Yes	AFRO	Niger	NER	44	20	20	20	20	80	40	60	80	80	40	40	80	20	80	60	80	60	70	80	80	80	20	40	47	40	40	20	33	20	20	20	20	20	20	20	20	20
Yes	AFRO	Nigeria	NGA	52	80	40	60	60	100	100	100	60	60	80	80	40	20	20	27	80	80	80	60	60	40	60	20	40	40	40	20	33	40	40	40	40	40	20	20	40	40
Yes	AFRO	Rwanda	RWA	67	100	80	100	93	80	100	90	80	80	80	80	100	80	100	93	80	60	70	40	40	20	40	60	40	60	60	80	67	100	100	40	40	40	40	40	40	40
Yes	AFRO	Sao Tome and Principe	STP	39	40	20	60	40	60	40	50	60	60	0	0	100	0	0	33	40	0	20	80	80	20	0	0	7	80	20	60	53	80	80	80	0	40	40	40	0	0
Yes	AFRO	Senegal	SEN	45	40	80	60	60	60	80	70	60	60	40	40	60	40	80	60	60	20	40	40	40	40	60	60	53	40	40	40	40	20	20	20	20	20	40	40	40	40
Yes	AFRO	Seychelles	SYC	48	60	100	60	73	40	0	20	60	60	80	80	100	40	100	80	80	80	80	20	20	20	20	20	20	20	60	80	53	60	60	40	40	40	20	20	20	20
Yes	AFRO	Sierra Leone	SLE	38	60	20	20	33	40	60	50	20	20	20	20	60	0	40	33	80	60	70	20	20	40	80	40	53	40	40	20	33	80	80	40	40	40	20	20	20	20
Yes	EMRO	Somalia	SOM	31	20	20	20	20	60	40	50	60	60	20	20	40	20	20	27	80	20	50	20	20	20	20	20	20	100	20	40	53	20	20	20	20	20	20	20	20	20
Yes	AFRO	South Africa	ZAF	66	40	100	100	80	40	60	50	100	100	80	80	100	100	100	100	80	40	60	60	60	20	80	20	40	40	20	100	53	20	20	60	60	60	80	80	80	80
Yes	AFRO	South Sudan	SSD	39	20	20	20	20	60	20	40	60	60	20	20	40	40	60	47	80	80	80	40	40	40	60	20	40	80	20	40	47	40	40	40	20	30	20	20	20	20
Yes	EMRO	Sudan	SDN	65	100	20	60	60	80	100	90	80	80	80	80	100	40	60	67	80	60	70	60	60	80	100	100	93	80	40	40	53	80	80	40	20	30	40	40	40	40
Yes	AFRO	Togo	TGO	32	20	40	20	27	40	20	30	20	20	40	40	60	40	80	60	80	40	60	20	20	40	60	20	40	20	20	20	20	20	20	40	40	40	20	20	20	20
Yes	EMRO	Tunisia	TUN	66	40	60	80	60	80	60	70	80	80	60	60	100	80	100	93	80	80	80	60	60	40	80	80	67	60	80	60	67	60	60	80	40	60	60	60	40	40
Yes	AFRO	Uganda	UGA	51	40	60	40	47	60	40	50	40	40	20	20	100	60	100	87	80	80	80	80	80	60	80	60	67	100	60	0	53	0	0	20	20	20	80	80	40	40
Yes	AFRO	United Republic of Tanzania	TZA	47	60	40	60	53	80	40	60	60	60	60	60	60	20	80	53	60	20	40	20	20	60	60	20	47	40	20	60	40	60	60	40	40	40	40	40	40	40
Yes	AFRO	Zambia	ZMB	31	40	40	40	40	40	40	40	20	20	20	20	40	20	40	33	60	40	50	40	40	20	60	20	33	40	60	40	47	20	20	20	20	20	20	20	20	20
Yes	AFRO	Zimbabwe	ZWE	55	100	40	80	73	40	60	50	80	80	80	80	80	60	60	67	60	80	70	60	60	40	40	20	33	20	60	40	40	60	60	20	20	20	40	40	40	40
Yes	WPRO	Australia	AUS	90	100	100	100	100	100	100	100	20	20	100	100	100	100	100	100	100	20	60	100	100	100	100	100	100	100	100	60	87	100	100	100	100	100	100	100	100	100
Yes	WPRO	Cook Islands	COK	65	60	80	100	80	80	20	50	20	20	60	60	100	100	100	100	80	80	80	80	80	40	80	80	67	100	60	100	87	60	60	80	80	80	20	20	60	60
Yes	WPRO	Fiji	FJI	63	100	100	100	100	100	100	100	60	60	80	80	100	40	100	80	80	80	80	40	40	60	60	40	53	80	40	60	60	20	20	80	100	90	20	20	40	40
Yes	WPRO	Kiribati	KIR	51	80	60	40	60	40	80	60	40	40	80	80	100	80	100	93	100	40	70	60	60	60	20	20	33	40	20	40	33	20	20	60	80	70	20	20	20	20
Yes	WPRO	Marshall Islands	MHL	49	20	40	100	53	20	20	20	20	20	40	40	100	20	100	73	100	100	100	20	20	40	100	100	80	40	40	40	40	80	80	20	40	30	20	20	60	60
Yes	WPRO	Micronesia	FSM	no data	Other	Other	Other	no data	Other	Other	no data	Other	no data	Other	no data	Other	Other	Other	no data	Other	Other	no data	Other	no data	Other	Other	Other	no data	Other	Other	Other	no data	Other	no data	Other	Other	no data	Other	no data	Other	no data
Yes	WPRO	Nauru	NRU	34	20	0	0	7	40	60	50	20	20	80	80	100	100	100	100	60	20	40	20	20	0	0	0	0	40	20	80	47	20	20	40	0	20	40	40	0	0
Yes	WPRO	New Zealand	NZL	90	100	80	80	87	100	100	100	60	60	100	100	100	80	100	93	80	80	80	80	80	100	100	100	100	80	100	100	93	100	100	100	100	100	100	100	80	80
Yes	WPRO	Niue	NIU	71	60	20	80	53	100	60	80	80	80	80	80	100	100	60	87	80	80	80	80	80	40	80	80	67	60	60	80	67	80	80	80	60	70	40	40	60	60
Yes	WPRO	Palau	PLW	60	60	20	60	47	100	20	60	20	20	80	80	100	20	100	73	80	80	80	80	80	80	100	80	87	80	60	60	67	80	80	80	60	70	20	20	20	20
Yes	WPRO	Papua New Guinea	PNG	36	20	20	20	20	80	60	70	20	20	20	20	60	40	40	47	80	80	80	60	60	40	60	20	40	20	20	20	20	20	20	40	20	30	20	20	20	20
Yes	WPRO	Samoa	WSM	73	100	100	100	100	40	100	70	20	20	100	100	100	100	100	100	80	80	80	80	80	80	80	80	80	80	60	100	80	80	80	80	40	60	80	80	20	20
Yes	WPRO	Solomon Islands	SLB	34	40	40	20	33	80	20	50	20	20	20	20	60	20	60	47	80	40	60	40	40	20	60	20	33	20	20	60	33	20	20	20	20	20	40	40	20	20
Yes	WPRO	Tonga	TON	57	40	40	100	60	40	60	50	20	20	80	80	100	100	100	100	80	100	90	40	40	40	60	80	60	80	60	60	67	80	80	40	0	20	0	0	80	80
Yes	WPRO	Tuvalu	TUV	54	100	60	80	80	40	20	30	20	20	20	20	100	20	80	67	60	20	40	80	80	100	100	80	93	40	60	100	67	60	60	80	20	50	100	100	0	0
Yes	WPRO	Vanuatu	VUT	34	20	40	20	27	40	20	30	20	20	20	20	20	20	40	27	100	60	80	40	40	20	60	80	53	20	20	40	27	60	60	20	20	20	20	20	20	20
Yes	AMRO	Antigua and Barbuda	ATG	42	20	0	60	27	40	20	30	20	20	80	80	100	20	20	47	80	40	60	60	60	20	80	80	60	20	20	80	40	40	40	20	20	20	20	20	40	40
Yes	AMRO	Argentina	ARG	64	100	60	80	80	60	100	80	60	60	80	80	80	20	100	67	80	80	80	60	60	40	40	40	40	40	60	80	60	40	40	100	40	70	60	60	60	60
Yes	AMRO	Bahamas	BHS	50	60	40	80	60	80	80	80	0	0	80	80	100	20	100	73	80	0	40	60	60	60	80	80	73	40	20	60	40	60	60	40	40	40	20	20	20	20
No	AMRO	Barbados	BRB	no data				no data			no data		no data		no data				no data			no data		no data				no data				no data		no data			no data		no data		no data
Yes	AMRO	Belize	BLZ	33	20	20	20	20	20	20	20	20	20	40	40	100	80	20	67	20	40	30	40	40	40	80	80	67	40	60	40	47	60	60	20	20	20	0	0	0	0
Yes	AMRO	Bolivia (Plurinational State of)	BOL	no data	Other	Other	Other	no data	Other	Other	no data	Other	no data	Other	no data	Other	Other	Other	no data	Other	Other	no data	Other	no data	Other	Other	Other	no data	Other	Other	Other	no data	Other	no data	Other	Other	no data	Other	no data	Other	no data
Yes	AMRO	Brazil	BRA	87	100	100	80	93	100	100	100	80	80	80	80	100	100	100	100	100	100	100	100	100	100	60	100	87	40	40	60	47	80	80	60	60	60	100	100	100	100
Yes	AMRO	Canada	CAN	99	100	100	80	93	100	100	100	100	100	100	100	100	100	100	100	100	100	100	100	100	100	100	100	100	100	100	100	100	100	100	100	100	100	100	100	100	100
Yes	AMRO	Chile	CHL	74	80	60	80	73	80	80	80	100	100	100	100	100	40	100	80	80	80	80	60	60	60	80	80	73	40	60	40	47	20	20	100	40	70	100	100	80	80
Yes	AMRO	Colombia	COL	66	100	60	80	80	80	60	70	80	80	80	80	100	20	100	73	80	40	60	60	60	40	100	80	73	60	40	40	47	60	60	80	80	80	60	60	40	40
Yes	AMRO	Costa Rica	CRI	70	100	80	100	93	80	60	70	60	60	80	80	100	100	80	93	80	60	70	80	80	20	40	20	27	80	60	80	73	80	80	60	60	60	100	100	20	20
Yes	AMRO	Cuba	CUB	100	100	100	100	100	100	100	100	100	100	100	100	100	100	100	100	100	100	100	100	100	100	100	100	100	100	100	100	100	100	100	100	100	100	100	100	100	100
Yes	AMRO	Dominica	DMA	70	80	60	100	80	80	100	90	80	80	100	100	100	80	40	73	80	40	60	60	60	80	80	80	80	80	40	60	60	80	80	100	80	90	20	20	40	40
Yes	AMRO	Dominican Republic	DOM	48	60	40	20	40	80	0	40	20	20	20	20	20	60	80	53	80	40	60	40	40	20	40	100	53	20	20	60	33	100	100	60	20	40	40	40	80	80
Yes	AMRO	Ecuador	ECU	73	100	80	80	87	80	80	80	80	80	60	60	80	60	80	73	80	80	80	80	80	60	100	80	80	60	40	40	47	60	60	80	80	80	80	80	60	60
Yes	AMRO	El Salvador	SLV	75	100	100	100	100	100	100	100	100	100	20	20	100	100	100	100	100	100	100	100	100	80	80	20	60	40	40	100	60	40	40	100	100	100	40	40	60	60
No	AMRO	Grenada	GRD	no data				no data			no data		no data		no data				no data			no data		no data				no data				no data		no data			no data		no data		no data
Yes	AMRO	Guatemala	GTM	62	100	40	60	67	40	20	30	60	60	20	20	100	40	100	80	80	60	70	80	80	80	80	80	80	40	40	20	33	60	60	60	60	60	60	60	100	100
Yes	AMRO	Guyana	GUY	no data	Other	Other	Other	no data	Other	Other	no data	Other	no data	Other	no data	Other	Other	Other	no data	Other	Other	no data	Other	no data	Other	Other	Other	no data	Other	Other	Other	no data	Other	no data	Other	Other	no data	Other	no data	Other	no data
Yes	AMRO	Haiti	HTI	39	20	20	40	27	80	40	60	60	60	20	20	40	40	100	60	100	80	90	40	40	20	100	20	47	20	40	20	27	20	20	20	0	10	40	40	0	0
Yes	AMRO	Honduras	HND	34	20	0	0	7	80	80	80	80	80	20	20	80	20	80	60	80	80	80	20	20	0	40	20	20	0	0	0	0	40	40	40	40	40	0	0	0	0
Yes	AMRO	Jamaica	JAM	76	80	60	100	80	80	100	90	80	80	80	80	100	60	80	80	80	80	80	60	60	80	80	80	80	80	60	80	73	80	80	100	80	90	40	40	80	80
Yes	AMRO	Mexico	MEX	86	100	100	100	100	100	100	100	80	80	80	80	80	60	100	80	100	100	100	100	100	100	100	60	87	100	60	100	87	60	60	80	80	80	80	80	80	80
Yes	AMRO	Nicaragua	NIC	73	100	100	100	100	40	20	30	60	60	80	80	100	60	100	87	60	60	60	60	60	60	80	80	73	60	60	100	73	80	80	80	80	80	60	60	100	100
Yes	AMRO	Panama	PAN	71	40	60	60	53	80	80	80	80	80	80	80	60	60	100	73	80	80	80	80	80	80	80	80	80	80	80	60	73	40	40	60	60	60	80	80	60	60
Yes	AMRO	Paraguay	PRY	62	60	40	20	40	100	80	90	80	80	80	80	20	60	80	53	80	80	80	80	80	40	40	40	40	40	60	40	47	80	80	60	60	60	60	60	20	20
Yes	AMRO	Peru	PER	55	80	40	40	53	40	60	50	60	60	40	40	60	40	40	47	80	60	70	40	40	40	80	60	60	20	40	40	33	40	40	40	40	40	80	80	100	100
Yes	AMRO	Saint Kitts and Nevis	KNA	48	0	20	0	7	80	60	70	60	60	80	80	80	60	60	67	80	40	60	40	40	20	60	60	47	40	60	80	60	40	40	40	20	30	40	40	20	20
Yes	AMRO	Saint Lucia	LCA	60	60	40	40	47	80	100	90	80	80	80	80	100	60	100	87	60	20	40	80	80	40	80	20	47	40	40	60	47	60	60	60	100	80	40	40	0	0
Yes	AMRO	Saint Vincent and the Grenadines	VCT	45	20	20	80	40	40	100	70	20	20	80	80	100	20	100	73	100	20	60	80	80	20	20	20	20	0	60	80	47	20	20	40	20	30	20	20	20	20
Yes	AMRO	Suriname	SUR	73	60	100	80	80	100	80	90	80	80	80	80	100	60	60	73	100	80	90	80	80	80	100	80	87	60	40	60	53	80	80	100	100	100	40	40	20	20
Yes	AMRO	Trinidad and Tobago	TTO	49	20	60	80	53	100	100	100	20	20	40	40	100	40	100	80	60	20	40	20	20	40	60	20	40	60	80	100	80	40	40	40	40	40	60	60	20	20
Yes	AMRO	United States of America	USA	91	100	100	100	100	100	100	100	80	80	100	100	100	80	100	93	100	100	100	60	60	100	100	100	100	100	100	100	100	100	100	100	80	90	80	80	80	80
Yes	AMRO	Uruguay	URY	85	100	100	100	100	80	100	90	80	80	80	80	100	80	80	87	100	80	90	80	80	100	100	80	93	80	60	100	80	100	100	80	80	80	60	60	80	80
Yes	AMRO	Venezuela (Bolivarian Republic of)	VEN	74	100	60	60	73	80	100	90	80	80	80	80	60	40	60	53	80	80	80	80	80	80	80	60	73	80	60	40	60	80	80	100	80	90	40	40	80	80
Yes	EMRO	Afghanistan	AFG	35	20	20	0	13	60	60	60	80	80	20	20	40	20	60	40	80	80	80	40	40	20	20	40	27	60	20	40	40	20	20	20	20	20	0	0	20	20
Yes	EURO	Armenia	ARM	83	100	80	60	80	100	100	100	100	100	40	40	60	60	80	67	100	80	90	100	100	60	80	80	73	60	60	100	73	100	100	80	80	80	80	80	100	100
Yes	EURO	Azerbaijan	AZE	83	100	80	60	80	80	100	90	80	80	60	60	100	80	80	87	100	80	90	80	80	60	80	80	73	80	100	100	93	100	100	80	60	70	100	100	80	80
Yes	EMRO	Bahrain	BHR	88	80	80	100	87	100	100	100	100	100	100	100	100	40	60	67	100	20	60	100	100	100	80	80	87	80	80	100	87	100	100	100	100	100	80	80	80	80
Yes	SEARO	Bangladesh	BGD	58	60	40	80	60	100	60	80	80	80	40	40	100	40	80	73	80	80	80	40	40	40	60	40	47	40	60	80	60	60	60	60	60	60	40	40	40	40
Yes	SEARO	Bhutan	BTN	53	60	20	80	53	80	60	70	80	80	40	40	80	40	60	60	80	80	80	60	60	40	60	40	47	60	60	80	67	60	60	60	40	50	20	20	0	0
No	WPRO	Brunei Darussalam	BRN	no data				no data			no data		no data		no data				no data			no data		no data				no data				no data		no data			no data		no data		no data
Yes	WPRO	Cambodia	KHM	46	40	80	20	47	100	20	60	60	60	40	40	40	40	40	40	80	80	80	20	20	20	60	20	33	20	40	40	33	40	40	60	60	60	60	60	20	20
Yes	WPRO	China	CHN	94	100	100	80	93	100	100	100	100	100	100	100	100	100	100	100	100	100	100	80	80	80	80	80	80	80	100	100	93	80	80	100	100	100	100	100	100	100
Yes	EURO	Cyprus	CYP	74	100	20	80	67	40	100	70	80	80	100	100	100	40	80	73	60	40	50	100	100	80	100	80	87	40	60	80	60	60	60	60	80	70	100	100	40	40
Yes	SEARO	Democratic People's Republic of Korea	PRK	63	60	60	60	60	20	60	40	60	60	40	40	100	60	80	80	100	40	70	80	80	80	80	80	80	80	60	60	67	80	80	60	60	60	60	60	40	40
Yes	EURO	Georgia	GEO	66	80	60	100	80	100	60	80	80	80	60	60	80	100	100	93	80	80	80	60	60	80	60	60	67	60	40	80	60	20	20	40	40	40	100	100	40	40
Yes	SEARO	India	IND	75	100	60	80	80	80	100	90	60	60	60	60	80	20	40	47	100	100	100	100	100	60	60	80	67	40	20	40	33	80	80	80	80	80	80	80	100	100
Yes	WPRO	Indonesia	IDN	63	100	60	60	73	60	60	60	60	60	60	60	80	60	60	67	80	60	70	80	80	60	60	40	53	40	60	60	53	60	60	80	80	80	40	40	60	60
Yes	EMRO	Iran (Islamic Republic of)	IRN	85	100	100	100	100	100	60	80	60	60	80	80	100	100	100	100	60	100	80	80	80	100	100	100	100	100	100	100	100	80	80	80	40	60	100	100	80	80
Yes	EMRO	Iraq	IRQ	82	60	60	40	53	100	80	90	100	100	60	60	100	40	80	73	100	100	100	100	100	80	80	100	87	100	100	40	80	100	100	80	80	80	40	40	100	100
Yes	EURO	Israel	ISR	91	100	100	80	93	80	100	90	80	80	100	100	100	100	100	100	60	100	80	80	80	100	100	100	100	100	100	100	100	100	100	100	20	60	100	100	100	100
Yes	WPRO	Japan	JPN	no data	Other	Other	Other	no data	Other	Other	no data	Other	no data	Other	no data	Other	Other	Other	no data	Other	Other	no data	Other	no data	Other	Other	Other	no data	Other	Other	Other	no data	Other	no data	Other	Other	no data	Other	no data	Other	no data
Yes	EMRO	Jordan	JOR	48	20	20	20	20	40	20	30	60	60	40	40	40	40	60	47	80	80	80	80	80	80	80	80	80	40	60	40	47	40	40	40	40	40	40	40	20	20
Yes	EURO	Kazakhstan	KAZ	71	80	60	60	67	40	40	40	80	80	20	20	80	60	60	67	80	100	90	80	80	20	20	80	40	40	100	100	80	80	80	100	100	100	80	80	100	100
Yes	EMRO	Kuwait	KWT	56	40	20	40	33	80	80	80	40	40	80	80	100	60	80	80	60	40	50	60	60	40	60	40	47	40	60	60	53	20	20	60	60	60	40	40	80	80
Yes	EURO	Kyrgyzstan	KGZ	57	60	40	60	53	60	60	60	80	80	40	40	80	40	60	60	80	80	80	60	60	60	80	80	73	40	60	60	53	40	40	20	60	40	40	40	60	60
Yes	WPRO	Lao People's Democratic Republic	LAO	35	60	40	40	47	40	60	50	20	20	40	40	100	20	20	47	80	80	80	20	20	40	40	40	40	20	20	20	20	20	20	20	40	30	20	20	20	20
Yes	EMRO	Lebanon	LBN	58	100	80	80	87	100	100	100	80	80	40	40	100	40	100	80	80	40	60	40	40	60	60	60	60	40	80	60	60	40	40	40	20	30	40	40	40	40
Yes	WPRO	Malaysia	MYS	95	100	100	100	100	100	100	100	100	100	80	80	100	80	100	93	100	100	100	100	100	100	100	100	100	100	100	100	100	100	100	100	100	100	80	80	80	80
Yes	SEARO	Maldives	MDV	43	60	40	100	67	80	60	70	20	20	80	80	100	80	40	73	80	60	70	20	20	80	60	20	53	40	40	100	60	20	20	20	20	20	0	0	0	0
Yes	WPRO	Mongolia	MNG	86	80	80	80	80	100	100	100	100	100	60	60	20	100	100	73	100	80	90	80	80	100	80	80	87	80	100	100	93	80	80	100	100	100	80	80	100	100
Yes	SEARO	Myanmar	MMR	66	40	60	60	53	80	60	70	80	80	40	40	60	60	80	67	80	80	80	60	60	40	60	80	60	60	60	80	67	60	60	60	60	60	80	80	80	80
Yes	SEARO	Nepal	NPL	23	20	40	20	27	40	0	20	20	20	20	20	20	40	40	33	60	20	40	40	40	20	60	40	40	20	20	20	20	20	20	20	20	20	0	0	0	0
Yes	EMRO	Oman	OMN	100	100	100	100	100	100	100	100	100	100	100	100	100	100	100	100	100	100	100	100	100	100	100	100	100	100	100	100	100	100	100	100	100	100	100	100	100	100
Yes	EMRO	Pakistan	PAK	51	20	20	40	27	60	100	80	60	60	40	40	60	40	80	60	60	60	60	60	60	40	40	60	47	40	20	40	33	20	20	40	40	40	40	40	100	100
Yes	WPRO	Philippines	PHL	no data	Other	Other	Other	no data	Other	Other	no data	Other	no data	Other	no data	Other	Other	Other	no data	Other	Other	no data	Other	no data	Other	Other	Other	no data	Other	Other	Other	no data	Other	no data	Other	Other	no data	Other	no data	Other	no data
Yes	EMRO	Qatar	QAT	87	80	80	100	87	80	80	80	100	100	100	100	100	100	100	100	100	100	100	100	100	100	100	100	100	100	100	100	100	80	80	60	40	50	60	60	80	80
Yes	WPRO	Republic of Korea	KOR	94	100	100	80	93	100	60	80	100	100	100	100	100	100	100	100	100	100	100	100	100	100	100	100	100	100	100	100	100	80	80	100	80	90	80	80	100	100
Yes	EMRO	Saudi Arabia	SAU	69	100	60	60	73	80	60	70	40	40	80	80	60	60	60	60	60	20	40	80	80	80	80	80	80	40	60	80	60	80	80	80	60	70	80	80	80	80
Yes	WPRO	Singapore	SGP	91	100	100	100	100	100	100	100	80	80	80	80	100	100	100	100	100	100	100	100	100	80	80	80	80	80	100	100	93	100	100	100	80	90	80	80	80	80
Yes	SEARO	Sri Lanka	LKA	46	40	40	100	60	60	20	40	20	20	20	20	60	40	60	53	80	60	70	60	60	20	60	20	33	40	20	80	47	60	60	40	60	50	40	40	40	40
Yes	EMRO	Syrian Arab Republic	SYR	75	100	60	80	80	80	100	90	80	80	40	40	80	60	60	67	80	80	80	80	80	40	60	60	53	80	60	100	80	80	80	80	80	80	80	80	80	80
Yes	EURO	Tajikistan	TJK	58	60	20	80	53	40	40	40	80	80	60	60	60	60	60	60	80	60	70	60	60	80	80	80	80	80	40	60	60	60	60	40	20	30	40	40	60	60
Yes	SEARO	Thailand	THA	79	60	60	40	53	80	100	90	100	100	80	80	80	60	80	73	80	80	80	80	80	60	60	60	60	100	60	100	87	100	100	80	60	70	80	80	80	80
Yes	SEARO	Timor-Leste	TLS	44	60	60	60	60	80	60	70	20	20	40	40	60	20	60	47	80	20	50	20	20	20	20	40	27	80	40	40	53	60	60	80	80	80	20	20	20	20
Yes	EURO	Türkiye	TUR	73	100	100	100	100	80	60	70	80	80	60	60	100	80	100	93	100	80	90	60	60	20	80	80	60	60	100	100	87	40	40	80	100	90	60	60	60	60
Yes	EURO	Turkmenistan	TKM	67	60	60	60	60	40	100	70	100	100	60	60	60	80	80	73	80	60	70	60	60	80	80	60	73	60	60	80	67	60	60	100	60	80	60	60	40	40
Yes	EMRO	United Arab Emirates	ARE	95	100	100	100	100	100	100	100	100	100	100	100	100	100	100	100	100	80	90	60	60	100	100	100	100	100	100	100	100	100	100	80	80	80	100	100	100	100
Yes	EURO	Uzbekistan	UZB	44	20	60	60	47	60	0	30	60	60	0	0	60	60	80	67	60	60	60	40	40	60	60	40	53	60	60	100	73	60	60	0	0	0	40	40	40	40
Yes	WPRO	Viet Nam	VNM	61	100	60	100	87	60	100	80	60	60	60	60	60	60	80	67	60	40	50	60	60	40	60	40	47	60	60	60	60	60	60	40	40	40	60	60	60	60
Yes	EMRO	Yemen	YEM	49	40	40	60	47	40	40	40	80	80	40	40	60	40	100	67	80	80	80	80	80	60	60	60	60	60	40	40	47	60	60	0	0	0	20	20	20	20
Yes	EURO	Albania	ALB	no data	Other	Other	Other	no data	Other	Other	no data	Other	no data	Other	no data	Other	Other	Other	no data	Other	Other	no data	Other	no data	Other	Other	Other	no data	Other	Other	Other	no data	Other	no data	Other	Other	no data	Other	no data	Other	no data
Yes	EURO	Andorra	AND	37	60	20	60	47	40	60	50	60	60	80	80	100	0	100	67	20	20	20	20	20	0	0	0	0	40	60	60	53	60	60	20	20	20	0	0	0	0
Yes	EURO	Austria	AUT	59	100	0	80	60	80	100	90	100	100	80	80	100	20	80	67	80	80	80	20	20	40	40	20	33	0	60	100	53	20	20	0	0	0	60	60	100	100
Yes	EURO	Belarus	BLR	96	100	80	100	93	100	100	100	80	80	100	100	80	100	100	93	100	100	100	100	100	100	80	80	87	100	100	100	100	100	100	100	100	100	100	100	100	100
Yes	EURO	Belgium	BEL	80	60	20	60	47	60	100	80	100	100	100	100	100	100	100	100	100	80	90	40	40	100	80	80	87	100	60	80	80	80	80	80	60	70	60	60	100	100
Yes	EURO	Bosnia and Herzegovina	BIH	33	40	60	80	60	40	20	30	20	20	80	80	60	40	0	33	20	20	20	20	20	20	40	20	27	20	20	60	33	20	20	0	0	0	20	20	60	60
Yes	EURO	Bulgaria	BGR	64	100	60	40	67	40	100	70	80	80	80	80	100	60	100	87	60	40	50	60	60	40	40	80	53	80	80	60	73	40	40	60	40	50	40	40	80	80
Yes	EURO	Croatia	HRV	73	100	60	80	80	40	100	70	80	80	80	80	100	60	100	87	80	80	80	80	80	40	60	40	47	80	60	60	67	60	60	80	80	80	60	60	80	80
Yes	EURO	Czech Republic	CZE	67	100	20	40	53	40	80	60	80	80	60	60	100	60	100	87	100	20	60	80	80	40	80	80	67	80	100	100	93	40	40	40	20	30	60	60	100	100
Yes	EURO	Denmark	DNK	96	100	100	80	93	100	100	100	100	100	100	100	100	100	100	100	100	100	100	100	100	100	100	100	100	100	100	100	100	100	100	100	100	100	100	100	60	60
Yes	EURO	Estonia	EST	74	100	80	80	87	80	60	70	80	80	80	80	80	80	80	80	80	80	80	60	60	60	80	80	73	60	80	100	80	60	60	60	40	50	80	80	80	80
Yes	EURO	Finland	FIN	94	100	100	100	100	100	100	100	100	100	100	100	100	60	100	87	80	80	80	80	80	80	100	100	93	100	100	100	100	80	80	100	100	100	100	100	100	100
Yes	EURO	France	FRA	82	100	80	20	67	100	100	100	80	80	80	80	20	100	100	73	100	100	100	80	80	100	100	20	73	80	100	100	93	80	80	40	40	40	100	100	100	100
Yes	EURO	Germany	DEU	91	100	100	80	93	100	100	100	100	100	80	80	100	100	100	100	100	100	100	80	80	80	100	100	93	100	100	100	100	60	60	80	80	80	100	100	100	100
No	EURO	Greece	GRC	no data				no data			no data		no data		no data				no data			no data		no data				no data				no data		no data			no data		no data		no data
Yes	EURO	Holy See	VAT	41	60	0	20	27	20	20	20	100	100	60	60	20	20	100	47	60	40	50	20	20	40	40	40	40	40	0	60	33	40	40	20	20	20	40	40	40	40
Yes	EURO	Hungary	HUN	67	100	80	80	87	80	100	90	80	80	80	80	60	40	100	67	100	80	90	20	20	40	80	60	60	40	60	60	53	40	40	60	40	50	60	60	100	100
Yes	EURO	Iceland	ISL	84	80	80	100	87	100	100	100	80	80	80	80	100	100	60	87	80	80	80	60	60	100	100	100	100	100	80	100	93	100	100	80	80	80	60	60	80	80
Yes	EURO	Ireland	IRL	67	60	40	20	40	80	60	70	60	60	100	100	100	100	100	100	80	80	80	60	60	80	100	60	80	40	60	100	67	100	100	0	0	0	60	60	60	60
Yes	EURO	Italy	ITA	85	100	80	80	87	100	80	90	100	100	80	80	100	100	100	100	100	80	90	80	80	100	100	100	100	100	80	100	93	60	60	80	80	80	60	60	80	80
Yes	EURO	Latvia	LVA	75	100	80	60	80	80	100	90	80	80	80	80	60	60	100	73	80	80	80	80	80	100	80	60	80	80	80	100	87	60	60	80	80	80	40	40	60	60
Yes	EURO	Liechtenstein	LIE	no data	Other	Other	Other	no data	Other	Other	no data	Other	no data	Other	no data	Other	Other	Other	no data	Other	Other	no data	Other	no data	Other	Other	Other	no data	Other	Other	Other	no data	Other	no data	Other	Other	no data	Other	no data	Other	no data
Yes	EURO	Lithuania	LTU	82	100	80	80	87	80	100	90	80	80	80	80	100	60	80	80	60	80	70	80	80	100	100	80	93	100	100	100	100	60	60	60	60	60	80	80	100	100
Yes	EURO	Luxembourg	LUX	76	100	100	100	100	80	100	90	80	80	80	80	100	80	80	87	80	60	70	80	80	80	80	80	80	80	40	60	60	80	80	60	60	60	40	40	80	80
Yes	EURO	Malta	MLT	60	100	100	100	100	80	60	70	80	80	80	80	100	20	100	73	60	80	70	100	100	20	20	20	20	40	60	60	53	20	20	80	40	60	20	20	40	40
Yes	EURO	Monaco	MCO	82	80	80	80	80	80	100	90	100	100	80	80	100	100	100	100	80	80	80	80	80	100	100	100	100	100	100	100	100	40	40	100	80	90	40	40	80	80
Yes	EURO	Montenegro	MNE	47	80	20	40	47	40	60	50	20	20	20	20	20	20	40	27	60	60	60	80	80	80	40	40	53	60	40	60	53	80	80	20	20	20	20	20	80	80
Yes	EURO	Netherlands (Kingdom of the)	NLD	89	100	80	100	93	100	100	100	100	100	80	80	100	80	100	93	80	80	80	100	100	100	100	80	93	80	100	100	93	80	80	60	60	60	80	80	100	100
Yes	EURO	North Macedonia	MKD	63	100	40	80	73	80	100	90	40	40	60	60	100	20	80	67	80	80	80	80	80	60	60	20	47	60	60	80	67	40	40	100	100	100	40	40	40	40
Yes	EURO	Norway	NOR	92	100	100	100	100	100	100	100	100	100	100	100	100	60	100	87	100	100	100	100	100	100	100	80	93	100	100	100	100	100	100	60	60	60	80	80	80	80
No	EURO	Poland	POL	no data				no data			no data		no data		no data				no data			no data		no data				no data				no data		no data			no data		no data		no data
Yes	EURO	Portugal	PRT	77	100	80	80	87	100	100	100	20	20	80	80	100	100	100	100	80	80	80	80	80	80	80	80	80	80	100	100	93	80	80	80	80	80	80	80	40	40
Yes	EURO	Republic of Moldova	MDA	60	100	60	80	80	80	60	70	60	60	80	80	60	40	60	53	80	80	80	40	40	20	80	60	53	40	60	80	60	60	60	40	80	60	40	40	40	40
Yes	EURO	Romania	ROU	72	100	60	80	80	60	100	80	20	20	80	80	80	80	80	80	60	80	70	60	60	100	100	100	100	80	100	60	80	100	100	40	40	40	40	40	100	100
Yes	EURO	Russian Federation	RUS	100	100	100	100	100	100	100	100	100	100	100	100	100	100	100	100	100	100	100	100	100	100	100	100	100	100	100	100	100	100	100	100	100	100	100	100	100	100
Yes	EURO	San Marino	SMR	33	20	20	20	20	20	60	40	20	20	40	40	80	20	100	67	20	20	20	60	60	20	20	40	27	20	60	80	53	40	40	0	0	0	20	20	20	20
Yes	EURO	Serbia	SRB	69	100	80	80	87	80	80	80	80	80	80	80	60	40	60	53	80	40	60	80	80	80	80	80	80	40	80	100	73	80	80	0	0	0	80	80	60	60
Yes	EURO	Slovakia	SVK	69	100	100	100	100	40	100	70	60	60	60	60	20	60	100	60	100	60	80	60	60	40	100	100	80	40	100	60	67	60	60	80	80	80	60	60	60	60
Yes	EURO	Slovenia	SVN	82	100	80	80	87	100	80	90	80	80	100	100	100	80	100	93	80	80	80	60	60	80	60	100	80	80	100	80	87	60	60	80	60	70	80	80	100	100
Yes	EURO	Spain	ESP	84	100	100	80	93	100	100	100	80	80	80	80	100	100	80	93	80	80	80	80	80	100	80	80	87	100	100	100	100	60	60	80	80	80	80	80	80	80
Yes	EURO	Sweden	SWE	92	100	100	100	100	100	100	100	100	100	80	80	100	100	100	100	100	100	100	80	80	80	80	80	80	80	100	100	93	80	80	100	100	100	80	80	100	100
Yes	EURO	Switzerland	CHE	no data	Other	Other	Other	no data	Other	Other	no data	Other	no data	Other	no data	Other	Other	Other	no data	Other	Other	no data	Other	no data	Other	Other	Other	no data	Other	Other	Other	no data	Other	no data	Other	Other	no data	Other	no data	Other	no data
Yes	EURO	Ukraine	UKR	75	100	100	100	100	80	100	90	80	80	80	80	100	80	100	93	80	80	80	80	80	20	80	80	60	80	20	60	53	60	60	20	20	20	100	100	80	80
Yes	EURO	United Kingdom of Great Britain and Northern Ireland	GBR	93	100	100	100	100	80	100	90	100	100	100	100	100	100	100	100	100	100	100	100	100	100	100	100	100	100	100	100	100	100	100	40	40	40	80	80	100	100

## Sheet: Glossary
Capacities
Capacity	Title
C.1	Legislation and Financing
C.2	IHR Coordination and National IHR Focal Point Functions
C.3	Zoonotic Events and the Human–animal Interface
C.4	Food Safety
C.5	Laboratory
C.6	Surveillance
C.7	Human Resources
C.8	National Health Emergency Framework
C.9	Health Service Provision
C.10	Risk Communication
C.11	Points of Entry
C.12	Chemical Events
C.13	Radiation Emergencies
Indicators
Indicator No	Title
C.1.1	Legislation, laws, regulations, policy, administrative requirements or other government instruments to implement the IHR
C.1.2	Financing for the implementation of IHR capacities
C.1.3	Financing mechanism and funds for timely response to public health emergencies
C.2.1	National IHR Focal Point functions under IHR
C.2.2	Multisectoral IHR coordination mechanisms
C.3.1	Collaborative effort on activities to address zoonoses
C.4.1	Multisectoral collaboration mechanism for food safety events
C.5.1	Specimen referral and transport system
C.5.2	Implementation of a laboratory biosafety and biosecurity regime
C.5.3	Access to laboratory testing capacity for priority diseases
C.6.1	Early warning function: indicator-and event-based surveillance
C.6.2	Mechanism for event management (verification, risk assessment, analysis investigation)
C.7.1	Human resources for the implementation of IHR capacities
C.8.1	Planning for emergency preparedness and response mechanism
C.8.2	Management of health emergency response operations
C.8.3	Emergency resource mobilization
C.9.1	Case management capacity for IHR relevant hazards
C.9.2	Capacity for infection prevention and control and chemical and radiation decontamination
C.9.3	Access to essential health services
C.10.1	Capacity for emergency risk communications
C.11.1	Core capacity requirements at all times for designated airports, ports and ground crossings
C.11.2	Effective public health response at points of entry
C.12.1	Resources for detection and alert
C.13.1	Capacity and resources
Scoring System
Indicator Level	Score	Score Range	Color
1	20	0-20
2	40	21-40
3	60	41-60
4	80	61-80
5	100	81-100
