# Supplementary material for: Temporal trends in African healthcare system capacities in prevention, detection, response, and sustainability between 2010 and 2023
Source: PLOS Glob Public Health. 2026 May 12;6(5):e0005285. doi: 10.1371/journal.pgph.0005285 (PMC13166948; doi:10.1371/journal.pgph.0005285)
Supplement: S10 Data — Excel file containing country-level scores (0–100) for prevention, detection, response, and sustainability derived from WHO State Party Annual Report (SPAR) submissions for 2019. (XLSX) [file pgph.0005285.s015.xlsx]

## Sheet: Score by capacity & indicator
				State Parties Self-Assessment Annual Reporting on the implementation of The International Health Regulations
				Score by capacity & Indicator 2019 Updated on 14-02-2025
					Capacity 1				Capacity 2			Capacity 3		Capacity 4		Capacity 5				Capacity 6			Capacity 7		Capacity 8				Capacity 9				Capacity 10		Capacity 11			Capacity 12		Capacity 13
					Legislation and Financing				IHR Coordination and National IHR Focal Point Functions			Zoonotic Events and the Human–animal Interface		Food Safety		Laboratory				Surveillance			Human Resources		National Health Emergency Framework				Health Service Provision				Risk Communication		Points of Entry			Chemical Events		Radiation Emergencies
					Score per indicator			Total	Score per indicator		Total	Score per indicator	Total	Score per indicator	Total	Score per indicator			Total	Score per indicator		Total	Score per indicator	Total	Score per indicator			Total	Score per indicator			Total	Score per indicator	Total	Score per indicator		Total	Score per indicator	Total	Score per indicator	Total
				Total Average	C.1.1	C.1.2	C.1.3	C.1	C.2.1	C.2.2	C.2	C.3.1	C.3	C.4.1	C.4	C.5.1	C.5.2	C.5.3	C.5	C.6.1	C.6.2	C.6	C.7.1	C.7	C.8.1	C.8.2	C.8.3	C.8	C.9.1	C.9.2	C.9.3	C.9	C.10.1	C.10	C.11.1	C.11.2	C.11	C.12.1	C.12	C.13.1	C.13
AVG Global Capacity				64	71	61	65	66	71	69	70	67	67	65	65	78	58	78	72	78	68	73	63	63	59	68	61	62	60	59	68	63	60	60	59	54	56	53	53	55	55
AFRO				44	45	43	41	43	56	45	51	50	50	43	43	63	37	65	55	67	55	61	49	49	39	46	33	39	41	37	45	41	43	43	40	33	36	32	32	32	32
AMRO				71	80	67	76	74	79	77	78	72	72	78	78	86	63	88	79	83	72	78	70	70	66	74	80	73	61	58	72	64	68	68	72	68	70	60	60	59	59
EMRO				66	68	58	65	64	72	76	74	77	77	64	64	75	55	79	69	77	66	72	64	64	61	67	66	65	68	64	73	68	60	60	66	58	62	56	56	57	57
EURO				75	90	72	76	79	77	86	82	81	81	77	77	86	71	85	81	83	75	79	71	71	71	80	70	73	72	77	85	78	66	66	62	59	60	67	67	77	77
SEARO				60	64	56	78	66	78	62	70	56	56	50	50	82	58	70	70	82	74	78	58	58	56	64	52	57	56	52	74	61	70	70	52	48	50	46	46	44	44
WPRO				70	78	74	72	75	74	66	70	62	62	73	73	87	74	82	81	84	77	81	70	70	66	81	73	73	70	68	69	69	68	68	71	68	69	60	60	54	54
Data Received	Region	States Party of IHR	ISO Code	Total Average	C.1.1	C.1.2	C.1.3	C.1	C.2.1	C.2.2	C.2	C.3.1	C.3	C.4.1	C.4	C.5.1	C.5.2	C.5.3	C.5	C.6.1	C.6.2	C.6	C.7.1	C.7	C.8.1	C.8.2	C.8.3	C.8	C.9.1	C.9.2	C.9.3	C.9	C.10.1	C.10	C.11.1	C.11.2	C.11	C.12.1	C.12	C.13.1	C.13
Yes	AFRO	Algeria	DZA	80	100	100	100	100	80	100	90	80	80	80	80	60	20	100	60	80	80	80	80	80	60	20	80	53	80	100	100	93	60	60	80	40	60	100	100	100	100
Yes	AFRO	Angola	AGO	63	20	40	80	47	80	100	90	80	80	40	40	80	40	80	67	100	100	100	60	60	60	80	80	73	60	40	60	53	80	80	40	20	30	40	40	60	60
Yes	AFRO	Benin	BEN	35	20	40	40	33	40	80	60	20	20	40	40	60	40	80	60	80	20	50	60	60	40	40	0	27	20	40	20	27	40	40	0	0	0	20	20	20	20
Yes	AFRO	Botswana	BWA	30	40	40	40	40	20	20	20	20	20	40	40	80	40	80	67	60	20	40	20	20	20	20	0	13	40	40	60	47	20	20	0	0	0	20	20	40	40
Yes	AFRO	Burkina Faso	BFA	44	100	60	40	67	60	20	40	40	40	20	20	60	40	60	53	80	60	70	80	80	20	60	20	33	40	20	60	40	40	40	40	20	30	20	20	40	40
Yes	AFRO	Burundi	BDI	47	20	40	40	33	40	60	50	60	60	40	40	100	20	60	60	80	60	70	60	60	40	20	0	20	40	40	40	40	40	40	40	40	40	40	40	60	60
Yes	AFRO	Cabo Verde	CPV	48	60	60	60	60	40	40	40	40	40	80	80	80	20	100	67	60	60	60	40	40	40	40	40	40	40	40	80	53	40	40	40	40	40	40	40	20	20
Yes	AFRO	Cameroon	CMR	42	20	40	20	27	40	60	50	80	80	40	40	20	40	80	47	60	60	60	60	60	40	40	20	33	40	40	20	33	20	20	40	20	30	20	20	40	40
Yes	AFRO	Central African Republic	CAF	17	0	0	0	0	40	0	20	20	20	0	0	40	40	40	40	60	20	40	0	0	20	40	0	20	40	0	20	20	0	0	20	20	20	20	20	20	20
Yes	AFRO	Chad	TCD	30	20	20	40	27	40	20	30	40	40	20	20	40	20	40	33	80	60	70	40	40	40	20	20	27	40	20	20	27	20	20	20	20	20	20	20	20	20
Yes	AFRO	Comoros	COM	27	20	60	0	27	20	20	20	60	60	60	60	20	40	20	27	60	20	40	20	20	60	40	0	33	0	0	0	0	40	40	20	0	10	20	20	0	0
Yes	AFRO	Congo	COG	33	20	60	20	33	80	40	60	20	20	40	40	20	20	20	20	60	40	50	60	60	20	20	20	20	20	20	20	20	40	40	20	20	20	20	20	20	20
Yes	AFRO	Côte d'Ivoire	CIV	44	20	60	20	33	20	20	20	60	60	20	20	80	40	100	73	40	20	30	80	80	20	60	20	33	40	20	20	27	20	20	40	20	30	100	100	40	40
Yes	AFRO	Democratic Republic of the Congo	COD	35	40	40	0	27	80	40	60	60	60	20	20	40	40	40	40	60	20	40	60	60	40	20	40	33	40	20	20	27	20	20	40	20	30	20	20	20	20
Yes	EMRO	Djibouti	DJI	32	40	20	20	27	40	60	50	40	40	40	40	20	20	60	33	60	60	60	20	20	20	20	20	20	40	20	40	33	20	20	40	20	30	40	40	0	0
Yes	EMRO	Egypt	EGY	83	80	100	100	93	80	100	90	80	80	80	80	80	60	80	73	100	100	100	80	80	100	100	100	100	100	80	100	93	60	60	100	80	90	60	60	80	80
Yes	AFRO	Equatorial Guinea	GNQ	22	20	20	20	20	20	20	20	20	20	20	20	20	20	20	20	40	40	40	20	20	20	20	20	20	20	20	40	27	20	20	20	20	20	20	20	20	20
Yes	AFRO	Eritrea	ERI	49	20	20	20	20	80	40	60	80	80	20	20	80	40	40	53	80	20	50	80	80	20	20	20	20	100	60	80	80	80	80	60	40	50	20	20	20	20
Yes	AFRO	Eswatini	SWZ	40	60	20	40	40	20	20	20	20	20	40	40	80	100	80	87	80	60	70	20	20	20	40	20	27	20	40	40	33	20	20	80	80	80	40	40	20	20
Yes	AFRO	Ethiopia	ETH	63	100	60	100	87	80	80	80	40	40	40	40	80	60	100	80	60	80	70	80	80	80	60	80	73	80	80	60	73	80	80	40	40	40	40	40	40	40
Yes	AFRO	Gabon	GAB	27	20	20	20	20	80	20	50	20	20	20	20	20	40	80	47	40	40	40	40	40	20	20	20	20	20	20	40	27	20	20	20	0	10	20	20	20	20
Yes	AFRO	Gambia	GMB	38	40	20	20	27	60	20	40	20	20	20	20	20	40	40	33	80	40	60	80	80	60	60	20	47	20	40	40	33	60	60	40	40	40	20	20	20	20
Yes	AFRO	Ghana	GHA	49	40	20	40	33	60	60	60	60	60	40	40	60	40	60	53	80	80	80	20	20	40	40	20	33	40	40	40	40	80	80	40	40	40	40	40	60	60
Yes	AFRO	Guinea	GIN	44	60	40	60	53	80	40	60	60	60	20	20	80	20	80	60	80	80	80	40	40	40	60	40	47	40	20	40	33	40	40	40	40	40	20	20	20	20
Yes	AFRO	Guinea-Bissau	GNB	25	40	20	20	27	20	20	20	40	40	20	20	20	20	20	20	20	40	30	20	20	20	20	40	27	20	20	40	27	40	40	20	20	20	20	20	20	20
Yes	AFRO	Kenya	KEN	41	60	40	20	40	40	0	20	60	60	60	60	40	60	80	60	80	20	50	20	20	20	60	20	33	40	40	40	40	40	40	60	40	50	40	40	20	20
Yes	AFRO	Lesotho	LSO	25	40	40	0	27	80	0	40	40	40	20	20	80	0	80	53	60	20	40	20	20	20	0	0	7	0	40	40	27	20	20	40	20	30	0	0	0	0
Yes	AFRO	Liberia	LBR	46	40	40	40	40	80	60	70	60	60	20	20	60	20	60	47	80	80	80	40	40	20	100	20	47	20	40	40	33	60	60	60	60	60	20	20	20	20
Yes	EMRO	Libya	LBY	54	100	60	60	73	60	100	80	80	80	40	40	80	20	60	53	80	60	70	80	80	20	20	20	20	80	20	60	53	20	20	40	20	30	20	20	80	80
Yes	AFRO	Madagascar	MDG	29	20	40	20	27	40	20	30	20	20	40	40	40	40	60	47	60	60	60	20	20	20	40	20	27	20	20	20	20	20	20	40	20	30	20	20	20	20
Yes	AFRO	Malawi	MWI	35	20	20	20	20	40	40	40	40	40	40	40	80	20	20	40	80	80	80	80	80	20	20	40	27	40	60	60	53	20	20	20	20	20	0	0	0	0
Yes	AFRO	Mali	MLI	48	60	40	40	47	40	60	50	80	80	80	80	60	20	80	53	80	60	70	40	40	60	60	40	53	20	40	40	33	60	60	20	20	20	20	20	20	20
Yes	AFRO	Mauritania	MRT	35	40	40	20	33	80	40	60	80	80	20	20	60	20	60	47	60	20	40	20	20	40	20	20	27	40	20	40	33	20	20	20	20	20	20	20	40	40
Yes	AFRO	Mauritius	MUS	64	100	40	40	60	80	100	90	20	20	80	80	100	20	40	53	60	80	70	80	80	80	80	40	67	80	40	100	73	80	80	80	80	80	40	40	40	40
Yes	EMRO	Morocco	MAR	75	80	80	100	87	40	60	50	80	80	80	80	100	40	100	80	80	80	80	80	80	80	80	80	80	60	60	80	67	80	80	80	60	70	80	80	60	60
Yes	AFRO	Mozambique	MOZ	60	40	40	60	47	40	40	40	80	80	60	60	80	80	60	73	80	80	80	80	80	80	60	60	67	60	60	40	53	80	80	40	40	40	40	40	40	40
Yes	AFRO	Namibia	NAM	59	60	60	60	60	60	60	60	80	80	60	60	100	80	60	80	80	80	80	60	60	20	60	20	33	60	60	100	73	40	40	60	60	60	40	40	40	40
Yes	AFRO	Niger	NER	39	20	20	20	20	80	60	70	20	20	20	20	80	20	80	60	80	80	80	80	80	40	20	20	27	40	20	20	27	20	20	20	20	20	40	40	20	20
Yes	AFRO	Nigeria	NGA	51	40	60	60	53	100	100	100	60	60	40	40	40	40	60	47	60	80	70	60	60	40	60	40	47	40	40	20	33	20	20	60	40	50	20	20	60	60
Yes	AFRO	Rwanda	RWA	71	100	80	100	93	80	100	90	80	80	100	100	100	80	100	93	80	60	70	60	60	40	40	60	47	60	60	80	67	100	100	40	40	40	40	40	40	40
Yes	AFRO	Sao Tome and Principe	STP	32	40	20	20	27	40	40	40	20	20	40	40	20	20	20	20	40	40	40	40	40	40	60	20	40	40	40	60	47	20	20	40	40	40	20	20	20	20
Yes	AFRO	Senegal	SEN	54	40	60	60	53	80	80	80	60	60	80	80	60	40	80	60	60	40	50	60	60	40	60	60	53	40	40	40	40	40	40	40	40	40	60	60	20	20
Yes	AFRO	Seychelles	SYC	51	60	100	80	80	40	0	20	80	80	80	80	100	40	100	80	80	80	80	20	20	20	20	40	27	20	60	100	60	60	60	40	40	40	20	20	20	20
Yes	AFRO	Sierra Leone	SLE	40	60	20	20	33	60	40	50	40	40	20	20	60	20	40	40	80	40	60	20	20	60	80	60	67	40	40	20	33	80	80	40	40	40	20	20	20	20
No	EMRO	Somalia	SOM	no data				no data			no data		no data		no data				no data			no data		no data				no data				no data		no data			no data		no data		no data
Yes	AFRO	South Africa	ZAF	70	80	100	100	93	40	60	50	60	60	100	100	100	100	100	100	20	60	40	60	60	60	80	80	73	40	20	40	33	60	60	60	60	60	80	80	100	100
Yes	AFRO	South Sudan	SSD	34	20	40	40	33	60	20	40	20	20	20	20	60	40	80	60	100	60	80	40	40	40	60	20	40	20	20	20	20	20	20	40	20	30	20	20	20	20
Yes	EMRO	Sudan	SDN	57	60	20	40	40	80	100	90	80	80	80	80	40	40	40	40	80	80	80	60	60	60	40	20	40	40	20	40	33	60	60	80	40	60	40	40	40	40
Yes	AFRO	Togo	TGO	39	20	40	20	27	40	40	40	60	60	40	40	80	20	80	60	60	80	70	20	20	40	60	20	40	40	20	20	27	60	60	40	40	40	0	0	20	20
Yes	EMRO	Tunisia	TUN	71	60	80	80	73	80	60	70	100	100	60	60	100	100	100	100	80	80	80	60	60	40	100	80	73	60	100	60	73	60	60	80	20	50	80	80	40	40
Yes	AFRO	Uganda	UGA	66	60	60	40	53	60	40	50	60	60	40	40	100	60	100	87	80	80	80	80	80	60	100	80	80	100	40	60	67	80	80	40	40	40	80	80	60	60
Yes	AFRO	United Republic of Tanzania	TZA	51	60	40	60	53	80	40	60	60	60	60	60	60	20	80	53	60	20	40	40	40	60	60	40	53	60	40	60	53	60	60	60	40	50	40	40	40	40
Yes	AFRO	Zambia	ZMB	60	80	40	80	67	80	80	80	60	60	40	40	60	20	60	47	60	80	70	80	80	60	60	80	67	80	60	60	67	40	40	80	80	80	40	40	40	40
Yes	AFRO	Zimbabwe	ZWE	50	40	40	80	53	40	60	50	80	80	80	80	80	40	60	60	60	80	70	60	60	20	40	20	27	40	40	40	40	20	20	40	20	30	40	40	40	40
Yes	WPRO	Australia	AUS	92	80	100	100	93	100	100	100	60	60	100	100	100	100	100	100	100	80	90	100	100	100	100	100	100	100	100	60	87	100	100	100	100	100	100	100	60	60
Yes	WPRO	Cook Islands	COK	68	60	80	100	80	80	40	60	20	20	60	60	100	100	100	100	80	80	80	100	100	40	100	80	73	100	60	100	87	60	60	80	80	80	20	20	60	60
No	WPRO	Fiji	FJI	no data				no data			no data		no data		no data				no data			no data		no data				no data				no data		no data			no data		no data		no data
No	WPRO	Kiribati	KIR	no data				no data			no data		no data		no data				no data			no data		no data				no data				no data		no data			no data		no data		no data
No	WPRO	Marshall Islands	MHL	no data				no data			no data		no data		no data				no data			no data		no data				no data				no data		no data			no data		no data		no data
Yes	WPRO	Micronesia	FSM	32	60	40	0	33	20	0	10	20	20	40	40	100	80	80	87	80	80	80	20	20	0	80	60	47	40	20	40	33	20	20	20	20	20	0	0	0	0
No	WPRO	Nauru	NRU	no data				no data			no data		no data		no data				no data			no data		no data				no data				no data		no data			no data		no data		no data
Yes	WPRO	New Zealand	NZL	83	100	80	80	87	100	100	100	60	60	80	80	100	80	100	93	80	80	80	80	80	100	100	100	100	80	100	40	73	60	60	100	80	90	100	100	80	80
Yes	WPRO	Niue	NIU	67	80	100	100	93	80	80	80	20	20	80	80	100	100	100	100	80	80	80	80	80	80	80	80	80	40	60	100	67	80	80	40	100	70	20	20	20	20
Yes	WPRO	Palau	PLW	63	60	40	80	60	40	20	30	20	20	80	80	100	60	100	87	80	60	70	80	80	80	100	80	87	80	40	60	60	80	80	80	60	70	60	60	40	40
Yes	WPRO	Papua New Guinea	PNG	21	60	20	0	27	20	0	10	20	20	40	40	60	20	20	33	60	20	40	20	20	20	60	40	40	20	20	40	27	20	20	0	0	0	0	0	0	0
No	WPRO	Samoa	WSM	no data				no data			no data		no data		no data				no data			no data		no data				no data				no data		no data			no data		no data		no data
No	WPRO	Solomon Islands	SLB	no data				no data			no data		no data		no data				no data			no data		no data				no data				no data		no data			no data		no data		no data
No	WPRO	Tonga	TON	no data				no data			no data		no data		no data				no data			no data		no data				no data				no data		no data			no data		no data		no data
No	WPRO	Tuvalu	TUV	no data				no data			no data		no data		no data				no data			no data		no data				no data				no data		no data			no data		no data		no data
No	WPRO	Vanuatu	VUT	no data				no data			no data		no data		no data				no data			no data		no data				no data				no data		no data			no data		no data		no data
No	AMRO	Antigua and Barbuda	ATG	no data				no data			no data		no data		no data				no data			no data		no data				no data				no data		no data			no data		no data		no data
Yes	AMRO	Argentina	ARG	61	60	60	80	67	40	100	70	80	80	80	80	80	20	100	67	80	80	80	60	60	20	40	20	27	40	40	80	53	40	40	60	40	50	60	60	60	60
Yes	AMRO	Bahamas	BHS	62	60	60	80	67	80	80	80	80	80	80	80	60	80	100	80	80	80	80	60	60	60	80	80	73	40	20	60	40	60	60	40	40	40	40	40	20	20
No	AMRO	Barbados	BRB	no data				no data			no data		no data		no data				no data			no data		no data				no data				no data		no data			no data		no data		no data
No	AMRO	Belize	BLZ	no data				no data			no data		no data		no data				no data			no data		no data				no data				no data		no data			no data		no data		no data
No	AMRO	Bolivia (Plurinational State of)	BOL	no data				no data			no data		no data		no data				no data			no data		no data				no data				no data		no data			no data		no data		no data
Yes	AMRO	Brazil	BRA	87	100	100	100	100	100	100	100	100	100	80	80	100	100	100	100	100	100	100	100	100	100	20	100	73	40	20	60	40	80	80	60	60	60	100	100	100	100
Yes	AMRO	Canada	CAN	99	100	100	80	93	100	100	100	100	100	100	100	100	100	100	100	100	100	100	100	100	100	100	100	100	100	100	100	100	100	100	100	100	100	100	100	100	100
Yes	AMRO	Chile	CHL	76	80	60	100	80	80	80	80	80	80	100	100	100	40	100	80	80	80	80	60	60	60	80	80	73	40	60	100	67	60	60	100	40	70	80	80	80	80
Yes	AMRO	Colombia	COL	69	100	60	80	80	80	60	70	80	80	80	80	100	20	80	67	80	40	60	60	60	40	80	80	67	80	80	40	67	40	40	100	100	100	60	60	60	60
Yes	AMRO	Costa Rica	CRI	77	100	80	100	93	80	100	90	80	80	80	80	100	80	100	93	60	80	70	80	80	40	80	80	67	80	60	80	73	80	80	60	60	60	80	80	60	60
Yes	AMRO	Cuba	CUB	78	20	80	60	53	20	20	20	60	60	100	100	100	100	100	100	80	80	80	80	80	100	100	100	100	100	100	100	100	100	100	100	100	100	60	60	60	60
Yes	AMRO	Dominica	DMA	71	80	60	100	80	80	100	90	80	80	100	100	100	80	40	73	80	40	60	60	60	80	80	80	80	80	40	80	67	80	80	100	80	90	20	20	40	40
Yes	AMRO	Dominican Republic	DOM	55	60	40	40	47	100	20	60	40	40	40	40	20	60	80	53	80	60	70	40	40	40	60	100	67	20	20	40	27	100	100	60	40	50	40	40	80	80
Yes	AMRO	Ecuador	ECU	77	100	80	80	87	80	100	90	80	80	80	80	100	60	80	80	80	80	80	80	80	60	100	100	87	60	60	60	60	60	60	80	80	80	80	80	60	60
Yes	AMRO	El Salvador	SLV	89	100	100	100	100	100	100	100	100	100	80	80	100	100	100	100	100	100	100	100	100	100	100	100	100	100	100	100	100	40	40	100	100	100	40	40	100	100
No	AMRO	Grenada	GRD	no data				no data			no data		no data		no data				no data			no data		no data				no data				no data		no data			no data		no data		no data
Yes	AMRO	Guatemala	GTM	53	80	60	60	67	40	40	40	40	40	40	40	100	40	100	80	80	60	70	60	60	60	80	80	73	40	40	20	33	40	40	60	60	60	40	40	40	40
Yes	AMRO	Guyana	GUY	88	100	100	100	100	100	100	100	100	100	100	100	100	100	100	100	100	100	100	80	80	80	40	80	67	40	80	100	73	100	100	100	100	100	100	100	20	20
No	AMRO	Haiti	HTI	no data				no data			no data		no data		no data				no data			no data		no data				no data				no data		no data			no data		no data		no data
Yes	AMRO	Honduras	HND	60	100	40	80	73	80	20	50	80	80	40	40	80	40	80	67	80	60	70	60	60	60	60	80	67	20	40	60	40	60	60	40	60	50	40	40	80	80
Yes	AMRO	Jamaica	JAM	84	100	60	100	87	100	100	100	80	80	80	80	100	80	80	87	80	80	80	60	60	80	80	80	80	80	60	80	73	100	100	100	100	100	80	80	80	80
Yes	AMRO	Mexico	MEX	83	100	60	80	80	100	100	100	60	60	80	80	100	40	100	80	100	100	100	80	80	60	100	100	87	100	60	100	87	80	80	80	80	80	80	80	80	80
Yes	AMRO	Nicaragua	NIC	78	100	100	100	100	40	20	30	60	60	80	80	100	60	100	87	80	80	80	80	80	100	80	100	93	60	60	100	73	80	80	100	80	90	60	60	100	100
Yes	AMRO	Panama	PAN	76	100	60	60	73	80	80	80	80	80	80	80	100	60	100	87	100	80	90	80	80	80	80	80	80	80	80	60	73	60	60	60	60	60	80	80	60	60
Yes	AMRO	Paraguay	PRY	65	60	40	40	47	100	100	100	60	60	80	80	20	60	80	53	80	80	80	80	80	40	60	40	47	40	40	40	40	80	80	60	60	60	80	80	40	40
Yes	AMRO	Peru	PER	48	100	40	60	67	40	60	50	80	80	60	60	60	40	40	47	100	80	90	40	40	40	80	80	67	40	40	40	40	40	40	0	0	0	40	40	0	0
Yes	AMRO	Saint Kitts and Nevis	KNA	51	40	20	40	33	80	80	80	60	60	80	80	80	60	60	67	80	40	60	40	40	20	60	60	47	40	60	80	60	40	40	40	40	40	40	40	20	20
Yes	AMRO	Saint Lucia	LCA	69	80	40	60	60	80	100	90	80	80	80	80	100	60	100	87	60	80	70	80	80	80	80	80	80	60	60	60	60	60	60	80	100	90	40	40	20	20
Yes	AMRO	Saint Vincent and the Grenadines	VCT	49	20	20	60	33	80	60	70	60	60	80	80	20	20	100	47	80	40	60	60	60	60	80	60	67	20	40	60	40	40	40	20	20	20	20	20	40	40
Yes	AMRO	Suriname	SUR	57	60	100	80	80	80	60	70	60	60	80	80	100	60	60	73	20	20	20	80	80	40	40	80	53	60	40	60	53	80	80	40	20	30	40	40	20	20
Yes	AMRO	Trinidad and Tobago	TTO	53	20	60	40	40	100	60	80	20	20	40	40	100	40	100	80	60	20	40	40	40	40	80	60	60	60	60	100	73	60	60	80	80	80	60	60	20	20
Yes	AMRO	United States of America	USA	92	100	100	100	100	100	100	100	80	80	100	100	100	100	100	100	100	100	100	60	60	100	100	100	100	100	100	100	100	100	100	100	100	100	80	80	80	80
Yes	AMRO	Uruguay	URY	84	100	100	80	93	80	100	90	80	80	80	80	100	80	80	87	100	80	90	80	80	100	100	80	93	60	60	100	73	100	100	80	80	80	60	60	80	80
Yes	AMRO	Venezuela (Bolivarian Republic of)	VEN	70	100	60	60	73	80	100	90	60	60	80	80	80	40	80	67	100	80	90	80	80	60	40	60	53	80	60	40	60	20	20	100	100	100	40	40	100	100
Yes	EMRO	Afghanistan	AFG	43	20	40	40	33	100	60	80	80	80	20	20	60	20	60	47	80	80	80	40	40	20	40	40	33	40	40	80	53	20	20	40	20	30	20	20	20	20
Yes	EURO	Armenia	ARM	83	100	80	60	80	100	100	100	100	100	40	40	60	60	80	67	100	80	90	100	100	60	80	80	73	60	60	100	73	100	100	80	80	80	80	80	100	100
Yes	EURO	Azerbaijan	AZE	87	100	80	60	80	80	100	90	80	80	80	80	100	80	80	87	100	80	90	80	80	60	80	80	73	80	100	100	93	100	100	80	80	80	100	100	100	100
Yes	EMRO	Bahrain	BHR	80	80	80	100	87	80	100	90	80	80	100	100	100	40	80	73	100	20	60	80	80	100	80	100	93	80	80	100	87	60	60	80	100	90	80	80	60	60
Yes	SEARO	Bangladesh	BGD	67	80	60	100	80	100	80	90	80	80	40	40	100	40	80	73	80	80	80	40	40	40	60	60	53	60	80	80	73	80	80	60	60	60	60	60	60	60
Yes	SEARO	Bhutan	BTN	59	60	40	80	60	80	60	70	80	80	60	60	100	60	80	80	80	80	80	60	60	60	60	40	53	60	60	80	67	60	60	60	60	60	20	20	20	20
No	WPRO	Brunei Darussalam	BRN	no data				no data			no data		no data		no data				no data			no data		no data				no data				no data		no data			no data		no data		no data
Yes	WPRO	Cambodia	KHM	50	40	80	20	47	100	60	80	60	60	60	60	40	40	60	47	80	80	80	20	20	20	60	20	33	20	40	40	33	60	60	60	40	50	60	60	20	20
Yes	WPRO	China	CHN	93	100	100	80	93	100	100	100	100	100	100	100	100	100	100	100	100	100	100	100	100	80	80	80	80	80	100	100	93	80	80	100	100	100	80	80	80	80
Yes	EURO	Cyprus	CYP	74	100	20	80	67	40	100	70	80	80	100	100	100	40	80	73	60	40	50	100	100	80	100	80	87	40	60	80	60	60	60	60	100	80	100	100	40	40
Yes	SEARO	Democratic People's Republic of Korea	PRK	69	60	80	80	73	80	60	70	80	80	20	20	100	80	60	80	80	80	80	80	80	80	80	80	80	80	60	100	80	80	80	40	60	50	60	60	60	60
Yes	EURO	Georgia	GEO	58	60	60	80	67	100	60	80	80	80	60	60	80	100	100	93	60	80	70	60	60	60	60	60	60	60	40	80	60	20	20	40	40	40	20	20	40	40
Yes	SEARO	India	IND	78	100	60	80	80	80	100	90	60	60	60	60	80	40	80	67	100	100	100	100	100	80	80	80	80	40	20	40	33	80	80	80	80	80	80	80	100	100
Yes	WPRO	Indonesia	IDN	73	80	80	80	80	60	60	60	80	80	80	80	100	100	100	100	80	80	80	80	80	80	60	60	67	80	60	60	67	80	80	80	80	80	40	40	60	60
No	EMRO	Iran (Islamic Republic of)	IRN	no data				no data			no data		no data		no data				no data			no data		no data				no data				no data		no data			no data		no data		no data
Yes	EMRO	Iraq	IRQ	58	60	40	20	40	80	60	70	100	100	40	40	100	40	80	73	20	20	20	100	100	80	80	100	87	100	100	40	80	100	100	40	60	50	0	0	0	0
Yes	EURO	Israel	ISR	87	100	100	80	93	80	100	90	80	80	100	100	100	100	100	100	60	100	80	80	80	100	100	100	100	100	100	100	100	100	100	0	20	10	100	100	100	100
Yes	WPRO	Japan	JPN	95	100	100	100	100	100	100	100	100	100	100	100	100	100	100	100	100	100	100	80	80	100	100	100	100	100	100	100	100	60	60	100	100	100	100	100	100	100
Yes	EMRO	Jordan	JOR	43	100	20	40	53	40	60	50	60	60	40	40	60	40	60	53	60	20	40	20	20	20	60	40	40	40	80	80	67	20	20	80	80	80	20	20	20	20
Yes	EURO	Kazakhstan	KAZ	82	80	80	80	80	80	100	90	80	80	80	80	80	80	80	80	80	80	80	80	80	80	80	100	87	80	100	100	93	80	80	80	80	80	80	80	80	80
Yes	EMRO	Kuwait	KWT	76	60	80	80	73	80	100	90	60	60	80	80	100	100	100	100	60	80	70	60	60	60	80	80	73	60	80	60	67	80	80	80	80	80	80	80	80	80
Yes	EURO	Kyrgyzstan	KGZ	47	60	40	60	53	40	60	50	80	80	0	0	60	40	60	53	80	80	80	20	20	40	80	60	60	40	20	60	40	40	40	20	40	30	40	40	60	60
Yes	WPRO	Lao People's Democratic Republic	LAO	35	60	40	40	47	40	40	40	40	40	40	40	80	40	20	47	80	80	80	20	20	40	60	40	47	20	20	20	20	40	40	0	0	0	20	20	20	20
Yes	EMRO	Lebanon	LBN	73	60	60	60	60	100	60	80	80	80	80	80	60	80	80	73	100	80	90	40	40	60	60	60	60	80	80	100	87	80	80	60	60	60	60	60	100	100
Yes	WPRO	Malaysia	MYS	92	100	100	100	100	100	100	100	100	100	80	80	100	60	100	87	80	80	80	100	100	100	100	80	93	100	100	100	100	100	100	100	80	90	80	80	80	80
Yes	SEARO	Maldives	MDV	51	60	40	100	67	80	60	70	20	20	80	80	100	80	40	73	80	80	80	20	20	80	80	20	60	40	40	100	60	100	100	40	20	30	0	0	0	0
Yes	WPRO	Mongolia	MNG	84	80	80	80	80	100	100	100	100	100	80	80	60	60	60	60	100	100	100	80	80	80	80	80	80	80	80	100	87	80	80	80	80	80	80	80	80	80
Yes	SEARO	Myanmar	MMR	64	60	60	60	60	80	60	70	80	80	60	60	80	60	80	73	100	80	90	60	60	40	60	40	47	60	60	80	67	60	60	40	40	40	80	80	40	40
Yes	SEARO	Nepal	NPL	34	40	40	60	47	80	20	50	20	20	20	20	40	40	40	40	60	40	50	40	40	40	60	40	47	40	40	40	40	20	20	40	20	30	20	20	20	20
Yes	EMRO	Oman	OMN	86	100	80	100	93	80	100	90	80	80	80	80	100	100	100	100	80	80	80	80	80	80	80	80	80	80	100	100	93	80	80	80	80	80	100	100	80	80
Yes	EMRO	Pakistan	PAK	49	20	20	40	27	60	40	50	60	60	40	40	60	40	80	60	60	60	60	60	60	40	40	60	47	40	20	40	33	20	20	40	40	40	40	40	100	100
Yes	WPRO	Philippines	PHL	51	40	40	40	40	40	40	40	80	80	40	40	60	40	60	53	60	40	50	40	40	40	60	60	53	60	60	0	40	60	60	80	60	70	60	60	40	40
Yes	EMRO	Qatar	QAT	96	100	80	100	93	100	100	100	100	100	100	100	100	100	100	100	100	100	100	100	100	100	100	100	100	100	100	100	100	100	100	80	80	80	80	80	100	100
Yes	WPRO	Republic of Korea	KOR	97	100	100	100	100	100	60	80	100	100	100	100	100	100	100	100	100	100	100	100	100	100	100	100	100	100	100	100	100	80	80	100	100	100	100	100	100	100
Yes	EMRO	Saudi Arabia	SAU	75	100	60	60	73	80	100	90	60	60	80	80	60	20	80	53	80	40	60	80	80	80	80	80	80	80	60	100	80	80	80	80	80	80	80	80	80	80
Yes	WPRO	Singapore	SGP	92	100	100	100	100	100	100	100	80	80	80	80	100	100	100	100	100	100	100	100	100	80	80	80	80	100	100	100	100	100	100	100	100	100	80	80	80	80
Yes	SEARO	Sri Lanka	LKA	54	40	60	100	67	80	40	60	20	20	40	40	80	60	80	73	80	80	80	60	60	20	60	20	33	60	60	80	67	60	60	60	60	60	40	40	40	40
Yes	EMRO	Syrian Arab Republic	SYR	48	40	40	40	40	40	40	40	60	60	40	40	40	40	40	40	60	60	60	40	40	40	60	40	47	60	40	60	53	40	40	80	80	80	60	60	20	20
Yes	EURO	Tajikistan	TJK	62	60	60	60	60	80	60	70	60	60	40	40	40	40	60	47	60	60	60	60	60	80	80	60	73	80	60	100	80	80	80	60	60	60	60	60	60	60
Yes	SEARO	Thailand	THA	85	100	80	80	87	80	100	90	100	100	80	80	80	80	100	87	80	80	80	80	80	80	80	80	80	100	80	100	93	100	100	80	60	70	80	80	80	80
Yes	SEARO	Timor-Leste	TLS	37	40	40	40	40	40	40	40	20	20	40	40	60	40	60	53	80	40	60	40	40	40	20	60	40	20	20	40	27	60	60	20	20	20	20	20	20	20
Yes	EURO	Türkiye	TUR	77	100	100	100	100	80	60	70	100	100	60	60	100	80	100	93	100	80	90	60	60	20	80	80	60	60	100	100	87	40	40	100	100	100	80	80	60	60
Yes	EURO	Turkmenistan	TKM	69	60	60	60	60	40	100	70	100	100	60	60	60	80	80	73	80	60	70	60	60	80	80	60	73	60	60	80	67	60	60	100	80	90	60	60	60	60
Yes	EMRO	United Arab Emirates	ARE	96	100	100	100	100	100	100	100	100	100	100	100	100	100	100	100	100	80	90	60	60	100	100	100	100	100	100	100	100	100	100	100	100	100	100	100	100	100
Yes	EURO	Uzbekistan	UZB	57	40	60	100	67	60	20	40	60	60	20	20	60	60	80	67	60	60	60	60	60	80	60	60	67	80	60	100	80	60	60	40	40	40	40	40	80	80
Yes	WPRO	Viet Nam	VNM	66	100	60	100	87	60	80	70	60	60	80	80	60	60	80	67	80	40	60	60	60	40	60	80	60	60	60	80	67	60	60	60	40	50	80	80	60	60
Yes	EMRO	Yemen	YEM	49	40	40	60	47	40	40	40	80	80	40	40	60	40	100	67	80	80	80	80	80	60	60	60	60	60	40	40	47	60	60	0	0	0	20	20	20	20
Yes	EURO	Albania	ALB	62	100	60	60	73	80	100	90	80	80	60	60	80	40	40	53	100	100	100	80	80	40	40	40	40	60	20	60	47	40	40	80	80	80	20	20	40	40
Yes	EURO	Andorra	AND	40	60	20	60	47	40	60	50	60	60	80	80	100	0	100	67	100	20	60	20	20	20	0	0	7	40	60	60	53	60	60	20	20	20	0	0	0	0
Yes	EURO	Austria	AUT	67	100	0	80	60	80	100	90	100	100	100	100	100	20	100	73	100	80	90	80	80	40	80	20	47	0	60	100	53	20	20	0	0	0	60	60	100	100
No	EURO	Belarus	BLR	no data				no data			no data		no data		no data				no data			no data		no data				no data				no data		no data			no data		no data		no data
Yes	EURO	Belgium	BEL	84	60	60	60	60	60	100	80	100	100	100	100	100	100	100	100	100	80	90	40	40	100	80	80	87	100	60	80	80	80	80	100	80	90	80	80	100	100
Yes	EURO	Bosnia and Herzegovina	BIH	35	40	60	80	60	40	40	40	20	20	80	80	60	40	40	47	40	20	30	20	20	20	40	20	27	20	20	60	33	20	20	0	0	0	40	40	40	40
Yes	EURO	Bulgaria	BGR	72	100	60	60	73	40	100	70	80	80	80	80	100	60	100	87	60	100	80	80	80	80	80	80	80	100	100	60	87	40	40	60	60	60	40	40	80	80
Yes	EURO	Croatia	HRV	78	100	60	80	80	40	100	70	80	80	80	80	100	60	100	87	100	80	90	80	80	60	60	40	53	60	60	100	73	80	80	80	80	80	80	80	80	80
Yes	EURO	Czech Republic	CZE	68	100	20	40	53	40	100	70	80	80	60	60	100	60	100	87	100	20	60	80	80	40	80	80	67	80	100	100	93	40	40	20	20	20	80	80	100	100
Yes	EURO	Denmark	DNK	95	100	100	80	93	100	100	100	100	100	100	100	100	100	100	100	100	100	100	80	80	100	100	100	100	100	100	100	100	100	100	100	100	100	100	100	60	60
Yes	EURO	Estonia	EST	74	100	80	80	87	80	60	70	80	80	80	80	80	80	80	80	80	80	80	60	60	60	80	80	73	60	80	100	80	60	60	60	40	50	80	80	80	80
Yes	EURO	Finland	FIN	94	100	100	100	100	100	100	100	100	100	100	100	100	60	100	87	80	80	80	80	80	80	100	100	93	100	100	100	100	80	80	100	100	100	100	100	100	100
Yes	EURO	France	FRA	82	100	80	20	67	100	100	100	80	80	80	80	20	100	100	73	100	100	100	80	80	100	100	20	73	80	100	100	93	80	80	40	40	40	100	100	100	100
Yes	EURO	Germany	DEU	88	100	100	100	100	100	100	100	100	100	80	80	100	100	100	100	100	100	100	80	80	80	100	80	87	100	100	100	100	60	60	60	60	60	80	80	100	100
Yes	EURO	Greece	GRC	57	100	40	40	60	40	60	50	60	60	80	80	60	40	80	60	80	80	80	60	60	60	60	60	60	40	60	100	67	20	20	60	40	50	60	60	40	40
No	EURO	Holy See	VAT	no data				no data			no data		no data		no data				no data			no data		no data				no data				no data		no data			no data		no data		no data
Yes	EURO	Hungary	HUN	68	100	60	80	80	80	100	90	80	80	100	100	100	80	40	73	100	80	90	20	20	40	60	60	53	80	60	80	73	60	60	0	0	0	60	60	100	100
Yes	EURO	Iceland	ISL	83	80	80	100	87	100	100	100	80	80	80	80	100	100	80	93	80	80	80	60	60	100	100	60	87	100	80	60	80	100	100	80	100	90	60	60	80	80
Yes	EURO	Ireland	IRL	64	60	40	20	40	80	60	70	60	60	100	100	100	100	100	100	80	80	80	60	60	80	80	60	73	40	60	100	67	60	60	0	0	0	60	60	60	60
Yes	EURO	Italy	ITA	86	100	80	80	87	100	80	90	100	100	80	80	100	100	100	100	100	80	90	80	80	100	100	80	93	100	80	100	93	80	80	80	80	80	60	60	80	80
Yes	EURO	Latvia	LVA	77	100	80	60	80	80	100	90	80	80	80	80	60	80	100	80	80	80	80	80	80	100	80	80	87	80	80	100	87	60	60	80	80	80	60	60	60	60
Yes	EURO	Liechtenstein	LIE	73	100	100	80	93	80	60	70	80	80	80	80	100	100	100	100	100	80	90	80	80	40	40	40	40	100	60	60	73	60	60	0	0	0	100	100	80	80
Yes	EURO	Lithuania	LTU	83	100	80	80	87	80	100	90	80	80	100	100	100	40	40	60	80	80	80	80	80	100	100	80	93	100	100	100	100	60	60	80	60	70	80	80	100	100
Yes	EURO	Luxembourg	LUX	97	100	100	100	100	100	100	100	100	100	100	100	100	80	100	93	100	80	90	100	100	100	100	80	93	100	100	100	100	100	100	100	100	100	80	80	100	100
Yes	EURO	Malta	MLT	60	100	100	100	100	80	60	70	80	80	80	80	100	20	100	73	60	80	70	100	100	20	20	20	20	40	60	60	53	20	20	80	40	60	20	20	40	40
Yes	EURO	Monaco	MCO	81	80	80	80	80	80	80	80	100	100	80	80	100	100	100	100	80	80	80	80	80	100	100	100	100	100	100	100	100	40	40	100	80	90	40	40	80	80
Yes	EURO	Montenegro	MNE	56	60	40	40	47	40	60	50	60	60	60	60	100	40	60	67	80	80	80	60	60	60	80	40	60	40	60	40	47	60	60	20	20	20	40	40	80	80
Yes	EURO	Netherlands (Kingdom of the)	NLD	90	100	80	100	93	100	100	100	100	100	80	80	100	80	100	93	80	80	80	100	100	100	100	80	93	80	100	100	93	80	80	80	80	80	80	80	100	100
Yes	EURO	North Macedonia	MKD	60	80	40	60	60	60	60	60	60	60	60	60	60	40	60	53	80	60	70	40	40	60	60	40	53	60	60	80	67	60	60	80	80	80	40	40	80	80
Yes	EURO	Norway	NOR	93	100	100	100	100	100	100	100	100	100	100	100	100	60	100	87	100	100	100	100	100	100	100	100	100	100	100	100	100	100	100	60	60	60	80	80	80	80
Yes	EURO	Poland	POL	66	100	60	80	80	100	100	100	100	100	40	40	100	80	20	67	0	0	0	60	60	80	80	80	80	0	80	0	27	80	80	80	0	40	80	80	100	100
Yes	EURO	Portugal	PRT	82	100	80	80	87	100	100	100	40	40	100	100	100	100	100	100	80	80	80	80	80	80	80	80	80	80	100	100	93	80	80	100	100	100	80	80	40	40
Yes	EURO	Republic of Moldova	MDA	60	80	60	80	73	80	60	70	60	60	80	80	60	40	60	53	80	80	80	40	40	20	80	60	53	40	60	80	60	60	60	60	80	70	40	40	40	40
Yes	EURO	Romania	ROU	67	100	60	60	73	80	100	90	20	20	80	80	80	80	80	80	80	80	80	60	60	60	80	60	67	80	100	60	80	60	60	40	40	40	40	40	100	100
Yes	EURO	Russian Federation	RUS	99	100	100	80	93	100	100	100	100	100	100	100	100	100	100	100	100	100	100	100	100	100	100	100	100	100	100	100	100	100	100	100	100	100	100	100	100	100
No	EURO	San Marino	SMR	no data				no data			no data		no data		no data				no data			no data		no data				no data				no data		no data			no data		no data		no data
Yes	EURO	Serbia	SRB	69	100	80	80	87	100	80	90	80	80	80	80	60	40	60	53	80	40	60	80	80	80	80	80	80	40	80	100	73	80	80	0	0	0	80	80	60	60
Yes	EURO	Slovakia	SVK	73	100	100	100	100	60	100	80	60	60	60	60	60	60	100	73	100	60	80	80	80	60	100	100	87	60	100	60	73	60	60	80	80	80	60	60	60	60
Yes	EURO	Slovenia	SVN	86	100	80	80	87	100	100	100	100	100	100	100	100	80	100	93	80	100	90	60	60	80	80	100	87	80	100	80	87	60	60	80	80	80	80	80	100	100
Yes	EURO	Spain	ESP	85	100	100	80	93	100	100	100	80	80	80	80	100	80	100	93	80	80	80	80	80	100	100	80	93	100	100	100	100	60	60	80	80	80	80	80	80	80
Yes	EURO	Sweden	SWE	92	100	100	100	100	100	100	100	100	100	80	80	100	100	100	100	100	100	100	80	80	80	80	80	80	80	100	100	93	80	80	100	100	100	80	80	100	100
Yes	EURO	Switzerland	CHE	95	100	100	80	93	100	100	100	100	100	80	80	100	100	100	100	100	80	90	80	80	100	100	100	100	100	100	60	87	100	100	100	100	100	100	100	100	100
Yes	EURO	Ukraine	UKR	66	100	100	100	100	40	100	70	80	80	60	60	60	80	100	80	80	60	70	60	60	20	80	80	60	80	20	60	53	40	40	60	60	60	40	40	80	80
Yes	EURO	United Kingdom of Great Britain and Northern Ireland	GBR	93	100	100	100	100	80	100	90	100	100	100	100	100	100	100	100	100	100	100	100	100	100	100	100	100	100	100	100	100	100	100	40	40	40	80	80	100	100

## Sheet: Glossary
Capacities
Capacity	Title
C.1	Legislation and Financing
C.2	IHR Coordination and National IHR Focal Point Functions
C.3	Zoonotic Events and the Human–animal Interface
C.4	Food Safety
C.5	Laboratory
C.6	Surveillance
C.7	Human Resources
C.8	National Health Emergency Framework
C.9	Health Service Provision
C.10	Risk Communication
C.11	Points of Entry
C.12	Chemical Events
C.13	Radiation Emergencies
Indicators
Indicator No	Title
C.1.1	Legislation, laws, regulations, policy, administrative requirements or other government instruments to implement the IHR
C.1.2	Financing for the implementation of IHR capacities
C.1.3	Financing mechanism and funds for timely response to public health emergencies
C.2.1	National IHR Focal Point functions under IHR
C.2.2	Multisectoral IHR coordination mechanisms
C.3.1	Collaborative effort on activities to address zoonoses
C.4.1	Multisectoral collaboration mechanism for food safety events
C.5.1	Specimen referral and transport system
C.5.2	Implementation of a laboratory biosafety and biosecurity regime
C.5.3	Access to laboratory testing capacity for priority diseases
C.6.1	Early warning function: indicator-and event-based surveillance
C.6.2	Mechanism for event management (verification, risk assessment, analysis investigation)
C.7.1	Human resources for the implementation of IHR capacities
C.8.1	Planning for emergency preparedness and response mechanism
C.8.2	Management of health emergency response operations
C.8.3	Emergency resource mobilization
C.9.1	Case management capacity for IHR relevant hazards
C.9.2	Capacity for infection prevention and control and chemical and radiation decontamination
C.9.3	Access to essential health services
C.10.1	Capacity for emergency risk communications
C.11.1	Core capacity requirements at all times for designated airports, ports and ground crossings
C.11.2	Effective public health response at points of entry
C.12.1	Resources for detection and alert
C.13.1	Capacity and resources
Scoring System
Indicator Level	Score	Score Range	Color
1	20	0-20
2	40	21-40
3	60	41-60
4	80	61-80
5	100	81-100
