# Supplementary material for: Temporal trends in African healthcare system capacities in prevention, detection, response, and sustainability between 2010 and 2023
Source: PLOS Glob Public Health. 2026 May 12;6(5):e0005285. doi: 10.1371/journal.pgph.0005285 (PMC13166948; doi:10.1371/journal.pgph.0005285)
Supplement: S11 Data — Excel file containing country-level scores (0–100) for prevention, detection, response, and sustainability derived from WHO State Party Annual Report (SPAR) submissions for 2020. (XLSX) [file pgph.0005285.s016.xlsx]

## Sheet: Score by capacity & indicator
				State Parties Self-Assessment Annual Reporting on the implementation of The International Health Regulations
				Score by capacity & Indicator 2020 Updated on 22-03-2023
					Capacity 1				Capacity 2			Capacity 3		Capacity 4		Capacity 5				Capacity 6			Capacity 7		Capacity 8				Capacity 9				Capacity 10		Capacity 11			Capacity 12		Capacity 13
					Legislation and Financing				IHR Coordination and National IHR Focal Point Functions			Zoonotic Events and the Human–animal Interface		Food Safety		Laboratory				Surveillance			Human Resources		National Health Emergency Framework				Health Service Provision				Risk communication		Points of Entry			Chemical Events		Radiation Emergencies
					Score per indicator			Total	Score per indicator		Total	Score per indicator	Total	Score per indicator	Total	Score per indicator			Total	Score per indicator		Total	Score per indicator	Total	Score per indicator			Total	Score per indicator			Total	Score per indicator	Total	Score per indicator		Total	Score per indicator	Total	Score per indicator	Total
				Total Average	C.1.1	C.1.2	C.1.3	C.1	C.2.1	C.2.2	C.2	C.3.1	C.3	C.4.1	C.4	C.5.1	C.5.2	C.5.3	C.5	C.6.1	C.6.2	C.6	C.7.1	C.7	C.8.1	C.8.2	C.8.3	C.8	C.9.1	C.9.2	C.9.3	C.9	C.10.1	C.10	C.11.1	C.11.2	C.11	C.12.1	C.12	C.13.1	C.13
AVG Global Capacity				65	71	60	67	66	71	69	70	66	66	65	65	81	62	81	74	80	72	76	64	64	62	73	63	66	63	60	68	64	64	64	60	55	57	53	53	55	55
AFRO				48	48	46	47	47	57	51	54	52	52	46	46	68	48	67	61	70	58	64	52	52	45	57	44	48	47	43	47	45	55	55	47	38	42	32	32	32	32
AMRO				72	79	66	74	73	77	75	76	74	74	79	79	90	63	88	81	83	79	81	69	69	67	84	79	77	63	59	66	63	68	68	69	68	69	63	63	62	62
EMRO				67	74	63	67	68	74	69	72	75	75	62	62	79	61	81	74	79	71	75	65	65	65	76	75	72	73	68	71	71	62	62	63	57	60	58	58	63	63
EURO				74	87	68	75	77	77	84	81	77	77	76	76	86	70	88	81	84	77	81	71	71	70	77	67	71	70	75	86	77	66	66	62	58	60	66	66	75	75
SEARO				63	72	58	80	70	80	74	77	60	60	58	58	82	64	72	73	82	76	79	62	62	60	70	56	62	66	56	78	67	64	64	56	50	53	46	46	46	46
WPRO				70	73	68	78	73	75	65	70	57	57	70	70	87	74	87	83	87	83	85	71	71	76	84	71	77	74	65	71	70	74	74	70	65	68	58	58	52	52
Data Received	Region	States Party of IHR	ISO Code	Total Average	C.1.1	C.1.2	C.1.3	C.1	C.2.1	C.2.2	C.2	C.3.1	C.3	C.4.1	C.4	C.5.1	C.5.2	C.5.3	C.5	C.6.1	C.6.2	C.6	C.7.1	C.7	C.8.1	C.8.2	C.8.3	C.8	C.9.1	C.9.2	C.9.3	C.9	C.10.1	C.10	C.11.1	C.11.2	C.11	C.12.1	C.12	C.13.1	C.13
Yes	AFRO	Algeria	DZA	68	80	80	80	80	40	60	50	80	80	80	80	80	40	60	60	60	60	60	80	80	40	40	80	53	80	60	60	67	60	60	80	60	70	80	80	60	60
Yes	AFRO	Angola	AGO	65	20	40	80	47	80	100	90	100	100	40	40	80	40	80	67	100	100	100	60	60	60	80	80	73	60	40	60	53	80	80	40	20	30	40	40	60	60
Yes	AFRO	Benin	BEN	35	20	60	40	40	40	80	60	20	20	40	40	60	60	60	60	60	20	40	60	60	0	80	60	47	40	40	20	33	20	20	0	0	0	20	20	20	20
Yes	AFRO	Botswana	BWA	43	60	20	60	47	20	20	20	20	20	40	40	100	60	60	73	60	60	60	60	60	60	40	40	47	40	60	60	53	20	20	80	40	60	20	20	40	40
Yes	AFRO	Burkina Faso	BFA	51	20	40	60	40	80	60	70	80	80	60	60	80	40	80	67	60	80	70	80	80	40	60	40	47	40	40	40	40	40	40	20	40	30	20	20	20	20
Yes	AFRO	Burundi	BDI	53	20	60	60	47	60	60	60	60	60	40	40	100	60	60	73	80	60	70	60	60	40	40	20	33	40	40	60	47	60	60	40	40	40	40	40	60	60
Yes	AFRO	Cabo Verde	CPV	52	60	60	80	67	40	60	50	40	40	80	80	80	40	100	73	80	60	70	40	40	40	40	60	47	40	40	80	53	40	40	60	60	60	40	40	20	20
Yes	AFRO	Cameroon	CMR	50	60	60	60	60	60	100	80	80	80	40	40	60	40	80	60	80	80	80	20	20	60	80	20	53	40	20	40	33	20	20	40	40	40	40	40	40	40
Yes	AFRO	Central African Republic	CAF	32	20	60	60	47	40	40	40	20	20	0	0	60	40	100	67	80	20	50	20	20	40	60	20	40	40	20	20	27	20	20	20	20	20	20	20	40	40
Yes	AFRO	Chad	TCD	39	40	20	40	33	40	40	40	40	40	20	20	60	60	60	60	80	80	80	40	40	60	20	20	33	40	40	40	40	40	40	40	40	40	20	20	20	20
Yes	AFRO	Comoros	COM	41	20	60	40	40	60	60	60	60	60	40	40	60	40	40	47	60	40	50	20	20	80	20	40	47	80	60	20	53	60	60	20	20	20	20	20	20	20
Yes	AFRO	Congo	COG	37	20	60	20	33	80	40	60	20	20	40	40	40	40	40	40	60	40	50	60	60	40	60	40	47	40	20	20	27	40	40	20	20	20	20	20	20	20
Yes	AFRO	Côte d'Ivoire	CIV	44	20	60	20	33	20	40	30	60	60	0	0	80	60	100	80	60	40	50	80	80	60	60	40	53	40	0	20	20	60	60	60	40	50	40	40	20	20
Yes	AFRO	Democratic Republic of the Congo	COD	52	40	40	0	27	80	40	60	60	60	20	20	60	60	60	60	60	60	60	60	60	60	60	60	60	60	40	60	53	80	80	60	40	50	40	40	40	40
Yes	EMRO	Djibouti	DJI	31	40	20	20	27	40	20	30	40	40	20	20	20	20	40	27	60	20	40	60	60	20	20	20	20	40	20	40	33	40	40	40	20	30	40	40	0	0
Yes	EMRO	Egypt	EGY	86	80	100	100	93	80	100	90	80	80	80	80	80	60	80	73	100	100	100	80	80	100	100	100	100	100	100	100	100	60	60	100	100	100	80	80	80	80
Yes	AFRO	Equatorial Guinea	GNQ	26	20	20	20	20	20	20	20	20	20	20	20	40	20	20	27	40	40	40	20	20	20	40	40	33	40	20	40	33	40	40	20	20	20	20	20	20	20
Yes	AFRO	Eritrea	ERI	57	20	20	20	20	60	40	50	80	80	60	60	80	80	60	73	80	60	70	80	80	60	60	60	60	100	60	80	80	80	80	60	40	50	20	20	20	20
Yes	AFRO	Eswatini	SWZ	46	60	20	40	40	20	20	20	60	60	40	40	80	100	80	87	80	60	70	40	40	20	40	20	27	20	40	40	33	20	20	80	80	80	40	40	40	40
Yes	AFRO	Ethiopia	ETH	67	100	60	100	87	80	80	80	60	60	40	40	80	60	100	80	80	80	80	80	80	80	100	80	87	60	80	60	67	80	80	60	40	50	40	40	40	40
Yes	AFRO	Gabon	GAB	40	60	40	40	47	80	40	60	20	20	20	20	20	60	100	60	60	40	50	60	60	40	20	20	27	80	40	60	60	40	40	40	20	30	20	20	20	20
Yes	AFRO	Gambia	GMB	35	40	20	20	27	60	20	40	20	20	20	20	20	40	40	33	80	60	70	80	80	60	60	20	47	20	40	40	33	60	60	40	20	30	0	0	0	0
Yes	AFRO	Ghana	GHA	49	40	20	40	33	60	60	60	60	60	40	40	60	40	60	53	80	80	80	20	20	40	40	20	33	40	40	40	40	80	80	40	40	40	40	40	60	60
Yes	AFRO	Guinea	GIN	48	40	40	40	40	60	40	50	60	60	40	40	80	60	60	67	60	80	70	60	60	60	60	60	60	40	20	40	33	60	60	40	40	40	20	20	20	20
Yes	AFRO	Guinea-Bissau	GNB	35	40	20	20	27	60	40	50	20	20	40	40	20	60	20	33	60	40	50	40	40	20	60	40	40	40	20	20	27	60	60	20	40	30	20	20	20	20
Yes	AFRO	Kenya	KEN	44	60	40	20	40	40	40	40	60	60	60	60	40	60	80	60	80	20	50	20	20	40	80	20	47	40	40	40	40	60	60	40	40	40	40	40	20	20
Yes	AFRO	Lesotho	LSO	40	40	40	20	33	80	60	70	40	40	80	80	100	20	80	67	60	40	50	40	40	40	20	20	27	20	40	40	33	40	40	40	40	40	0	0	0	0
Yes	AFRO	Liberia	LBR	54	60	40	40	47	80	60	70	80	80	40	40	60	40	60	53	80	80	80	40	40	60	100	40	67	40	40	40	40	60	60	60	60	60	40	40	20	20
Yes	EMRO	Libya	LBY	59	100	60	60	73	80	100	90	80	80	60	60	100	20	100	73	80	80	80	80	80	20	40	40	33	80	20	60	53	40	40	0	0	0	20	20	80	80
Yes	AFRO	Madagascar	MDG	36	20	20	20	20	40	40	40	20	20	40	40	40	40	60	47	60	80	70	40	40	20	40	20	27	20	20	20	20	60	60	40	20	30	20	20	40	40
Yes	AFRO	Malawi	MWI	39	20	60	40	40	40	40	40	60	60	20	20	80	20	20	40	60	20	40	80	80	20	20	20	20	80	60	40	60	40	40	20	0	10	20	20	40	40
Yes	AFRO	Mali	MLI	50	60	40	40	47	40	60	50	80	80	80	80	80	40	80	67	80	60	70	40	40	60	60	40	53	40	40	40	40	60	60	20	20	20	20	20	20	20
Yes	AFRO	Mauritania	MRT	35	40	40	20	33	80	40	60	80	80	20	20	60	20	60	47	60	20	40	20	20	40	20	20	27	40	20	40	33	20	20	20	20	20	20	20	40	40
Yes	AFRO	Mauritius	MUS	64	80	40	60	60	80	100	90	20	20	80	80	100	20	40	53	60	60	60	60	60	60	80	60	67	60	60	100	73	80	80	100	80	90	80	80	20	20
Yes	EMRO	Morocco	MAR	75	80	80	100	87	40	60	50	80	80	80	80	100	60	100	87	80	80	80	80	80	80	80	80	80	60	80	60	67	80	80	80	60	70	80	80	60	60
Yes	AFRO	Mozambique	MOZ	70	60	60	60	60	60	60	60	80	80	80	80	80	80	80	80	80	80	80	80	80	80	80	60	73	60	60	40	53	80	80	100	100	100	40	40	40	40
Yes	AFRO	Namibia	NAM	61	100	60	60	73	60	60	60	60	60	60	60	100	80	60	80	80	80	80	80	80	20	60	40	40	60	60	60	60	60	60	60	60	60	40	40	40	40
Yes	AFRO	Niger	NER	10	20	20	20	20	0	0	0	20	20	20	20	0	0	0	0	0	0	0	0	0	0	20	20	13	0	20	20	13	20	20	20	20	20	0	0	0	0
Yes	AFRO	Nigeria	NGA	54	20	40	60	40	100	60	80	60	60	40	40	60	40	80	60	80	80	80	60	60	60	80	40	60	40	40	20	33	80	80	60	40	50	20	20	40	40
Yes	AFRO	Rwanda	RWA	73	100	80	100	93	80	100	90	60	60	40	40	100	100	80	93	80	40	60	80	80	20	80	80	60	60	80	100	80	80	80	60	40	50	80	80	80	80
Yes	AFRO	Sao Tome and Principe	STP	31	40	20	20	27	40	40	40	20	20	40	40	20	20	20	20	40	40	40	40	40	40	60	20	40	40	40	60	47	20	20	20	40	30	20	20	20	20
Yes	AFRO	Senegal	SEN	62	100	60	60	73	80	80	80	60	60	80	80	80	40	80	67	80	60	70	80	80	40	60	60	53	40	40	40	40	80	80	60	20	40	60	60	20	20
Yes	AFRO	Seychelles	SYC	56	60	80	100	80	40	0	20	80	80	80	80	100	40	100	80	80	80	80	20	20	40	80	80	67	40	60	100	67	80	80	40	40	40	20	20	20	20
Yes	AFRO	Sierra Leone	SLE	49	60	40	20	40	80	40	60	60	60	20	20	60	20	80	53	80	80	80	40	40	60	80	80	73	40	40	40	40	80	80	60	40	50	20	20	20	20
No	EMRO	Somalia	SOM	no data				no data			no data		no data		no data				no data			no data		no data				no data				no data		no data			no data		no data		no data
Yes	AFRO	South Africa	ZAF	79	100	100	100	100	40	100	70	60	60	100	100	100	100	100	100	80	80	80	60	60	20	60	60	47	60	60	100	73	100	100	60	60	60	80	80	100	100
Yes	AFRO	South Sudan	SSD	36	20	40	20	27	60	20	40	20	20	20	20	60	40	80	60	100	60	80	40	40	40	60	20	40	40	20	20	27	20	20	40	20	30	40	40	20	20
Yes	EMRO	Sudan	SDN	53	60	40	40	47	80	40	60	60	60	80	80	60	60	60	60	80	80	80	60	60	60	60	60	60	40	20	20	27	40	40	60	20	40	40	40	40	40
Yes	AFRO	Togo	TGO	45	20	40	20	27	40	40	40	80	80	40	40	80	20	80	60	60	80	70	80	80	40	60	20	40	40	40	20	33	60	60	40	40	40	0	0	20	20
Yes	EMRO	Tunisia	TUN	74	60	60	80	67	80	60	70	100	100	80	80	100	100	100	100	80	80	80	80	80	40	100	80	73	80	100	60	80	60	60	80	20	50	80	80	40	40
Yes	AFRO	Uganda	UGA	69	100	60	60	73	80	40	60	60	60	40	40	100	80	100	93	80	80	80	80	80	60	80	80	73	100	60	60	73	80	80	60	40	50	80	80	60	60
Yes	AFRO	United Republic of Tanzania	TZA	51	60	60	80	67	80	40	60	60	60	60	60	100	20	80	67	60	20	40	20	20	60	60	60	60	40	40	40	40	80	80	60	0	30	40	40	40	40
Yes	AFRO	Zambia	ZMB	58	40	60	60	53	60	80	70	40	40	80	80	40	60	80	60	80	60	70	60	60	60	60	60	60	60	80	60	67	60	60	100	100	100	20	20	20	20
Yes	AFRO	Zimbabwe	ZWE	52	40	40	80	53	40	40	40	60	60	80	80	60	40	60	53	80	80	80	60	60	40	40	60	47	40	60	40	47	40	40	40	20	30	40	40	40	40
Yes	WPRO	Australia	AUS	92	80	100	100	93	100	100	100	60	60	100	100	100	100	100	100	100	80	90	100	100	100	100	100	100	100	100	60	87	100	100	100	100	100	100	100	60	60
Yes	WPRO	Cook Islands	COK	59	60	80	100	80	100	40	70	20	20	60	60	80	100	100	93	80	80	80	100	100	60	100	0	53	100	40	60	67	100	100	0	0	0	20	20	20	20
No	WPRO	Fiji	FJI	no data				no data			no data		no data		no data				no data			no data		no data				no data				no data		no data			no data		no data		no data
Yes	WPRO	Kiribati	KIR	70	80	60	80	73	40	80	60	60	60	80	80	100	100	100	100	100	80	90	80	80	100	80	80	87	100	60	80	80	80	80	60	60	60	40	40	20	20
Yes	WPRO	Marshall Islands	MHL	49	60	40	40	47	60	40	50	20	20	40	40	100	20	80	67	80	80	80	40	40	80	80	60	73	40	40	60	47	60	60	40	60	50	40	40	20	20
Yes	WPRO	Micronesia	FSM	49	60	40	80	60	60	20	40	20	20	40	40	100	80	80	87	80	80	80	20	20	80	80	60	73	40	20	40	33	60	60	80	80	80	20	20	20	20
No	WPRO	Nauru	NRU	no data				no data			no data		no data		no data				no data			no data		no data				no data				no data		no data			no data		no data		no data
Yes	WPRO	New Zealand	NZL	87	100	80	80	87	100	100	100	60	60	80	80	100	80	100	93	80	80	80	80	80	80	100	80	87	100	100	100	100	80	80	100	100	100	100	100	80	80
No	WPRO	Niue	NIU	no data				no data			no data		no data		no data				no data			no data		no data				no data				no data		no data			no data		no data		no data
Yes	WPRO	Palau	PLW	64	60	40	80	60	40	20	30	20	20	60	60	100	60	100	87	80	100	90	80	80	100	100	80	93	80	60	60	67	80	80	80	60	70	60	60	40	40
No	WPRO	Papua New Guinea	PNG	no data				no data			no data		no data		no data				no data			no data		no data				no data				no data		no data			no data		no data		no data
No	WPRO	Samoa	WSM	no data				no data			no data		no data		no data				no data			no data		no data				no data				no data		no data			no data		no data		no data
Yes	WPRO	Solomon Islands	SLB	47	60	60	40	53	80	40	60	60	60	20	20	80	20	60	53	80	60	70	60	60	60	60	40	53	20	20	60	33	40	40	40	60	50	40	40	20	20
Yes	WPRO	Tonga	TON	65	60	60	100	73	40	60	50	20	20	80	80	100	100	100	100	80	100	90	80	80	80	80	80	80	80	60	60	67	80	80	80	20	50	0	0	80	80
Yes	WPRO	Tuvalu	TUV	48	60	60	80	67	40	20	30	20	20	60	60	20	60	80	53	80	60	70	20	20	100	100	100	100	40	40	100	60	80	80	60	20	40	20	20	0	0
Yes	WPRO	Vanuatu	VUT	55	60	40	40	47	40	20	30	20	20	80	80	100	100	100	100	100	80	90	40	40	40	100	80	73	40	40	40	40	80	80	40	40	40	40	40	40	40
No	AMRO	Antigua and Barbuda	ATG	no data				no data			no data		no data		no data				no data			no data		no data				no data				no data		no data			no data		no data		no data
Yes	AMRO	Argentina	ARG	64	60	60	80	67	60	100	80	80	80	80	80	80	20	100	67	80	80	80	60	60	20	60	40	40	40	40	80	53	40	40	80	60	70	60	60	60	60
Yes	AMRO	Bahamas	BHS	65	60	40	80	60	80	80	80	80	80	80	80	100	60	100	87	80	40	60	80	80	60	80	80	73	40	20	60	40	80	80	60	60	60	40	40	20	20
Yes	AMRO	Barbados	BRB	56	20	60	40	40	40	40	40	40	40	80	80	80	60	80	73	80	80	80	40	40	80	80	80	80	60	60	60	60	60	60	60	40	50	40	40	40	40
Yes	AMRO	Belize	BLZ	48	20	40	80	47	80	20	50	40	40	80	80	100	20	100	73	20	60	40	40	40	80	80	80	80	40	60	40	47	20	20	80	60	70	20	20	20	20
Yes	AMRO	Bolivia (Plurinational State of)	BOL	58	100	80	80	87	40	60	50	80	80	20	20	80	80	60	73	40	80	60	80	80	80	80	80	80	40	20	60	40	40	40	40	40	40	80	80	20	20
Yes	AMRO	Brazil	BRA	92	100	100	100	100	100	100	100	100	100	100	100	100	100	100	100	100	100	100	100	100	100	80	100	93	80	60	60	67	80	80	60	60	60	100	100	100	100
Yes	AMRO	Canada	CAN	100	100	100	100	100	100	100	100	100	100	100	100	100	100	100	100	100	100	100	100	100	100	100	100	100	100	100	100	100	100	100	100	100	100	100	100	100	100
Yes	AMRO	Chile	CHL	76	80	60	100	80	80	80	80	80	80	100	100	100	40	100	80	80	80	80	60	60	60	80	60	67	40	60	100	67	60	60	80	80	80	80	80	80	80
Yes	AMRO	Colombia	COL	75	100	60	60	73	80	60	70	80	80	80	80	100	60	80	80	100	40	70	60	60	40	80	80	67	80	80	60	73	80	80	100	100	100	60	60	80	80
Yes	AMRO	Costa Rica	CRI	77	100	80	100	93	80	80	80	80	80	80	80	100	80	100	93	60	80	70	80	80	40	80	80	67	80	60	80	73	80	80	60	60	60	80	80	60	60
No	AMRO	Cuba	CUB	no data				no data			no data		no data		no data				no data			no data		no data				no data				no data		no data			no data		no data		no data
No	AMRO	Dominica	DMA	no data				no data			no data		no data		no data				no data			no data		no data				no data				no data		no data			no data		no data		no data
Yes	AMRO	Dominican Republic	DOM	60	60	40	40	47	100	20	60	60	60	80	80	40	40	80	53	100	60	80	40	40	40	60	80	60	40	40	40	40	80	80	60	60	60	40	40	80	80
Yes	AMRO	Ecuador	ECU	70	100	80	80	87	80	100	90	80	80	80	80	100	60	80	80	80	80	80	80	80	60	80	80	73	60	60	60	60	60	60	0	0	0	80	80	60	60
Yes	AMRO	El Salvador	SLV	100	100	100	100	100	100	100	100	100	100	100	100	100	100	100	100	100	100	100	100	100	100	100	100	100	100	100	100	100	100	100	100	100	100	100	100	100	100
No	AMRO	Grenada	GRD	no data				no data			no data		no data		no data				no data			no data		no data				no data				no data		no data			no data		no data		no data
Yes	AMRO	Guatemala	GTM	58	80	60	80	73	40	40	40	40	40	60	60	100	40	100	80	80	80	80	60	60	100	100	100	100	60	40	40	47	40	40	60	60	60	40	40	40	40
Yes	AMRO	Guyana	GUY	100	100	100	100	100	100	100	100	100	100	100	100	100	100	100	100	100	100	100	100	100	100	100	100	100	100	100	100	100	100	100	100	100	100	100	100	100	100
Yes	AMRO	Haiti	HTI	40	20	20	40	27	80	40	60	60	60	20	20	40	40	100	60	100	80	90	40	40	20	100	40	53	20	40	20	27	20	20	20	20	20	40	40	0	0
Yes	AMRO	Honduras	HND	60	100	20	0	40	80	80	80	80	80	80	80	100	80	80	87	80	80	80	60	60	40	100	40	60	40	0	0	13	60	60	60	60	60	40	40	40	40
Yes	AMRO	Jamaica	JAM	87	100	80	100	93	100	100	100	100	100	80	80	100	80	80	87	80	80	80	80	80	80	80	80	80	80	60	80	73	100	100	100	100	100	80	80	80	80
Yes	AMRO	Mexico	MEX	83	100	60	80	80	100	100	100	60	60	80	80	100	60	100	87	100	100	100	80	80	60	100	100	87	100	60	100	87	80	80	80	80	80	80	80	80	80
Yes	AMRO	Nicaragua	NIC	83	100	100	100	100	40	40	40	80	80	80	80	100	60	100	87	80	80	80	80	80	100	100	100	100	60	60	100	73	80	80	100	100	100	80	80	100	100
Yes	AMRO	Panama	PAN	79	100	80	100	93	80	80	80	80	80	80	80	100	80	100	93	100	80	90	80	80	80	80	80	80	80	80	60	73	80	80	60	60	60	80	80	60	60
Yes	AMRO	Paraguay	PRY	65	60	40	40	47	100	100	100	20	20	80	80	80	40	80	67	100	100	100	40	40	80	80	60	73	60	60	40	53	60	60	80	80	80	60	60	60	60
Yes	AMRO	Peru	PER	59	100	20	80	67	40	60	50	80	80	80	80	60	40	40	47	80	80	80	40	40	40	80	80	67	40	40	40	40	40	40	40	40	40	40	40	100	100
Yes	AMRO	Saint Kitts and Nevis	KNA	51	40	20	40	33	80	80	80	60	60	80	80	80	60	60	67	80	40	60	40	40	20	60	60	47	40	60	80	60	40	40	40	40	40	40	40	20	20
Yes	AMRO	Saint Lucia	LCA	69	80	40	60	60	80	100	90	80	80	80	80	100	60	100	87	60	80	70	80	80	80	80	80	80	60	60	60	60	60	60	80	100	90	40	40	20	20
No	AMRO	Saint Vincent and the Grenadines	VCT	no data				no data			no data		no data		no data				no data			no data		no data				no data				no data		no data			no data		no data		no data
Yes	AMRO	Suriname	SUR	59	60	100	60	73	80	60	70	60	60	80	80	100	60	80	80	60	60	60	80	80	40	60	80	60	60	60	60	60	80	80	0	20	10	40	40	20	20
No	AMRO	Trinidad and Tobago	TTO	no data				no data			no data		no data		no data				no data			no data		no data				no data				no data		no data			no data		no data		no data
Yes	AMRO	United States of America	USA	92	100	100	100	100	100	100	100	80	80	100	100	100	100	100	100	100	100	100	60	60	100	100	100	100	100	100	100	100	100	100	100	100	100	80	80	80	80
Yes	AMRO	Uruguay	URY	80	40	100	80	73	40	60	50	80	80	80	80	100	80	80	87	100	80	90	80	80	80	100	80	87	60	60	100	73	100	100	100	100	100	60	60	80	80
Yes	AMRO	Venezuela (Bolivarian Republic of)	VEN	74	100	60	60	73	80	100	90	80	80	80	80	80	40	80	67	100	80	90	80	80	60	80	60	67	80	60	40	60	40	40	100	100	100	40	40	100	100
Yes	EMRO	Afghanistan	AFG	47	20	40	40	33	80	100	90	80	80	20	20	60	60	60	60	60	80	70	40	40	80	80	80	80	40	40	80	53	20	20	20	40	30	20	20	20	20
Yes	EURO	Armenia	ARM	84	100	80	60	80	100	100	100	100	100	40	40	80	60	100	80	100	80	90	100	100	60	80	80	73	60	60	100	73	100	100	80	80	80	80	80	100	100
Yes	EURO	Azerbaijan	AZE	86	100	100	100	100	80	100	90	80	80	80	80	80	80	80	80	80	80	80	100	100	80	80	80	80	100	80	100	93	80	80	80	80	80	100	100	80	80
No	EMRO	Bahrain	BHR	no data				no data			no data		no data		no data				no data			no data		no data				no data				no data		no data			no data		no data		no data
Yes	SEARO	Bangladesh	BGD	70	80	60	100	80	100	80	90	80	80	60	60	100	40	80	73	80	80	80	40	40	40	60	60	53	60	80	80	73	80	80	80	80	80	60	60	60	60
Yes	SEARO	Bhutan	BTN	71	60	80	80	73	80	60	70	80	80	60	60	100	80	80	87	80	80	80	80	80	80	80	80	80	100	60	100	87	80	80	100	100	100	20	20	20	20
No	WPRO	Brunei Darussalam	BRN	no data				no data			no data		no data		no data				no data			no data		no data				no data				no data		no data			no data		no data		no data
Yes	WPRO	Cambodia	KHM	48	40	80	80	67	100	40	70	60	60	60	60	60	40	60	53	80	40	60	20	20	20	60	20	33	60	60	60	60	40	40	40	40	40	40	40	20	20
Yes	WPRO	China	CHN	94	100	100	60	87	100	100	100	100	100	80	80	80	100	100	93	100	100	100	100	100	80	80	80	80	100	100	100	100	80	80	100	100	100	100	100	100	100
Yes	EURO	Cyprus	CYP	67	100	20	80	67	40	100	70	60	60	100	100	100	40	80	73	60	40	50	80	80	80	100	80	87	40	60	80	60	60	60	60	100	80	40	40	40	40
Yes	SEARO	Democratic People's Republic of Korea	PRK	70	100	80	80	87	80	60	70	100	100	60	60	100	80	60	80	80	80	80	80	80	60	80	80	73	80	60	100	80	80	80	0	0	0	60	60	60	60
Yes	EURO	Georgia	GEO	59	100	60	80	80	100	60	80	80	80	40	40	80	100	100	93	60	80	70	60	60	60	60	60	60	60	40	80	60	40	40	60	40	50	20	20	40	40
Yes	SEARO	India	IND	80	100	60	80	80	80	100	90	60	60	60	60	80	60	80	73	100	100	100	100	100	80	80	80	80	60	20	80	53	80	80	80	80	80	80	80	100	100
Yes	WPRO	Indonesia	IDN	69	60	60	80	67	60	60	60	80	80	60	60	100	100	100	100	80	80	80	80	80	80	80	80	80	60	40	40	47	60	60	80	80	80	40	40	60	60
Yes	EMRO	Iran (Islamic Republic of)	IRN	88	100	100	100	100	100	80	90	80	80	80	80	100	100	80	93	80	100	90	80	80	100	100	100	100	100	100	100	100	80	80	80	60	70	100	100	80	80
Yes	EMRO	Iraq	IRQ	74	80	40	20	47	80	60	70	100	100	40	40	100	40	80	73	100	40	70	100	100	80	80	100	87	100	100	40	80	100	100	60	60	60	40	40	100	100
No	EURO	Israel	ISR	no data				no data			no data		no data		no data				no data			no data		no data				no data				no data		no data			no data		no data		no data
Yes	WPRO	Japan	JPN	95	100	100	100	100	100	100	100	100	100	100	100	100	100	100	100	100	100	100	80	80	100	100	100	100	100	100	100	100	60	60	100	100	100	100	100	100	100
Yes	EMRO	Jordan	JOR	43	100	20	40	53	40	60	50	60	60	40	40	60	40	60	53	60	20	40	20	20	20	60	40	40	40	80	80	67	20	20	80	80	80	20	20	20	20
Yes	EURO	Kazakhstan	KAZ	81	100	80	80	87	100	100	100	80	80	80	80	80	80	80	80	80	80	80	80	80	80	80	100	87	80	100	100	93	80	80	40	60	50	80	80	80	80
Yes	EMRO	Kuwait	KWT	84	100	100	100	100	100	100	100	60	60	80	80	100	100	100	100	80	80	80	80	80	100	100	100	100	60	80	60	67	80	80	100	100	100	60	60	80	80
Yes	EURO	Kyrgyzstan	KGZ	52	60	40	60	53	40	60	50	80	80	40	40	60	40	60	53	80	80	80	20	20	40	80	60	60	40	20	60	40	40	40	60	60	60	40	40	60	60
Yes	WPRO	Lao People's Democratic Republic	LAO	43	60	40	40	47	40	80	60	60	60	40	40	80	40	20	47	80	80	80	40	40	40	60	40	47	40	40	20	33	40	40	20	40	30	20	20	20	20
Yes	EMRO	Lebanon	LBN	69	80	80	80	80	80	40	60	60	60	60	60	60	80	80	73	80	60	70	40	40	60	60	60	60	80	80	100	87	80	80	60	80	70	60	60	100	100
Yes	WPRO	Malaysia	MYS	86	80	80	100	87	100	80	90	80	80	80	80	100	60	100	87	80	80	80	100	100	100	80	80	87	80	100	100	93	80	80	100	80	90	80	80	80	80
Yes	SEARO	Maldives	MDV	47	60	40	100	67	80	60	70	20	20	80	80	100	80	40	73	80	80	80	40	40	80	80	20	60	40	60	100	67	20	20	40	20	30	0	0	0	0
Yes	WPRO	Mongolia	MNG	85	80	80	100	87	100	100	100	100	100	80	80	80	60	80	73	100	100	100	80	80	80	80	80	80	80	80	100	87	80	80	80	80	80	80	80	80	80
Yes	SEARO	Myanmar	MMR	63	60	60	60	60	80	60	70	80	80	60	60	80	60	80	73	100	80	90	60	60	40	60	40	47	60	60	60	60	60	60	40	40	40	80	80	40	40
Yes	SEARO	Nepal	NPL	39	60	40	80	60	80	60	70	20	20	40	40	40	60	60	53	60	40	50	40	40	40	60	40	47	40	40	40	40	20	20	40	20	30	20	20	20	20
Yes	EMRO	Oman	OMN	79	80	80	80	80	100	80	90	80	80	80	80	100	40	100	80	80	100	90	40	40	80	100	100	93	100	100	80	93	60	60	80	80	80	80	80	80	80
Yes	EMRO	Pakistan	PAK	52	20	40	40	33	60	40	50	60	60	40	40	60	40	80	60	60	60	60	60	60	40	60	80	60	40	40	60	47	20	20	40	40	40	40	40	100	100
Yes	WPRO	Philippines	PHL	69	40	40	60	47	80	100	90	60	60	80	80	80	40	80	67	80	80	80	80	80	80	80	80	80	80	60	40	60	60	60	80	60	70	80	80	40	40
Yes	EMRO	Qatar	QAT	92	100	80	100	93	100	100	100	100	100	80	80	100	100	100	100	100	100	100	80	80	80	80	80	80	100	100	100	100	100	100	80	80	80	80	80	100	100
Yes	WPRO	Republic of Korea	KOR	98	100	100	100	100	100	60	80	100	100	100	100	100	100	100	100	100	100	100	100	100	100	100	100	100	100	100	100	100	100	100	100	100	100	100	100	100	100
Yes	EMRO	Saudi Arabia	SAU	79	100	80	80	87	80	100	90	60	60	80	80	80	60	80	73	80	40	60	80	80	80	100	80	87	100	60	100	87	80	80	80	80	80	80	80	80	80
Yes	WPRO	Singapore	SGP	92	100	100	100	100	100	100	100	80	80	80	80	100	100	100	100	100	100	100	100	100	80	80	80	80	100	100	100	100	100	100	100	100	100	80	80	80	80
Yes	SEARO	Sri Lanka	LKA	62	60	60	100	73	80	100	90	20	20	40	40	80	60	80	73	80	80	80	60	60	40	80	40	53	80	60	80	73	60	60	80	80	80	40	40	60	60
Yes	EMRO	Syrian Arab Republic	SYR	49	60	40	40	47	40	40	40	60	60	40	40	60	40	40	47	60	60	60	40	40	40	60	60	53	60	40	60	53	60	60	60	60	60	60	60	20	20
No	EURO	Tajikistan	TJK	no data				no data			no data		no data		no data				no data			no data		no data				no data				no data		no data			no data		no data		no data
Yes	SEARO	Thailand	THA	85	100	80	80	87	80	100	90	100	100	80	80	80	80	100	87	80	80	80	80	80	80	80	80	80	100	80	100	93	100	100	80	60	70	80	80	80	80
Yes	SEARO	Timor-Leste	TLS	42	40	20	40	33	60	60	60	40	40	40	40	60	40	60	53	80	60	70	40	40	60	40	40	47	40	40	40	40	60	60	20	20	20	20	20	20	20
Yes	EURO	Türkiye	TUR	88	100	100	100	100	100	100	100	80	80	80	80	100	100	100	100	100	80	90	60	60	100	100	100	100	100	100	100	100	80	80	100	100	100	80	80	80	80
Yes	EURO	Turkmenistan	TKM	68	60	60	60	60	40	100	70	80	80	60	60	60	80	80	73	80	60	70	60	60	80	80	60	73	60	60	80	67	60	60	100	80	90	60	60	60	60
Yes	EMRO	United Arab Emirates	ARE	96	100	100	100	100	100	100	100	100	100	100	100	100	100	100	100	100	80	90	60	60	100	100	100	100	100	100	100	100	100	100	100	100	100	100	100	100	100
Yes	EURO	Uzbekistan	UZB	55	40	60	80	60	60	40	50	80	80	20	20	80	60	80	73	60	80	70	40	40	80	80	20	60	80	60	100	80	60	60	0	0	0	40	40	80	80
Yes	WPRO	Viet Nam	VNM	72	100	60	80	80	80	80	80	60	60	80	80	60	60	80	67	80	80	80	80	80	40	60	60	53	80	60	80	73	80	80	60	60	60	80	80	60	60
Yes	EMRO	Yemen	YEM	49	40	40	60	47	40	40	40	80	80	40	40	60	40	100	67	80	80	80	80	80	60	60	60	60	60	40	40	47	60	60	0	0	0	20	20	20	20
Yes	EURO	Albania	ALB	73	80	60	60	67	100	100	100	80	80	80	80	80	40	60	60	100	80	90	60	60	60	80	60	67	40	60	80	60	60	60	80	80	80	80	80	60	60
Yes	EURO	Andorra	AND	41	60	20	60	47	40	60	50	60	60	80	80	100	40	100	80	100	20	60	20	20	20	0	0	7	40	60	60	53	60	60	20	20	20	0	0	0	0
Yes	EURO	Austria	AUT	67	100	0	80	60	80	100	90	100	100	100	100	100	20	100	73	100	80	90	80	80	40	80	20	47	0	60	100	53	20	20	0	0	0	60	60	100	100
Yes	EURO	Belarus	BLR	97	100	80	100	93	100	100	100	80	80	100	100	100	100	100	100	100	100	100	100	100	100	100	80	93	100	100	100	100	100	100	100	100	100	100	100	100	100
Yes	EURO	Belgium	BEL	81	60	20	60	47	60	100	80	100	100	100	100	100	100	100	100	100	80	90	40	40	100	80	80	87	100	60	80	80	80	80	100	80	90	60	60	100	100
No	EURO	Bosnia and Herzegovina	BIH	no data				no data			no data		no data		no data				no data			no data		no data				no data				no data		no data			no data		no data		no data
Yes	EURO	Bulgaria	BGR	70	100	60	60	73	40	100	70	80	80	80	80	100	60	100	87	60	100	80	80	80	80	0	80	53	100	100	60	87	40	40	60	60	60	40	40	80	80
Yes	EURO	Croatia	HRV	78	100	60	80	80	40	100	70	80	80	80	80	100	60	100	87	100	80	90	80	80	60	60	40	53	60	60	100	73	80	80	80	80	80	80	80	80	80
No	EURO	Czech Republic	CZE	no data				no data			no data		no data		no data				no data			no data		no data				no data				no data		no data			no data		no data		no data
Yes	EURO	Denmark	DNK	94	100	100	80	93	100	100	100	100	100	100	100	100	100	100	100	100	100	100	80	80	100	100	80	93	100	100	100	100	100	100	100	100	100	100	100	60	60
Yes	EURO	Estonia	EST	72	100	80	80	87	80	60	70	80	80	80	80	80	80	80	80	80	80	80	60	60	60	80	80	73	60	80	100	80	60	60	60	0	30	80	80	80	80
Yes	EURO	Finland	FIN	82	100	60	100	87	80	100	90	100	100	100	100	100	60	100	87	80	40	60	60	60	80	100	80	87	100	100	100	100	80	80	60	60	60	60	60	100	100
Yes	EURO	France	FRA	83	100	80	20	67	100	100	100	80	80	80	80	20	100	100	73	100	100	100	80	80	100	100	60	87	80	100	100	93	80	80	40	40	40	100	100	100	100
Yes	EURO	Germany	DEU	89	100	100	100	100	100	100	100	100	100	80	80	100	100	100	100	100	100	100	80	80	80	100	80	87	100	100	100	100	60	60	80	60	70	80	80	100	100
Yes	EURO	Greece	GRC	60	100	40	60	67	40	60	50	60	60	80	80	100	40	100	80	80	80	80	60	60	60	60	80	67	40	60	100	67	20	20	60	40	50	60	60	40	40
Yes	EURO	Holy See	VAT	42	40	40	40	40	40	20	30	20	20	40	40	40	60	20	40	40	40	40	60	60	40	40	40	40	60	0	60	40	40	40	40	80	60	40	40	60	60
Yes	EURO	Hungary	HUN	66	100	20	80	67	80	60	70	60	60	80	80	80	80	60	73	80	80	80	20	20	40	80	60	60	80	100	80	87	80	80	0	0	0	80	80	100	100
No	EURO	Iceland	ISL	no data				no data			no data		no data		no data				no data			no data		no data				no data				no data		no data			no data		no data		no data
Yes	EURO	Ireland	IRL	64	60	40	40	47	80	60	70	60	60	100	100	100	100	100	100	80	80	80	60	60	80	80	60	73	40	60	100	67	60	60	0	0	0	60	60	60	60
Yes	EURO	Italy	ITA	83	100	80	100	93	80	80	80	100	100	100	100	100	100	100	100	100	80	90	60	60	60	80	80	73	100	80	100	93	60	60	80	60	70	80	80	80	80
Yes	EURO	Latvia	LVA	77	100	80	60	80	80	100	90	80	80	80	80	60	80	100	80	80	80	80	80	80	100	80	80	87	80	80	100	87	60	60	80	80	80	60	60	60	60
Yes	EURO	Liechtenstein	LIE	74	100	100	80	93	80	60	70	80	80	80	80	100	100	100	100	100	80	90	80	80	40	40	40	40	100	60	60	73	60	60	0	0	0	100	100	100	100
Yes	EURO	Lithuania	LTU	85	100	80	80	87	80	100	90	80	80	100	100	100	40	40	60	80	80	80	80	80	100	100	80	93	100	100	100	100	80	80	80	80	80	80	80	100	100
Yes	EURO	Luxembourg	LUX	95	100	100	100	100	80	100	90	100	100	100	100	100	80	100	93	100	80	90	100	100	100	100	80	93	100	100	100	100	100	100	100	80	90	80	80	100	100
Yes	EURO	Malta	MLT	61	100	100	100	100	80	80	80	80	80	80	80	100	20	100	73	60	80	70	100	100	20	20	20	20	40	60	60	53	20	20	80	40	60	20	20	40	40
No	EURO	Monaco	MCO	no data				no data			no data		no data		no data				no data			no data		no data				no data				no data		no data			no data		no data		no data
Yes	EURO	Montenegro	MNE	55	60	60	40	53	40	60	50	80	80	60	60	40	40	60	47	80	80	80	60	60	60	80	40	60	20	60	40	40	60	60	0	0	0	40	40	80	80
Yes	EURO	Netherlands (Kingdom of the)	NLD	90	100	80	100	93	100	100	100	100	100	80	80	100	80	100	93	80	80	80	100	100	100	100	80	93	80	100	100	93	80	80	80	80	80	80	80	100	100
Yes	EURO	North Macedonia	MKD	66	80	40	80	67	100	80	90	60	60	60	60	60	40	60	53	80	80	80	60	60	60	80	40	60	60	60	40	53	60	60	100	100	100	40	40	80	80
Yes	EURO	Norway	NOR	94	100	100	100	100	100	100	100	100	100	100	100	100	60	100	87	100	100	100	100	100	100	100	100	100	100	100	100	100	100	100	80	80	80	80	80	80	80
Yes	EURO	Poland	POL	50	0	0	0	0	100	100	100	100	100	0	0	100	80	80	87	80	80	80	0	0	40	40	20	33	0	0	100	33	0	0	80	40	60	60	60	100	100
Yes	EURO	Portugal	PRT	82	100	80	80	87	100	100	100	60	60	80	80	100	100	100	100	80	80	80	80	80	80	80	80	80	80	100	100	93	80	80	100	100	100	80	80	40	40
Yes	EURO	Republic of Moldova	MDA	62	80	60	80	73	80	60	70	60	60	80	80	60	40	60	53	80	80	80	40	40	40	80	60	60	40	60	80	60	80	80	60	80	70	40	40	40	40
Yes	EURO	Romania	ROU	67	100	60	60	73	80	100	90	20	20	80	80	80	80	80	80	80	80	80	60	60	60	80	60	67	80	100	60	80	60	60	40	40	40	40	40	100	100
Yes	EURO	Russian Federation	RUS	100	100	100	100	100	100	100	100	100	100	100	100	100	100	100	100	100	100	100	100	100	100	100	100	100	100	100	100	100	100	100	100	100	100	100	100	100	100
Yes	EURO	San Marino	SMR	33	20	20	20	20	20	60	40	20	20	40	40	80	20	100	67	20	20	20	60	60	20	20	40	27	20	60	80	53	40	40	0	0	0	20	20	20	20
Yes	EURO	Serbia	SRB	71	100	80	80	87	100	80	90	80	80	80	80	60	40	60	53	80	40	60	80	80	80	80	80	80	40	80	100	73	80	80	0	0	0	100	100	60	60
Yes	EURO	Slovakia	SVK	72	100	100	100	100	60	20	40	40	40	60	60	60	60	100	73	100	80	90	100	100	80	100	100	93	80	100	60	80	60	60	80	80	80	60	60	60	60
No	EURO	Slovenia	SVN	no data				no data			no data		no data		no data				no data			no data		no data				no data				no data		no data			no data		no data		no data
Yes	EURO	Spain	ESP	88	100	100	80	93	100	100	100	80	80	80	80	100	80	100	93	80	80	80	100	100	100	100	80	93	100	100	100	100	60	60	80	80	80	100	100	80	80
Yes	EURO	Sweden	SWE	91	100	100	100	100	100	100	100	100	100	80	80	100	80	100	93	100	100	100	80	80	80	80	80	80	80	100	100	93	80	80	100	100	100	80	80	100	100
No	EURO	Switzerland	CHE	no data				no data			no data		no data		no data				no data			no data		no data				no data				no data		no data			no data		no data		no data
Yes	EURO	Ukraine	UKR	69	100	100	100	100	80	100	90	60	60	60	60	100	80	100	93	80	80	80	80	80	20	80	80	60	80	40	60	60	40	40	60	60	60	40	40	80	80
Yes	EURO	United Kingdom of Great Britain and Northern Ireland	GBR	95	100	100	100	100	80	100	90	100	100	100	100	100	100	100	100	100	100	100	100	100	100	100	100	100	100	100	100	100	100	100	60	60	60	80	80	100	100

## Sheet: Glossary
Capacities
Capacity	Title
C.1	Legislation and Financing
C.2	IHR Coordination and National IHR Focal Point Functions
C.3	Zoonotic Events and the Human–animal Interface
C.4	Food Safety
C.5	Laboratory
C.6	Surveillance
C.7	Human Resources
C.8	National Health Emergency Framework
C.9	Health Service Provision
C.10	Risk communication
C.11	Points of Entry
C.12	Chemical Events
C.13	Radiation Emergencies
Indicators
Indicator No	Title
C.1.1	Legislation, laws, regulations, policy, administrative requirements or other government instruments to implement the IHR
C.1.2	Financing for the implementation of IHR capacities
C.1.3	Financing mechanism and funds for timely response to public health emergencies
C.2.1	National IHR Focal Point functions under IHR
C.2.2	Multisectoral IHR coordination mechanisms
C.3.1	Collaborative effort on activities to address zoonoses
C.4.1	Multisectoral collaboration mechanism for food safety events
C.5.1	Specimen referral and transport system
C.5.2	Implementation of a laboratory biosafety and biosecurity regime
C.5.3	Access to laboratory testing capacity for priority diseases
C.6.1	Early warning function: indicator-and event-based surveillance
C.6.2	Mechanism for event management (verification, risk assessment, analysis investigation)
C.7.1	Human resources for the implementation of IHR capacities
C.8.1	Planning for emergency preparedness and response mechanism
C.8.2	Management of health emergency response operations
C.8.3	Emergency resource mobilization
C.9.1	Case management capacity for IHR relevant hazards
C.9.2	Capacity for infection prevention and control and chemical and radiation decontamination
C.9.3	Access to essential health services
C.10.1	Capacity for emergency risk communications
C.11.1	Core capacity requirements at all times for designated airports, ports and ground crossings
C.11.2	Effective public health response at points of entry
C.12.1	Resources for detection and alert
C.13.1	Capacity and resources
Scoring System
Indicator Level	Score	Score Range	Color
1	20	0-20
2	40	21-40
3	60	41-60
4	80	61-80
5	100	81-100
