# Supplementary material for: Temporal trends in African healthcare system capacities in prevention, detection, response, and sustainability between 2010 and 2023
Source: PLOS Glob Public Health. 2026 May 12;6(5):e0005285. doi: 10.1371/journal.pgph.0005285 (PMC13166948; doi:10.1371/journal.pgph.0005285)
Supplement: S12 Data — Excel file containing country-level scores (0–100) for prevention, detection, response, and sustainability derived from WHO State Party Annual Report (SPAR) submissions for 2021. (XLSX) [file pgph.0005285.s017.xlsx]

## Sheet: Score by capacity & indicator
				State Parties Self-Assessment Annual Reporting on the implementation of The International Health Regulations
				Score by capacity & Indicator 2021 Updated on 25-08-2022
					Capacity 1			Capacity 2				Capacity 3			Capacity 4						Capacity 5			Capacity 6			Capacity 7				Capacity 8				Capacity 9				Capacity 10				Capacity 11				Capacity 12		Capacity 13
					Policy, Legal and normative Instruments to implement IHR			IHR Coordination, National IHR Focal Point functions and advocacy				Financing			Laboratory						Surveillance			Human resources			Health emergency management				Health services provision				Infection prevention and control (IPC)				Risk communication and community engagement (RCCE)				Points of entry (PoEs) and border health				Zoonotic diseases		Food safety
					Score per indicator		Total	Score per indicator			Total	Score per indicator		Total	Score per indicator					Total	Score per indicator		Total	Score per indicator		Total	Score per indicator			Total	Score per indicator			Total	Score per indicator			Total	Score per indicator			Total	Score per indicator			Total	Score per indicator	Total	Score per indicator
				Total Average	C.1.1	C.1.2	C.1	C.2.1	C.2.2	C.2.3	C.2	C.3.1	C.3.2	C.3	C.4.1	C.4.2	C.4.3	C.4.4	C.4.5	C.4	C.5.1	C.5.2	C.5	C.6.1	C.6.2	C.6	C.7.1	C.7.2	C.7.3	C.7	C.8.1	C.8.2	C.8.3	C.8	C.9.1	C.9.2	C.9.3	C.9	C.10.1	C.10.2	C.10.3	C.10	C.11.1	C.11.2	C.11.3	C.11	C.12.1	C.12	C.13.1
AVG Global Capacity				64	59	45	52	66	69	62	66	59	66	63	75	65	69	77	75	72	82	80	81	64	53	59	63	76	72	70	78	69	69	72	63	56	62	60	67	69	64	67	62	60	65	62	65	65	63
AFRO				49	42	29	35	51	53	47	51	47	47	47	65	47	58	67	65	61	72	69	70	52	34	43	43	64	56	54	69	50	54	58	55	37	43	45	60	61	63	61	47	43	53	48	55	55	45
AMRO				67	57	44	50	71	74	61	69	58	68	63	79	68	67	83	79	75	84	83	83	71	54	62	67	81	78	75	80	72	68	73	61	64	58	61	65	71	61	66	72	71	74	72	69	69	71
EMRO				65	60	49	54	68	71	61	67	62	65	63	80	63	69	78	78	74	83	85	84	61	58	60	64	76	68	69	79	70	73	74	64	51	62	59	58	65	55	59	66	61	62	63	68	68	60
EURO				74	71	52	61	74	79	72	75	68	80	74	80	75	80	84	80	80	86	84	85	71	63	67	74	80	79	77	80	82	77	80	69	70	77	72	70	72	64	69	64	63	71	65	76	76	78
SEARO				64	58	44	51	70	76	74	73	66	68	67	66	62	64	70	76	68	88	84	86	66	66	66	68	78	78	75	84	66	68	73	54	46	56	52	78	78	74	77	66	68	62	65	62	62	52
WPRO				68	71	60	66	66	71	65	67	64	67	66	81	75	73	77	74	76	83	83	83	68	63	65	74	84	79	79	80	73	80	78	72	59	70	67	77	77	77	77	69	68	67	68	56	56	64
Data Received	Region	States Party of IHR	ISO Code	Total Average	C.1.1	C.1.2	C.1	C.2.1	C.2.2	C.2.3	C.2	C.3.1	C.3.2	C.3	C.4.1	C.4.2	C.4.3	C.4.4	C.4.5	C.4	C.5.1	C.5.2	C.5	C.6.1	C.6.2	C.6	C.7.1	C.7.2	C.7.3	C.7	C.8.1	C.8.2	C.8.3	C.8	C.9.1	C.9.2	C.9.3	C.9	C.10.1	C.10.2	C.10.3	C.10	C.11.1	C.11.2	C.11.3	C.11	C.12.1	C.12	C.13.1
Yes	AFRO	Algeria	DZA	77	60	80	70	60	80	60	67	80	100	90	80	40	60	80	80	68	80	100	90	100	80	90	80	80	80	80	80	80	80	80	60	60	60	60	80	80	60	73	80	80	80	80	80	80	60
Yes	AFRO	Angola	AGO	40	40	20	30	60	80	80	73	20	60	40	60	40	60	60	80	60	60	60	60	20	100	60	40	40	80	53	80	60	60	67	20	20	20	20	60	40	40	47	40	40	0	27	20	20	20
Yes	AFRO	Benin	BEN	39	20	20	20	40	80	20	47	40	40	40	60	20	20	60	60	44	60	60	60	60	20	40	20	80	60	53	80	20	40	47	40	40	40	40	20	40	60	40	20	0	80	33	40	40	40
Yes	AFRO	Botswana	BWA	34	60	20	40	20	20	20	20	20	40	30	60	20	80	60	80	60	60	20	40	20	20	20	20	20	20	20	80	60	40	60	40	20	20	27	20	20	20	20	80	60	20	53	20	20	40
Yes	AFRO	Burkina Faso	BFA	54	20	60	40	40	60	60	53	60	60	60	80	40	60	60	80	64	80	80	80	60	20	40	60	80	80	73	80	40	60	60	60	60	80	67	80	60	80	73	20	20	0	13	80	80	40
Yes	AFRO	Burundi	BDI	38	20	20	20	40	20	20	27	20	60	40	60	20	60	40	80	52	100	80	90	40	20	30	20	80	20	40	80	40	60	60	40	20	40	33	60	20	60	47	20	40	20	27	40	40	20
Yes	AFRO	Cabo Verde	CPV	57	60	20	40	40	60	40	47	40	80	60	80	60	40	80	80	68	80	80	80	60	40	50	20	80	80	60	60	80	60	67	60	40	60	53	80	80	80	80	60	80	60	67	60	60	60
Yes	AFRO	Cameroon	CMR	41	20	20	20	60	60	20	47	40	40	40	60	60	80	80	60	68	60	60	60	40	20	30	40	80	20	47	80	40	20	47	20	20	20	20	20	40	20	27	60	20	60	47	80	80	20
Yes	AFRO	Central African Republic	CAF	31	20	40	30	20	20	20	20	40	20	30	40	20	20	40	20	28	80	40	60	40	20	30	20	20	20	20	60	20	40	40	20	20	20	20	40	60	40	47	20	20	20	20	20	20	40
Yes	AFRO	Chad	TCD	40	40	20	30	40	40	40	40	40	40	40	60	60	60	60	80	64	80	40	60	60	20	40	40	40	20	33	80	20	20	40	100	20	40	53	40	20	40	33	20	20	20	20	40	40	40
Yes	AFRO	Comoros	COM	41	20	20	20	40	60	20	40	20	60	40	80	40	60	60	60	60	80	40	60	40	20	30	80	20	20	40	80	80	40	67	60	20	40	40	60	60	80	67	20	20	60	33	40	40	40
Yes	AFRO	Congo	COG	51	40	20	30	80	40	20	47	40	20	30	60	20	40	80	60	52	80	80	80	60	60	60	40	60	80	60	60	60	20	47	60	40	40	47	80	80	60	73	40	40	40	40	60	60	80
Yes	AFRO	Côte d'Ivoire	CIV	54	60	20	40	60	40	20	40	40	60	50	80	80	100	80	80	84	80	60	70	60	60	60	60	80	80	73	80	80	40	67	40	40	40	40	80	60	80	73	60	40	60	53	80	80	20
Yes	AFRO	Democratic Republic of the Congo	COD	43	40	20	30	60	60	60	60	60	40	50	40	40	60	60	60	52	60	60	60	40	20	30	20	20	40	27	80	40	60	60	40	20	20	27	60	40	60	53	60	40	60	53	60	60	40
Yes	EMRO	Djibouti	DJI	41	40	20	30	40	40	40	40	40	40	40	60	40	40	60	60	52	80	60	70	60	40	50	20	20	40	27	40	60	40	47	20	40	40	33	40	40	40	40	40	40	20	33	40	40	60
Yes	EMRO	Egypt	EGY	86	80	100	90	80	100	80	87	100	100	100	80	60	60	80	100	76	100	100	100	80	80	80	100	100	100	100	100	100	100	100	100	60	80	80	40	60	60	53	100	100	100	100	80	80	80
Yes	AFRO	Equatorial Guinea	GNQ	34	20	20	20	40	20	60	40	60	60	60	60	40	60	40	40	48	40	40	40	40	20	30	20	20	20	20	40	60	60	53	40	20	40	33	40	40	40	40	20	20	20	20	40	40	20
Yes	AFRO	Eritrea	ERI	41	40	20	30	20	20	40	27	40	20	30	60	40	20	60	60	48	80	80	80	40	20	30	20	20	20	20	100	100	60	87	40	20	20	27	80	80	80	80	60	60	60	60	40	40	20
Yes	AFRO	Eswatini	SWZ	41	60	20	40	20	20	20	20	20	40	30	60	60	60	60	80	64	40	80	60	40	20	30	40	80	20	47	20	40	80	47	80	20	80	60	80	60	80	73	40	20	20	27	40	40	40
Yes	AFRO	Ethiopia	ETH	72	60	100	80	60	80	80	73	80	80	80	80	80	80	100	60	80	80	80	80	80	60	70	80	100	80	87	80	40	80	67	80	60	80	73	80	80	80	80	60	60	80	67	100	100	40
Yes	AFRO	Gabon	GAB	33	20	20	20	20	40	20	27	20	20	20	40	20	20	80	80	48	20	20	20	60	20	40	40	60	60	53	80	20	40	47	40	20	20	27	20	20	20	20	20	20	40	27	40	40	20
Yes	AFRO	Gambia	GMB	44	60	20	40	40	60	20	40	20	20	20	40	20	20	60	20	32	60	60	60	40	20	30	40	60	80	60	60	80	60	67	60	20	80	53	80	80	80	80	60	80	40	60	60	60	20
Yes	AFRO	Ghana	GHA	46	20	20	20	40	40	20	33	20	20	20	40	20	80	60	20	44	80	80	80	40	40	40	20	60	60	47	40	60	60	53	60	40	40	47	80	60	20	53	60	60	60	60	40	40	80
Yes	AFRO	Guinea	GIN	47	40	20	30	40	60	40	47	40	40	40	60	40	40	80	60	56	60	60	60	60	20	40	100	100	80	93	80	40	60	60	40	40	40	40	60	60	40	53	40	40	60	47	60	60	40
Yes	AFRO	Guinea-Bissau	GNB	46	40	20	30	40	60	80	60	20	20	20	80	80	80	80	60	76	80	80	80	40	40	40	40	60	60	53	80	60	80	73	60	20	40	40	60	60	60	60	20	20	60	33	60	60	20
Yes	AFRO	Kenya	KEN	57	60	40	50	40	60	60	53	60	40	50	40	60	60	80	80	64	80	80	80	80	20	50	40	80	40	53	80	80	60	73	80	60	80	73	80	60	80	73	40	40	40	40	80	80	60
Yes	AFRO	Lesotho	LSO	37	20	20	20	60	20	40	40	40	20	30	40	40	80	60	60	56	80	80	80	60	20	40	40	40	40	40	100	0	20	40	80	20	20	40	20	60	20	33	40	40	100	60	40	40	20
Yes	AFRO	Liberia	LBR	54	60	20	40	80	80	60	73	60	40	50	60	40	40	60	60	52	80	80	80	60	20	40	40	80	60	60	20	40	60	40	60	60	40	53	20	80	60	53	80	80	40	67	80	80	40
Yes	EMRO	Libya	LBY	45	20	40	30	60	60	60	60	40	20	30	80	20	20	80	80	56	80	80	80	80	40	60	80	60	60	67	80	60	60	67	40	20	40	33	20	20	20	20	0	0	20	7	60	60	40
Yes	AFRO	Madagascar	MDG	46	20	20	20	40	60	60	53	60	40	50	40	40	40	80	60	52	80	80	80	40	20	30	20	60	20	33	80	60	80	73	20	20	20	20	60	60	80	67	60	40	60	53	60	60	40
Yes	AFRO	Malawi	MWI	50	40	20	30	80	40	40	53	40	40	40	80	20	80	80	80	68	80	80	80	40	20	30	60	80	80	73	80	40	40	53	60	60	60	60	80	80	80	80	0	0	60	20	60	60	40
Yes	AFRO	Mali	MLI	44	20	20	20	40	60	20	40	20	20	20	60	40	40	80	80	60	80	80	80	60	20	40	20	80	20	40	80	60	40	60	40	40	40	40	80	60	80	73	40	20	40	33	60	60	60
Yes	AFRO	Mauritania	MRT	35	40	20	30	40	40	40	40	60	40	50	60	40	40	60	20	44	60	20	40	20	20	20	40	20	40	33	60	60	40	53	20	20	20	20	20	20	20	20	20	40	60	40	60	60	20
Yes	AFRO	Mauritius	MUS	51	40	20	30	60	40	60	53	60	60	60	100	20	80	80	80	72	80	80	80	40	20	30	20	80	60	53	20	80	40	47	60	40	40	47	20	20	20	20	80	80	40	67	40	40	60
Yes	EMRO	Morocco	MAR	73	40	60	50	40	80	40	53	60	100	80	80	60	80	100	80	80	80	80	80	80	80	80	80	80	80	80	80	60	80	73	60	20	60	47	80	80	60	73	80	60	80	73	80	80	80
Yes	AFRO	Mozambique	MOZ	59	60	60	60	100	80	80	87	60	60	60	60	40	60	60	80	60	60	60	60	60	60	60	60	60	60	60	60	40	60	53	60	60	60	60	60	60	60	60	60	60	60	60	60	60	60
Yes	AFRO	Namibia	NAM	61	20	20	20	80	80	80	80	60	40	50	80	80	80	60	80	76	80	80	80	60	20	40	20	80	80	60	80	40	60	60	80	80	40	67	40	100	100	80	80	60	100	80	40	40	60
Yes	AFRO	Niger	NER	46	40	40	40	60	80	60	67	40	40	40	40	40	40	40	40	40	80	80	80	80	40	60	60	40	60	53	80	40	40	53	40	60	20	40	40	40	20	33	60	40	40	47	80	80	20
Yes	AFRO	Nigeria	NGA	63	40	20	30	100	80	80	87	60	60	60	60	20	80	80	60	60	100	100	100	60	20	40	60	80	80	73	60	40	40	47	80	20	40	47	80	80	80	80	60	60	80	67	80	80	60
Yes	AFRO	Rwanda	RWA	67	80	20	50	40	60	80	60	60	80	70	80	100	80	60	100	84	80	80	80	80	20	50	20	80	80	60	20	40	20	27	40	60	80	60	80	80	100	87	60	60	60	60	80	80	80
Yes	AFRO	Sao Tome and Principe	STP	35	40	20	30	40	40	60	47	40	20	30	40	20	20	40	20	28	40	40	40	40	40	40	40	60	20	40	60	60	60	60	60	20	40	40	20	40	60	40	20	40	40	33	20	20	40
Yes	AFRO	Senegal	SEN	60	20	60	40	80	80	60	73	60	60	60	80	40	40	80	60	60	80	60	70	80	80	80	40	80	60	60	40	20	80	47	60	20	40	40	80	60	80	73	60	40	60	53	60	60	80
Yes	AFRO	Seychelles	SYC	48	80	20	50	40	20	40	33	60	80	70	80	40	20	60	80	56	80	80	80	20	20	20	20	60	80	53	60	60	60	60	80	40	60	60	20	60	40	40	40	40	80	53	20	20	80
Yes	AFRO	Sierra Leone	SLE	51	60	20	40	80	60	60	67	60	20	40	40	40	40	40	60	44	80	80	80	40	40	40	80	80	80	80	60	40	40	47	60	20	40	40	80	100	80	87	60	40	20	40	60	60	40
Yes	EMRO	Somalia	SOM	34	20	20	20	60	40	20	40	20	20	20	60	60	80	60	20	56	100	80	90	40	20	30	20	80	20	40	80	20	80	60	20	40	20	27	20	20	20	20	20	20	20	20	20	20	20
Yes	AFRO	South Africa	ZAF	68	20	20	20	40	80	20	47	100	100	100	100	100	100	100	100	100	40	80	60	60	20	40	60	60	80	67	100	40	100	80	60	60	40	53	100	100	100	100	60	60	60	60	60	60	80
Yes	AFRO	South Sudan	SSD	54	40	20	30	60	40	60	53	40	20	30	80	80	80	60	80	76	100	100	100	40	40	40	60	100	40	67	80	80	20	60	60	20	40	40	80	80	80	80	20	20	100	47	80	80	40
Yes	EMRO	Sudan	SDN	44	60	20	40	80	80	60	73	60	60	60	60	40	40	60	60	52	40	60	50	20	40	30	60	60	60	60	40	20	40	33	60	20	20	33	60	40	60	53	60	40	20	40	60	60	20
Yes	AFRO	Togo	TGO	57	40	40	40	20	20	40	27	40	80	60	100	100	100	80	100	96	100	100	100	80	60	70	60	60	60	60	100	40	80	73	60	60	60	60	80	80	80	80	60	80	60	67	40	40	40
Yes	EMRO	Tunisia	TUN	66	60	20	40	80	80	80	80	60	60	60	100	80	80	100	80	88	100	100	100	80	20	50	20	100	60	60	100	100	80	93	40	60	40	47	20	60	20	33	80	40	60	60	80	80	80
Yes	AFRO	Uganda	UGA	68	80	80	80	60	80	80	73	60	60	60	80	80	80	80	80	80	80	60	70	80	80	80	60	80	80	73	80	40	80	67	40	40	20	33	80	80	80	80	60	60	60	60	60	60	40
Yes	AFRO	United Republic of Tanzania	TZA	56	60	20	40	80	40	60	60	60	80	70	100	40	60	80	40	64	60	40	50	20	20	20	60	80	80	73	60	20	60	47	80	60	60	67	80	80	80	80	60	60	80	67	60	60	40
Yes	AFRO	Zambia	ZMB	56	40	20	30	60	60	40	53	60	40	50	40	60	60	60	60	56	60	80	70	40	20	30	60	80	80	73	80	60	80	73	80	60	60	67	60	80	80	73	60	60	80	67	60	60	80
Yes	AFRO	Zimbabwe	ZWE	59	60	40	50	60	60	60	60	60	40	50	80	80	80	80	60	76	80	80	80	60	60	60	40	80	60	60	80	40	40	53	60	60	40	53	80	80	100	87	40	20	60	40	60	60	80
Yes	WPRO	Australia	AUS	88	100	100	100	80	100	100	93	100	60	80	100	100	100	100	100	100	80	80	80	80	80	80	80	80	80	80	100	100	100	100	100	100	100	100	80	80	100	87	100	100	100	100	60	60	100
Yes	WPRO	Cook Islands	COK	59	60	40	50	60	60	60	60	60	80	70	80	80	60	60	80	72	80	80	80	40	60	50	80	80	100	87	80	60	80	73	80	20	60	53	100	80	80	87	80	80	40	67	20	20	80
Yes	WPRO	Fiji	FJI	54	20	40	30	40	20	20	27	40	40	40	100	80	40	100	100	84	80	80	80	40	20	30	100	80	80	87	100	40	40	60	40	20	20	27	20	20	20	20	40	40	100	60	20	20	80
Yes	WPRO	Kiribati	KIR	64	60	40	50	20	60	20	33	20	80	50	100	60	40	60	60	64	100	100	100	60	80	70	80	80	100	87	100	100	80	93	100	40	80	73	80	100	80	87	0	0	0	0	40	40	60
No	WPRO	Marshall Islands	MHL	no data			no data				no data			no data						no data			no data			no data				no data				no data				no data				no data				no data		no data
Yes	WPRO	Micronesia	FSM	43	60	60	60	20	20	20	20	40	20	30	100	80	80	60	60	76	80	80	80	20	20	20	60	80	80	73	60	60	60	60	60	40	60	53	20	20	20	20	60	60	40	53	20	20	40
No	WPRO	Nauru	NRU	no data			no data				no data			no data						no data			no data			no data				no data				no data				no data				no data				no data		no data
Yes	WPRO	New Zealand	NZL	85	100	100	100	100	100	80	93	80	100	90	80	80	80	100	80	84	80	80	80	60	80	70	80	100	80	87	100	100	80	93	60	60	80	67	100	100	100	100	100	100	80	93	60	60	80
No	WPRO	Niue	NIU	no data			no data				no data			no data						no data			no data			no data				no data				no data				no data				no data				no data		no data
Yes	WPRO	Palau	PLW	47	60	20	40	40	60	60	53	40	20	30	60	60	40	60	20	48	60	60	60	20	60	40	60	80	80	73	80	60	80	73	40	20	60	40	80	80	80	80	0	0	80	27	20	20	40
No	WPRO	Papua New Guinea	PNG	no data			no data				no data			no data						no data			no data			no data				no data				no data				no data				no data				no data		no data
Yes	WPRO	Samoa	WSM	49	80	80	80	40	40	20	33	20	20	20	60	60	80	60	60	64	80	80	80	80	20	50	60	80	60	67	80	80	60	73	40	20	40	33	60	80	80	73	100	100	100	100	20	20	40
Yes	WPRO	Solomon Islands	SLB	51	60	40	50	60	60	60	60	60	60	60	60	40	60	80	80	64	80	80	80	60	60	60	80	80	60	73	60	60	60	60	60	40	40	47	80	80	80	80	40	40	60	47	20	20	20
Yes	WPRO	Tonga	TON	55	60	60	60	20	80	60	53	80	80	80	100	100	100	60	80	88	60	60	60	80	20	50	60	80	60	67	80	60	60	67	60	60	60	60	60	60	60	60	100	60	40	67	20	20	20
Yes	WPRO	Tuvalu	TUV	61	60	60	60	40	40	40	40	40	40	40	60	80	80	60	20	60	60	80	70	60	60	60	100	100	100	100	40	100	100	80	100	80	100	93	60	80	80	73	40	60	20	40	80	80	80
Yes	WPRO	Vanuatu	VUT	74	60	60	60	80	80	80	80	60	80	70	80	100	100	60	80	84	100	100	100	80	80	80	100	100	80	93	80	80	80	80	80	60	60	67	100	100	100	100	60	60	60	60	40	40	80
Yes	AMRO	Antigua and Barbuda	ATG	52	60	20	40	40	60	20	40	40	40	40	80	60	40	60	80	64	80	80	80	80	20	50	20	80	80	60	60	80	40	60	60	20	40	40	20	60	20	33	80	60	80	73	60	60	80
Yes	AMRO	Argentina	ARG	65	60	40	50	60	40	20	40	80	80	80	80	20	80	100	80	72	60	80	70	60	40	50	60	60	60	60	80	60	60	67	60	100	40	67	40	80	60	60	80	80	80	80	80	80	80
Yes	AMRO	Bahamas	BHS	55	40	20	30	80	80	80	80	60	40	50	80	40	60	60	80	64	80	60	70	80	20	50	80	80	80	80	80	0	60	47	20	60	80	53	80	40	20	47	80	100	100	93	60	60	60
No	AMRO	Barbados	BRB	no data			no data				no data			no data						no data			no data			no data				no data				no data				no data				no data				no data		no data
Yes	AMRO	Belize	BLZ	46	20	20	20	60	20	20	33	40	20	30	60	20	40	60	20	40	40	100	70	40	20	30	80	80	80	80	60	40	20	40	80	40	60	60	20	40	20	27	80	80	80	80	40	40	80
Yes	AMRO	Bolivia (Plurinational State of)	BOL	56	20	20	20	60	60	20	47	40	80	60	40	60	20	80	60	52	80	80	80	60	40	50	80	80	100	87	80	80	80	80	40	60	40	47	80	60	80	73	40	40	40	40	80	80	20
Yes	AMRO	Brazil	BRA	87	100	80	90	100	80	80	87	80	80	80	80	100	100	100	100	96	100	100	100	100	80	90	80	80	80	80	80	80	80	80	100	80	60	80	80	80	80	80	60	60	80	67	80	80	100
Yes	AMRO	Canada	CAN	97	100	20	60	100	100	100	100	100	100	100	100	100	100	100	100	100	100	100	100	100	80	90	100	100	100	100	100	100	100	100	100	100	100	100	100	100	100	100	100	100	100	100	100	100	100
Yes	AMRO	Chile	CHL	73	80	20	50	80	80	80	80	60	100	80	80	40	80	100	100	80	80	80	80	60	40	50	80	80	80	80	100	60	80	80	80	100	60	80	40	20	60	40	80	80	80	80	80	80	80
Yes	AMRO	Colombia	COL	69	100	20	60	80	80	80	80	40	60	50	100	60	80	80	100	84	80	80	80	60	20	40	60	80	80	73	100	100	80	93	60	60	80	67	20	60	20	33	100	100	80	93	80	80	80
Yes	AMRO	Costa Rica	CRI	67	20	20	20	80	80	80	80	20	80	50	100	100	80	80	80	88	80	80	80	80	80	80	40	80	80	67	60	60	80	67	60	40	60	53	40	80	80	67	60	60	80	67	80	80	80
Yes	AMRO	Cuba	CUB	95	40	100	70	100	100	100	100	100	100	100	100	100	100	100	100	100	100	100	100	100	100	100	100	100	100	100	100	100	100	100	100	100	100	100	100	100	100	100	100	100	100	100	100	100	100
Yes	AMRO	Dominica	DMA	63	40	40	40	80	80	60	73	40	60	50	80	80	60	80	80	76	40	80	60	60	60	60	80	80	80	80	80	80	80	80	60	60	60	60	60	80	60	67	80	80	80	80	80	80	80
Yes	AMRO	Dominican Republic	DOM	65	80	20	50	80	80	60	73	40	40	40	60	40	60	80	60	60	100	80	90	60	60	60	20	80	80	60	60	80	100	80	40	60	20	40	100	20	100	73	80	40	40	53	80	80	80
Yes	AMRO	Ecuador	ECU	66	40	20	30	60	80	80	73	40	60	50	80	80	80	80	80	80	80	80	80	80	20	50	80	80	80	80	80	40	40	53	20	60	60	47	40	80	80	67	80	80	80	80	80	80	80
Yes	AMRO	El Salvador	SLV	94	80	80	80	100	80	80	87	100	100	100	100	100	100	100	100	100	100	100	100	100	100	100	100	100	100	100	100	100	100	100	60	60	80	67	100	100	100	100	100	100	100	100	80	80	100
No	AMRO	Grenada	GRD	no data			no data				no data			no data						no data			no data			no data				no data				no data				no data				no data				no data		no data
Yes	AMRO	Guatemala	GTM	45	40	60	50	20	40	40	33	20	20	20	40	40	40	60	60	48	80	80	80	40	20	30	20	60	20	33	100	100	80	93	20	20	40	27	20	20	20	20	80	80	80	80	20	20	40
Yes	AMRO	Guyana	GUY	93	100	100	100	80	80	100	87	100	100	100	80	100	80	80	100	88	100	100	100	80	80	80	100	100	100	100	100	100	100	100	100	80	100	93	100	100	100	100	100	100	100	100	100	100	80
Yes	AMRO	Haiti	HTI	54	20	60	40	40	60	60	53	40	60	50	80	40	60	80	100	72	100	100	100	100	80	90	20	80	80	60	80	80	60	73	20	60	20	33	40	60	40	47	20	20	60	33	80	80	40
Yes	AMRO	Honduras	HND	58	40	40	40	60	80	80	73	60	80	70	80	80	80	100	80	84	80	60	70	60	20	40	20	80	80	60	80	40	20	47	60	60	20	47	60	80	80	73	60	40	80	60	80	80	80
Yes	AMRO	Jamaica	JAM	88	100	100	100	100	100	100	100	100	100	100	100	100	60	100	100	92	100	100	100	80	80	80	100	100	80	93	100	60	80	80	80	80	60	73	100	100	100	100	80	80	100	87	80	80	80
Yes	AMRO	Mexico	MEX	84	60	60	60	100	80	80	87	100	80	90	100	80	100	100	100	96	100	100	100	80	100	90	60	100	100	87	80	100	80	87	60	60	100	73	80	100	80	87	100	80	80	87	80	80	80
Yes	AMRO	Nicaragua	NIC	78	80	100	90	80	100	100	93	20	100	60	80	80	20	80	100	72	100	100	100	80	100	90	100	100	100	100	100	100	100	100	80	40	60	60	100	100	100	100	0	0	80	27	60	60	80
Yes	AMRO	Panama	PAN	76	60	40	50	60	80	40	60	40	80	60	80	100	100	100	100	96	80	100	90	80	100	90	80	80	100	87	80	60	80	73	80	100	60	80	80	80	80	80	80	80	80	80	80	80	80
Yes	AMRO	Paraguay	PRY	56	60	20	40	60	80	20	53	40	40	40	60	60	80	80	80	72	80	60	70	60	40	50	60	60	60	60	80	40	80	67	40	40	20	33	80	80	20	60	80	80	80	80	20	20	80
Yes	AMRO	Peru	PER	39	20	20	20	40	40	20	33	40	20	30	60	40	20	60	60	48	80	80	80	40	20	30	20	100	20	47	20	20	20	20	20	80	20	40	20	20	20	20	40	40	20	33	20	20	20
Yes	AMRO	Saint Kitts and Nevis	KNA	66	60	20	40	80	80	60	73	40	60	50	80	80	40	60	20	56	100	80	90	60	20	40	80	80	80	80	80	80	80	80	80	80	80	80	80	100	80	87	80	80	80	80	80	80	80
Yes	AMRO	Saint Lucia	LCA	59	80	40	60	80	80	40	67	40	20	30	80	40	40	80	80	64	80	80	80	80	20	50	80	80	80	80	80	80	20	60	40	20	40	33	80	60	20	53	100	100	80	93	80	80	80
Yes	AMRO	Saint Vincent and the Grenadines	VCT	22	20	20	20	20	20	20	20	20	20	20	60	20	20	60	20	36	20	20	20	20	20	20	20	20	20	20	20	60	20	33	20	20	20	20	20	20	20	20	20	20	20	20	20	20	20
Yes	AMRO	Suriname	SUR	46	40	80	60	60	60	20	47	40	60	50	60	80	80	80	80	76	80	60	70	80	40	60	60	60	60	60	80	60	60	67	80	80	60	73	20	60	20	33	20	20	20	20	20	20	20
No	AMRO	Trinidad and Tobago	TTO	no data			no data				no data			no data						no data			no data			no data				no data				no data				no data				no data				no data		no data
Yes	AMRO	United States of America	USA	91	100	60	80	100	100	80	93	100	100	100	100	100	80	100	80	92	100	100	100	60	100	80	100	100	100	100	100	100	80	93	100	100	100	100	100	100	60	87	100	100	80	93	80	80	100
Yes	AMRO	Uruguay	URY	65	20	20	20	60	80	60	67	80	80	80	60	40	60	80	60	60	100	80	90	60	60	60	80	80	80	80	60	100	60	73	60	80	80	73	100	100	100	100	40	80	80	67	80	80	20
Yes	AMRO	Venezuela (Bolivarian Republic of)	VEN	75	40	20	30	60	100	80	80	80	100	90	100	100	100	100	100	100	100	80	90	80	40	60	80	80	80	80	100	60	40	67	60	60	40	53	80	80	40	67	100	100	60	87	80	80	80
Yes	EMRO	Afghanistan	AFG	41	20	20	20	80	60	40	60	40	40	40	60	60	20	60	60	52	80	80	80	40	20	30	40	80	40	53	60	60	60	60	60	40	40	47	20	60	40	40	20	40	20	27	60	60	20
Yes	EURO	Armenia	ARM	84	100	20	60	100	100	100	100	80	80	80	80	60	80	100	80	80	100	100	100	100	60	80	40	80	80	67	80	80	80	80	100	100	100	100	80	80	80	80	80	80	80	80	100	100	60
Yes	EURO	Azerbaijan	AZE	84	80	80	80	80	100	80	87	100	100	100	80	60	80	80	80	76	100	100	100	80	100	90	100	100	80	93	100	80	80	87	40	60	40	47	100	100	100	100	80	80	80	80	80	80	80
Yes	EMRO	Bahrain	BHR	80	100	100	100	80	80	40	67	100	100	100	100	80	100	100	100	96	100	100	100	40	100	70	80	80	80	80	100	100	100	100	80	40	100	73	80	80	80	80	100	100	100	100	40	40	100
Yes	SEARO	Bangladesh	BGD	68	60	60	60	80	80	80	80	60	80	70	100	60	60	80	80	76	80	80	80	40	60	50	60	80	80	73	80	80	80	80	80	20	60	53	60	60	80	67	60	80	60	67	80	80	60
Yes	SEARO	Bhutan	BTN	52	20	40	30	40	40	60	47	60	80	70	60	60	60	40	60	56	80	80	80	40	20	30	80	20	60	53	80	60	60	67	40	60	40	47	80	80	60	73	60	80	60	67	60	60	60
No	WPRO	Brunei Darussalam	BRN	no data			no data				no data			no data						no data			no data			no data				no data				no data				no data				no data				no data		no data
Yes	WPRO	Cambodia	KHM	57	60	80	70	80	60	80	73	60	40	50	80	60	60	60	40	60	80	80	80	80	40	60	20	80	20	40	80	20	60	53	60	40	60	53	60	80	80	73	40	40	60	47	60	60	60
Yes	WPRO	China	CHN	94	100	80	90	100	100	80	93	100	80	90	80	100	80	100	80	88	100	100	100	100	100	100	80	80	80	80	100	100	100	100	100	100	100	100	80	80	100	87	100	100	100	100	100	100	80
Yes	EURO	Cyprus	CYP	64	20	20	20	40	100	100	80	20	80	50	100	40	60	60	20	56	100	80	90	80	80	80	80	80	80	80	80	60	60	67	40	40	60	47	80	80	20	60	60	100	40	67	80	80	100
Yes	SEARO	Democratic People's Republic of Korea	PRK	77	80	80	80	80	100	100	93	80	80	80	60	60	80	60	100	72	100	80	90	80	80	80	80	80	80	80	100	80	80	87	60	100	80	80	80	80	80	80	100	80	80	87	80	80	40
Yes	EURO	Georgia	GEO	63	60	20	40	60	80	80	73	60	80	70	80	100	60	100	80	84	100	80	90	60	20	40	60	80	60	67	60	60	80	67	60	60	60	60	40	40	40	40	40	40	60	47	80	80	40
Yes	SEARO	India	IND	84	80	0	40	80	100	80	87	100	100	100	60	80	80	100	80	80	100	100	100	100	100	100	100	100	100	100	100	80	80	87	40	60	40	47	100	100	100	100	100	100	100	100	80	80	60
Yes	WPRO	Indonesia	IDN	64	40	40	40	40	60	80	60	60	80	70	60	80	80	60	80	72	100	80	90	60	60	60	60	60	100	73	80	80	80	80	60	60	60	60	80	80	80	80	80	80	60	73	60	60	40
Yes	EMRO	Iran (Islamic Republic of)	IRN	86	100	100	100	100	100	80	93	80	80	80	100	100	80	80	100	92	80	100	90	80	100	90	100	100	100	100	100	100	80	93	80	60	80	73	80	60	80	73	100	80	80	87	80	80	80
Yes	EMRO	Iraq	IRQ	48	60	40	50	60	80	60	67	40	20	30	80	40	60	40	80	60	40	80	60	40	40	40	40	60	20	40	40	40	40	40	40	40	20	33	80	80	40	67	40	60	60	53	60	60	40
No	EURO	Israel	ISR	no data			no data				no data			no data						no data			no data			no data				no data				no data				no data				no data				no data		no data
Yes	WPRO	Japan	JPN	98	100	40	70	100	100	100	100	100	100	100	100	100	100	100	100	100	100	100	100	100	100	100	100	100	100	100	100	100	100	100	100	100	100	100	100	100	100	100	100	100	100	100	100	100	100
Yes	EMRO	Jordan	JOR	52	60	20	40	40	40	40	40	40	40	40	60	40	60	80	80	64	40	40	40	20	60	40	40	60	40	47	80	40	60	60	60	60	40	53	40	60	20	40	80	80	60	73	80	80	40
Yes	EURO	Kazakhstan	KAZ	88	80	40	60	100	100	80	93	80	100	90	80	60	80	80	100	80	100	100	100	80	100	90	80	100	100	93	100	100	100	100	60	80	80	73	80	80	80	80	100	100	100	100	80	80	100
Yes	EMRO	Kuwait	KWT	83	20	20	20	80	80	80	80	100	100	100	80	80	100	60	80	80	100	100	100	100	80	90	80	80	80	80	100	80	80	87	100	100	100	100	80	100	80	87	80	80	80	80	80	80	80
Yes	EURO	Kyrgyzstan	KGZ	42	40	20	30	40	20	20	27	40	40	40	80	20	40	80	80	60	80	80	80	80	20	50	20	20	20	20	60	40	40	47	40	40	40	40	40	40	20	33	60	60	20	47	40	40	40
Yes	WPRO	Lao People's Democratic Republic	LAO	51	40	60	50	80	80	80	80	40	40	40	80	40	40	80	80	64	80	80	80	40	20	30	40	60	40	47	80	20	80	60	40	60	80	60	60	60	60	60	40	40	40	40	80	80	40
Yes	EMRO	Lebanon	LBN	66	80	80	80	80	60	80	73	40	40	40	100	80	80	80	80	84	100	100	100	40	80	60	80	80	60	73	80	60	60	67	60	40	80	60	40	40	20	33	60	60	60	60	80	80	40
Yes	WPRO	Malaysia	MYS	85	80	80	80	100	100	80	93	80	80	80	80	80	60	100	80	80	80	80	80	100	100	100	80	100	80	87	100	100	100	100	80	80	80	80	100	80	80	87	100	80	80	87	80	80	80
Yes	SEARO	Maldives	MDV	50	60	20	40	60	80	80	73	40	40	40	80	80	80	80	60	76	80	80	80	60	60	60	80	80	80	80	80	80	20	60	60	20	60	47	60	60	60	60	60	60	40	53	20	20	20
Yes	WPRO	Mongolia	MNG	78	100	80	90	100	100	100	100	80	80	80	80	60	80	80	80	76	80	80	80	80	80	80	80	80	80	80	80	80	80	80	80	60	100	80	80	80	80	80	60	60	60	60	80	80	80
Yes	SEARO	Myanmar	MMR	57	40	20	30	60	80	60	67	60	60	60	80	60	40	60	80	64	80	60	70	60	40	50	40	80	80	67	80	20	40	47	60	60	40	53	80	80	80	80	40	40	40	40	60	60	60
Yes	SEARO	Nepal	NPL	44	20	20	20	60	40	60	53	60	60	60	40	60	80	60	80	64	60	60	60	40	20	30	20	80	60	53	80	20	60	53	20	20	40	27	60	60	40	53	40	40	60	47	60	60	40
Yes	EMRO	Oman	OMN	75	60	20	40	60	80	40	60	40	60	50	100	100	80	100	100	96	100	100	100	40	40	40	80	80	100	87	100	100	100	100	100	60	100	87	100	100	80	93	80	80	100	87	60	60	60
Yes	EMRO	Pakistan	PAK	52	40	20	30	40	40	20	33	60	60	60	60	40	80	60	60	60	80	80	80	40	20	30	20	60	60	47	40	60	60	53	40	40	40	40	20	40	20	27	20	40	60	40	100	100	40
Yes	WPRO	Philippines	PHL	60	60	60	60	60	60	60	60	60	100	80	60	40	60	60	60	56	60	60	60	60	60	60	80	80	100	87	20	0	80	33	60	40	40	47	100	80	20	67	80	80	60	73	60	60	60
Yes	EMRO	Qatar	QAT	92	100	40	70	80	100	80	87	80	100	90	100	100	100	100	100	100	100	100	100	100	100	100	100	100	100	100	100	100	100	100	60	40	100	67	100	100	100	100	100	60	100	87	100	100	100
Yes	WPRO	Republic of Korea	KOR	95	100	20	60	100	80	80	87	100	100	100	100	100	100	100	100	100	100	100	100	100	80	90	100	100	100	100	80	100	100	93	100	100	100	100	100	100	100	100	100	100	100	100	100	100	100
Yes	EMRO	Saudi Arabia	SAU	91	100	100	100	80	100	100	93	100	100	100	100	40	80	100	80	80	100	100	100	80	100	90	100	100	80	93	100	100	80	93	100	100	80	93	80	100	100	93	100	80	80	87	60	60	100
Yes	WPRO	Singapore	SGP	94	100	100	100	100	100	100	100	100	100	100	100	100	100	100	100	100	100	100	100	100	80	90	80	100	100	93	100	100	100	100	100	100	100	100	100	100	100	100	100	100	100	100	80	80	80
Yes	SEARO	Sri Lanka	LKA	64	60	20	40	80	80	80	80	60	40	50	40	40	20	60	40	40	100	100	100	80	100	90	60	100	80	80	80	80	80	80	40	20	80	47	80	80	80	80	80	80	60	73	20	20	60
Yes	EMRO	Syrian Arab Republic	SYR	58	60	60	60	60	40	60	53	60	60	60	60	40	40	60	60	52	60	40	50	40	40	40	40	60	60	53	60	60	60	60	60	40	60	53	60	60	60	60	100	100	60	87	60	60	60
Yes	EURO	Tajikistan	TJK	57	60	20	40	80	40	40	53	40	40	40	60	60	60	60	80	64	80	80	80	80	60	70	60	20	60	47	80	80	80	80	40	20	60	40	60	60	80	67	60	60	80	67	80	80	40
Yes	SEARO	Thailand	THA	88	100	100	100	80	100	80	87	80	80	80	80	80	80	100	100	88	100	100	100	80	80	80	80	100	100	93	100	100	100	100	80	80	80	80	100	100	80	93	80	80	80	80	100	100	80
Yes	SEARO	Timor-Leste	TLS	60	60	80	70	80	60	60	67	60	60	60	60	40	60	60	80	60	100	100	100	80	100	90	80	60	60	67	60	60	80	67	60	20	40	40	80	80	80	80	40	40	40	40	60	60	40
No	EURO	Türkiye	TUR	no data			no data				no data			no data						no data			no data			no data				no data				no data				no data				no data				no data		no data
Yes	EURO	Turkmenistan	TKM	81	80	60	70	80	100	100	93	80	100	90	100	100	100	80	100	96	80	80	80	80	80	80	80	80	80	80	80	80	80	80	80	80	80	80	80	80	80	80	100	100	100	100	80	80	80
Yes	EMRO	United Arab Emirates	ARE	96	100	100	100	100	100	100	100	100	100	100	100	100	100	100	100	100	100	100	100	100	60	80	100	100	100	100	100	100	100	100	100	100	100	100	100	100	100	100	100	100	100	100	80	80	80
Yes	EURO	Uzbekistan	UZB	65	80	80	80	80	60	80	73	40	80	60	40	60	80	80	80	68	80	60	70	60	60	60	80	80	80	80	100	80	80	87	80	80	60	73	60	80	60	67	0	0	40	13	60	60	40
Yes	WPRO	Viet Nam	VNM	64	80	40	60	60	80	40	60	60	60	60	60	40	60	80	80	64	80	80	80	60	80	70	40	80	60	60	60	80	80	73	60	60	40	53	80	60	80	73	60	80	60	67	60	60	40
Yes	EMRO	Yemen	YEM	55	40	20	30	40	60	80	60	40	60	50	60	60	60	80	80	68	80	100	90	80	60	70	60	60	80	67	80	60	80	73	60	60	60	60	60	60	60	60	20	20	20	20	60	60	40
Yes	EURO	Albania	ALB	76	100	40	70	80	100	80	87	80	100	90	80	80	80	60	80	76	100	100	100	80	80	80	100	80	80	87	80	80	80	80	60	40	80	60	80	60	20	53	100	100	80	93	100	100	80
No	EURO	Andorra	AND	no data			no data				no data			no data						no data			no data			no data				no data				no data				no data				no data				no data		no data
Yes	EURO	Austria	AUT	71	60	20	40	80	80	40	67	0	80	40	80	80	20	80	60	64	100	100	100	60	60	60	20	80	80	60	80	100	40	73	100	80	80	87	60	60	60	60	0	0	80	27	100	100	100
Yes	EURO	Belarus	BLR	94	100	20	60	100	100	100	100	100	80	90	100	100	100	100	100	100	100	100	100	100	100	100	100	100	100	100	100	100	100	100	80	80	80	80	100	100	100	100	100	100	100	100	80	80	100
Yes	EURO	Belgium	BEL	67	20	20	20	20	40	20	27	40	80	60	60	80	100	100	40	76	80	80	80	60	40	50	80	20	80	60	80	80	80	80	100	80	80	87	100	80	100	93	100	80	100	93	20	20	80
Yes	EURO	Bosnia and Herzegovina	BIH	38	40	20	30	60	40	40	47	60	80	70	40	40	60	60	20	44	40	40	40	20	20	20	20	80	80	60	20	100	40	53	20	40	20	27	20	60	20	33	20	0	0	7	20	20	40
Yes	EURO	Bulgaria	BGR	72	80	80	80	40	80	60	60	60	80	70	80	80	80	80	100	84	80	100	90	60	40	50	80	80	40	67	80	60	80	73	60	80	80	73	60	60	60	60	60	60	60	60	80	80	80
Yes	EURO	Croatia	HRV	75	80	80	80	40	80	80	67	60	80	70	80	80	80	80	80	80	100	80	90	80	60	70	60	60	60	60	60	100	60	73	60	60	60	60	80	80	80	80	80	80	80	80	80	80	80
Yes	EURO	Czech Republic	CZE	76	40	40	40	40	80	80	67	60	60	60	100	100	100	80	100	96	100	100	100	60	80	70	60	80	100	80	100	100	80	93	80	80	100	87	60	80	40	60	40	40	80	53	80	80	80
Yes	EURO	Denmark	DNK	95	100	100	100	100	100	100	100	80	60	70	100	100	100	100	100	100	100	100	100	100	100	100	80	80	100	87	100	100	80	93	100	100	100	100	100	100	100	100	100	100	100	100	80	80	100
Yes	EURO	Estonia	EST	74	60	60	60	80	80	60	73	80	80	80	60	60	80	60	60	64	80	80	80	60	60	60	80	100	100	93	80	100	80	87	60	60	60	60	100	100	80	93	60	60	60	60	80	80	60
Yes	EURO	Finland	FIN	85	80	100	90	80	80	80	80	100	100	100	100	60	100	100	100	92	100	60	80	60	60	60	20	60	80	53	80	100	100	93	100	80	100	93	80	100	80	87	80	80	80	80	100	100	100
Yes	EURO	France	FRA	86	100	40	70	100	100	100	100	40	60	50	60	100	100	100	100	92	100	100	100	80	80	80	100	100	100	100	100	100	100	100	80	80	80	80	100	100	100	100	60	40	80	60	80	80	80
Yes	EURO	Germany	DEU	87	100	80	90	100	100	100	100	100	100	100	80	100	100	80	80	88	100	100	100	80	80	80	80	80	80	80	100	100	80	93	100	100	100	100	60	60	60	60	80	60	60	67	100	100	80
Yes	EURO	Greece	GRC	71	60	20	40	40	60	60	53	60	80	70	80	100	80	100	80	88	80	80	80	40	80	60	80	100	60	80	100	100	80	93	60	80	80	73	40	40	60	47	60	60	80	67	80	80	100
No	EURO	Holy See	VAT	no data			no data				no data			no data						no data			no data			no data				no data				no data				no data				no data				no data		no data
Yes	EURO	Hungary	HUN	70	80	20	50	80	60	80	73	20	80	50	100	60	80	80	80	80	80	80	80	20	20	20	60	80	80	73	100	60	80	80	80	80	100	87	60	60	20	47	40	40	80	53	80	80	80
Yes	EURO	Iceland	ISL	76	80	40	60	80	80	80	80	80	80	80	80	80	80	80	80	80	80	80	80	80	80	80	80	100	100	93	80	20	80	60	60	60	80	67	80	80	20	60	80	100	80	87	80	80	80
Yes	EURO	Ireland	IRL	66	40	20	30	80	40	40	53	40	40	40	100	100	100	100	100	100	80	80	80	60	60	60	80	80	60	73	80	100	80	87	100	100	80	93	80	100	60	80	0	0	0	0	80	80	100
Yes	EURO	Italy	ITA	72	20	20	20	40	80	80	67	60	100	80	80	100	80	100	100	92	80	80	80	60	40	50	60	80	80	73	80	40	60	60	60	80	100	80	60	60	60	60	80	60	80	73	80	80	100
Yes	EURO	Latvia	LVA	69	80	20	50	80	80	80	80	40	60	50	60	80	100	80	100	84	80	80	80	80	20	50	100	80	80	87	80	80	80	80	60	60	80	67	40	60	60	53	60	80	80	73	80	80	80
Yes	EURO	Liechtenstein	LIE	81	100	100	100	100	100	100	100	100	100	100	100	100	100	100	100	100	100	80	90	80	80	80	60	80	80	73	100	100	80	93	60	60	40	53	80	40	80	67	0	0	0	0	80	80	80
Yes	EURO	Lithuania	LTU	82	100	100	100	80	100	80	87	80	80	80	60	20	100	80	80	68	80	80	80	60	60	60	100	100	100	100	80	100	80	87	20	80	80	60	80	80	80	80	80	80	60	73	80	80	100
Yes	EURO	Luxembourg	LUX	60	20	20	20	20	40	20	27	20	100	60	80	100	100	80	60	84	60	60	60	80	80	80	60	80	80	73	80	100	60	80	60	60	100	73	60	80	80	73	60	60	80	67	40	40	60
Yes	EURO	Malta	MLT	73	40	100	70	80	80	60	73	40	80	60	100	60	60	100	100	84	80	80	80	80	100	90	60	20	80	53	100	100	80	93	100	100	80	93	80	100	80	87	80	40	80	67	100	100	80
Yes	EURO	Monaco	MCO	77	40	20	30	80	100	20	67	100	100	100	80	80	20	40	100	64	80	100	90	80	80	80	100	100	100	100	100	80	100	93	100	20	100	73	100	80	80	87	80	80	100	87	80	80	80
Yes	EURO	Montenegro	MNE	53	60	60	60	40	60	60	53	40	40	40	20	40	60	60	20	40	80	80	80	60	40	50	80	80	60	73	60	60	80	67	20	20	40	27	60	60	60	60	40	60	20	40	80	80	80
Yes	EURO	Netherlands (Kingdom of the)	NLD	84	60	80	70	80	80	80	80	80	100	90	80	80	100	100	100	92	80	80	80	80	60	70	80	80	60	73	80	80	80	80	80	100	80	87	80	80	80	80	100	80	100	93	80	80	100
Yes	EURO	North Macedonia	MKD	66	80	20	50	80	80	60	73	60	80	70	60	60	60	80	80	68	80	80	80	60	60	60	80	100	80	87	80	40	40	53	40	60	80	60	60	20	80	53	100	100	100	100	80	80	80
Yes	EURO	Norway	NOR	95	100	100	100	100	100	100	100	100	100	100	100	60	100	100	100	92	100	100	100	100	100	100	100	100	100	100	100	100	100	100	80	80	100	87	100	100	100	100	80	80	80	80	100	100	100
Yes	EURO	Poland	POL	69	80	100	90	100	80	80	87	100	80	90	40	80	80	60	80	68	100	100	100	80	80	80	80	80	80	80	0	0	80	27	60	60	40	53	100	80	0	60	80	80	80	80	100	100	80
Yes	EURO	Portugal	PRT	85	100	40	70	80	100	100	93	100	80	90	80	100	80	80	80	84	80	80	80	80	80	80	80	100	80	87	100	100	80	93	100	80	100	93	80	80	100	87	100	100	100	100	80	80	100
Yes	EURO	Republic of Moldova	MDA	60	100	40	70	80	80	80	80	60	80	70	60	40	80	60	40	56	80	80	80	40	20	30	60	80	80	73	80	60	80	73	60	60	80	67	60	40	80	60	60	80	40	60	60	60	40
Yes	EURO	Romania	ROU	63	80	20	50	60	80	40	60	60	60	60	80	100	80	80	100	88	80	80	80	60	60	60	60	80	60	67	80	60	60	67	80	80	80	80	60	60	20	47	40	40	80	53	40	40	60
Yes	EURO	Russian Federation	RUS	100	100	100	100	100	100	100	100	100	100	100	100	100	100	100	100	100	100	100	100	100	100	100	100	100	100	100	100	100	100	100	100	100	100	100	100	100	100	100	100	100	100	100	100	100	100
Yes	EURO	San Marino	SMR	29	20	20	20	20	40	40	33	20	20	20	80	20	80	100	20	60	20	20	20	60	20	40	20	20	20	20	20	100	40	53	20	20	40	27	20	40	20	27	0	0		0	60	60	20
Yes	EURO	Serbia	SRB	68	80	100	90	100	100	80	93	80	100	90	80	40	20	80	20	48	100	100	100	80	20	50	80	80	80	80	20	100	80	67	40	80	80	67	20	20	20	20	0	0	0	0	80	80	80
Yes	EURO	Slovakia	SVK	64	80	40	60	80	80	80	80	60	60	60	100	100	100	80	80	92	100	80	90	40	40	40	80	80	80	80	60	60	80	67	80	80	80	80	60	40	20	40	60	60	80	67	20	20	20
Yes	EURO	Slovenia	SVN	78	80	60	70	80	80	40	67	80	80	80	100	80	100	100	80	92	100	80	90	60	80	70	80	80	80	80	100	100	80	93	80	80	100	87	60	80	80	73	0	0	80	27	80	80	100
Yes	EURO	Spain	ESP	80	20	20	20	100	80	80	87	100	100	100	100	80	80	100	100	92	80	80	80	60	20	40	100	100	100	100	100	100	80	93	100	100	100	100	60	80	80	73	80	80	80	80	80	80	80
Yes	EURO	Sweden	SWE	88	80	100	90	100	80	80	87	100	100	100	80	80	80	100	100	88	80	80	80	80	80	80	80	80	80	80	80	100	80	87	80	80	80	80	80	80	80	80	100	100	80	93	100	100	80
Yes	EURO	Switzerland	CHE	92	100	100	100	100	100	100	100	100	100	100	100	100	100	100	80	96	80	80	80	100	80	90	100	80	80	87	80	100	80	87	60	60	100	73	100	100	100	100	100	100	100	100	80	80	80
Yes	EURO	Ukraine	UKR	65	80	20	50	60	40	80	60	80	80	80	60	80	60	80	100	76	80	80	80	60	20	40	80	100	80	87	80	80	80	80	40	40	40	40	40	60	40	47	60	60	60	60	40	40	80
Yes	EURO	United Kingdom of Great Britain and Northern Ireland	GBR	93	80	80	80	80	80	60	73	100	100	100	100	100	100	100	100	100	100	100	100	100	100	100	100	100	100	100	100	100	100	100	100	100	100	100	60	100	80	80	60	60	80	67	100	100	100
[truncated: 5 more columns]

## Sheet: Glossary
Capacities
Capacity	Title
C.1	Policy, Legal and normative Instruments to implement IHR
C.2	IHR Coordination, National IHR Focal Point functions and advocacy
C.3	Financing
C.4	Laboratory
C.5	Surveillance
C.6	Human resources
C.7	Health emergency management
C.8	Health services provision
C.9	Infection prevention and control (IPC)
C.10	Risk communication and community engagement (RCCE)
C.11	Points of entry (PoEs) and border health
C.12	Zoonotic diseases
C.13	Food safety
C.14	Chemical events
C.15	Radiation emergencies
Indicators
Indicator No	Title
C.1.1	Policy, legal and normative instruments
C.1.2	Gender Equality in health emergencies
C.2.1	National IHR Focal Point functions
C.2.2	Multisectoral IHR coordination mechanisms
C.2.3	Advocacy for IHR implementation
C.3.1	Financing for IHR implementation
C.3.2	Financing for Public Health Emergency Response
C.4.1	Specimen referral and transport system
C.4.2	Implementation of a laboratory biosafety and biosecurity regime
C.4.3	Laboratory quality system
C.4.4	Laboratory testing capacity modalities
C.4.5	Effective national diagnostic network
C.5.1	Early warning surveillance function
C.5.2	Event management (i.e., verification, investigation, analysis, and dissemination of information)
C.6.1	Human resources for implementation of IHR
C.6.2	Workforce surge during a public health event
C.7.1	Planning for health emergencies
C.7.2	Management of health emergency response
C.7.3	Emergency logistic and supply chain management
C.8.1	Case management
C.8.2	Utilization of health services
C.8.3	Continuity of essential health services (EHS)
C.9.1	IPC programmes
C.9.2	Health care-associated infections (HCAI) surveillance
C.9.3	Safe environment in health facilities
C.10.1	RCCE system for emergencies
C.10.2	Risk communication
C.10.3	Community engagement
C.11.1	Core capacity requirements at all times for PoEs (airports, ports and ground crossings)
C.11.2	Public health response at points of entry
C.11.3	Risk-based approach to international travel-related measures
C.12.1	One Health collaborative efforts across sectors on activities to address zoonoses
C.13.1	Multisectoral collaboration mechanism for food safety events
C.14.1	Resources for detection and alert
C.15.1	Capacity and resources
Scoring System
Indicator Level	Score	Score Range	Color
1	20	0-20
2	40	21-40
3	60	41-60
4	80	61-80
5	100	81-100
