# Supplementary material for: Temporal trends in African healthcare system capacities in prevention, detection, response, and sustainability between 2010 and 2023
Source: PLOS Glob Public Health. 2026 May 12;6(5):e0005285. doi: 10.1371/journal.pgph.0005285 (PMC13166948; doi:10.1371/journal.pgph.0005285)
Supplement: S13 Data — Excel file containing country-level scores (0–100) for prevention, detection, response, and sustainability derived from WHO State Party Annual Report (SPAR) submissions for 2022. (XLSX) [file pgph.0005285.s018.xlsx]

## Sheet: Score by capacity & indicator
				State Parties Self-Assessment Annual Reporting on the implementation of The International Health Regulations
				Score by capacity & Indicator 2022 Updated on 12-08-2023
					Capacity 1			Capacity 2				Capacity 3			Capacity 4						Capacity 5			Capacity 6			Capacity 7				Capacity 8				Capacity 9				Capacity 10				Capacity 11				Capacity 12		Capacity 13
					Policy, Legal and normative Instruments to implement IHR			IHR Coordination, National IHR Focal Point functions and advocacy				Financing			Laboratory						Surveillance			Human resources			Health emergency management				Health services provision				Infection prevention and control (IPC)				Risk communication and community engagement (RCCE)				Points of entry (PoEs) and border health				Zoonotic diseases		Food safety
					Score per indicator		Total	Score per indicator			Total	Score per indicator		Total	Score per indicator					Total	Score per indicator		Total	Score per indicator		Total	Score per indicator			Total	Score per indicator			Total	Score per indicator			Total	Score per indicator			Total	Score per indicator			Total	Score per indicator	Total	Score per indicator
				Total Average	C.1.1	C.1.2	C.1	C.2.1	C.2.2	C.2.3	C.2	C.3.1	C.3.2	C.3	C.4.1	C.4.2	C.4.3	C.4.4	C.4.5	C.4	C.5.1	C.5.2	C.5	C.6.1	C.6.2	C.6	C.7.1	C.7.2	C.7.3	C.7	C.8.1	C.8.2	C.8.3	C.8	C.9.1	C.9.2	C.9.3	C.9	C.10.1	C.10.2	C.10.3	C.10	C.11.1	C.11.2	C.11.3	C.11	C.12.1	C.12	C.13.1
AVG Global Capacity				66	62	50	56	65	72	63	67	59	69	64	76	65	70	80	77	74	84	83	83	66	54	60	66	78	72	72	81	73	70	74	64	59	62	62	68	72	66	69	62	59	68	63	67	67	64
AFRO				52	41	35	38	47	59	47	51	48	50	49	63	47	57	71	67	61	76	74	75	55	36	46	51	69	57	59	77	53	57	63	53	40	44	46	63	64	64	64	45	44	51	46	58	58	47
AMRO				67	60	49	55	65	74	63	68	55	66	60	78	65	67	82	81	75	85	85	85	68	53	61	71	82	78	77	80	75	69	75	61	63	58	61	67	73	61	67	70	65	74	69	65	65	72
EMRO				67	66	54	60	70	71	65	69	67	70	69	77	60	67	81	76	72	87	86	86	63	58	60	66	74	74	71	80	73	72	75	67	57	65	63	63	69	60	64	68	64	71	68	70	70	61
EURO				75	72	55	63	73	80	74	75	65	82	74	83	77	83	86	82	82	86	87	87	72	63	68	72	79	78	76	82	87	77	82	71	72	77	74	69	75	66	70	64	63	75	67	77	77	78
SEARO				68	64	52	58	72	82	76	77	64	80	72	76	64	66	76	82	73	88	88	88	66	70	68	74	86	78	79	86	68	72	75	62	56	60	59	74	74	76	75	64	62	74	67	66	66	54
WPRO				72	80	67	74	77	75	67	73	69	75	72	84	76	79	78	78	79	88	87	88	73	65	69	73	86	76	78	85	79	77	80	74	65	71	70	83	79	81	81	75	71	78	75	59	59	63
Data Received	Region	States Party of IHR	ISO Code	Total Average	C.1.1	C.1.2	C.1	C.2.1	C.2.2	C.2.3	C.2	C.3.1	C.3.2	C.3	C.4.1	C.4.2	C.4.3	C.4.4	C.4.5	C.4	C.5.1	C.5.2	C.5	C.6.1	C.6.2	C.6	C.7.1	C.7.2	C.7.3	C.7	C.8.1	C.8.2	C.8.3	C.8	C.9.1	C.9.2	C.9.3	C.9	C.10.1	C.10.2	C.10.3	C.10	C.11.1	C.11.2	C.11.3	C.11	C.12.1	C.12	C.13.1
Yes	AFRO	Algeria	DZA	72	60	80	70	60	80	60	67	80	100	90	80	40	60	80	80	68	80	100	90	80	80	80	80	80	80	80	80	80	80	80	60	60	60	60	80	80	60	73	80	80	80	80	80	80	40
Yes	AFRO	Angola	AGO	58	60	20	40	80	100	100	93	60	80	70	80	60	60	60	80	68	80	80	80	60	100	80	40	40	80	53	100	60	100	87	40	40	40	40	80	80	60	73	20	20	40	27	60	60	20
Yes	AFRO	Benin	BEN	41	20	20	20	20	80	20	40	40	60	50	40	40	20	60	60	44	80	60	70	60	40	50	20	80	80	60	80	20	40	47	40	20	40	33	60	40	60	53	0	0	20	7	60	60	40
Yes	AFRO	Botswana	BWA	42	60	20	40	20	40	20	27	20	40	30	60	20	80	80	80	64	80	80	80	40	20	30	20	40	20	27	80	80	40	67	40	20	40	33	20	20	20	20	80	60	20	53	20	20	40
Yes	AFRO	Burkina Faso	BFA	57	20	80	50	60	60	60	60	60	60	60	80	80	60	60	80	72	80	80	80	80	40	60	60	80	80	73	80	40	60	60	60	60	80	67	80	60	80	73	20	20	20	20	80	80	40
Yes	AFRO	Burundi	BDI	42	40	20	30	40	20	20	27	20	60	40	60	20	80	80	80	64	80	80	80	40	20	30	20	100	20	47	80	40	60	60	40	60	60	53	80	60	80	73	20	40	20	27	40	40	20
Yes	AFRO	Cabo Verde	CPV	62	80	80	80	40	80	60	60	40	80	60	60	80	40	80	80	68	80	80	80	40	60	50	60	60	80	67	80	80	80	80	40	40	40	40	80	80	80	80	60	60	60	60	80	80	80
Yes	AFRO	Cameroon	CMR	40	20	20	20	60	60	20	47	40	40	40	60	60	80	80	60	68	60	60	60	40	20	30	60	80	20	53	80	40	20	47	40	20	20	27	20	40	20	27	40	20	20	27	80	80	20
Yes	AFRO	Central African Republic	CAF	34	20	20	20	20	20	20	20	20	40	30	60	20	20	20	20	28	80	40	60	60	20	40	20	40	20	27	60	20	40	40	20	20	20	20	40	60	40	47	20	20	20	20	60	60	40
Yes	AFRO	Chad	TCD	40	60	20	40	40	40	40	40	40	40	40	60	60	60	60	80	64	80	60	70	60	20	40	40	60	20	40	80	20	20	40	80	40	40	53	40	20	40	33	20	20	20	20	20	20	40
Yes	AFRO	Comoros	COM	41	20	20	20	40	60	20	40	20	60	40	80	40	60	60	60	60	80	40	60	40	20	30	80	20	20	40	80	80	40	67	60	20	40	40	60	60	80	67	20	20	60	33	40	40	40
Yes	AFRO	Congo	COG	47	40	60	50	40	40	20	33	40	20	30	60	20	40	60	60	48	80	60	70	60	20	40	40	60	80	60	80	60	40	60	40	40	20	33	80	80	60	73	40	40	20	33	60	60	80
Yes	AFRO	Côte d'Ivoire	CIV	53	20	20	20	40	60	20	40	40	40	40	80	40	60	100	80	72	80	60	70	80	20	50	80	80	80	80	100	80	40	73	80	80	60	73	60	60	60	60	60	40	80	60	60	60	20
Yes	AFRO	Democratic Republic of the Congo	COD	48	40	40	40	60	60	60	60	60	40	50	60	60	40	80	60	60	60	80	70	60	20	40	20	40	40	33	80	40	60	60	40	40	40	40	40	60	60	53	80	40	20	47	60	60	40
Yes	EMRO	Djibouti	DJI	40	40	20	30	40	40	40	40	40	40	40	60	40	40	60	60	52	80	60	70	40	40	40	20	20	40	27	40	60	60	53	20	40	40	33	40	40	40	40	40	40	20	33	40	40	60
Yes	EMRO	Egypt	EGY	87	80	100	90	80	100	80	87	100	100	100	80	60	60	100	100	80	100	100	100	80	80	80	100	80	100	93	100	100	100	100	100	60	80	80	80	80	60	73	100	100	100	100	80	80	80
Yes	AFRO	Equatorial Guinea	GNQ	43	40	40	40	40	60	40	47	20	60	40	60	60	80	80	80	72	60	60	60	40	20	30	80	40	40	53	60	80	40	60	60	60	40	53	60	60	60	60	60	20	60	47	20	20	20
Yes	AFRO	Eritrea	ERI	58	40	40	40	60	60	80	67	60	60	60	80	40	60	60	60	60	80	80	80	80	60	70	60	40	80	60	100	100	60	87	60	20	60	47	80	80	80	80	60	60	60	60	80	80	40
Yes	AFRO	Eswatini	SWZ	44	40	20	30	20	20	20	20	40	40	40	60	60	60	60	80	64	80	60	70	40	20	30	20	60	40	40	80	60	80	73	20	20	40	27	80	60	80	73	60	60	40	53	40	40	40
Yes	AFRO	Ethiopia	ETH	74	80	80	80	60	80	80	73	80	80	80	80	80	80	100	80	84	80	80	80	80	60	70	80	100	80	87	80	40	80	67	60	60	80	67	80	80	80	80	60	60	80	67	80	80	60
Yes	AFRO	Gabon	GAB	42	20	20	20	20	60	20	33	40	40	40	40	20	20	100	60	48	40	60	50	60	20	40	60	60	60	60	80	20	60	53	40	60	40	47	20	20	20	20	20	20	60	33	60	60	20
Yes	AFRO	Gambia	GMB	48	40	40	40	40	60	40	47	20	40	30	60	60	20	80	60	56	80	80	80	60	60	60	60	80	40	60	80	60	60	67	40	20	40	33	80	60	80	73	60	60	60	60	40	40	40
Yes	AFRO	Ghana	GHA	52	40	20	30	60	40	20	40	20	60	40	40	40	80	60	20	48	80	80	80	40	40	40	40	80	40	53	60	60	60	60	60	40	40	47	80	60	60	67	60	60	60	60	60	60	80
Yes	AFRO	Guinea	GIN	51	40	20	30	40	60	60	53	40	40	40	60	40	40	80	60	56	80	80	80	60	20	40	100	100	80	93	80	40	60	60	40	40	40	40	60	60	60	60	40	40	80	53	80	80	40
Yes	AFRO	Guinea-Bissau	GNB	40	20	20	20	20	40	40	33	20	20	20	60	60	20	60	60	52	80	80	80	40	40	40	80	80	40	67	60	60	60	60	40	40	20	33	80	80	80	80	20	20	20	20	20	20	40
Yes	AFRO	Kenya	KEN	45	20	20	20	40	40	20	33	40	20	30	60	60	80	80	60	68	80	80	80	40	20	30	20	80	40	47	60	40	40	47	60	60	60	60	40	60	80	60	20	20	20	20	60	60	40
Yes	AFRO	Lesotho	LSO	40	20	20	20	40	20	20	27	40	60	50	40	20	80	80	60	56	80	80	80	20	20	20	80	40	40	53	100	20	40	53	40	20	20	27	40	60	40	47	60	80	20	53	40	40	40
Yes	AFRO	Liberia	LBR	58	60	20	40	80	80	60	73	80	40	60	60	40	40	60	60	52	80	80	80	60	20	40	60	80	40	60	80	60	60	67	60	20	40	40	80	80	80	80	80	80	80	80	80	80	40
Yes	EMRO	Libya	LBY	53	20	40	30	60	60	60	60	40	40	40	80	40	20	80	80	60	80	80	80	80	60	70	80	60	60	67	80	60	60	67	40	40	40	40	20	60	60	47	40	40	60	47	60	60	60
Yes	AFRO	Madagascar	MDG	48	20	20	20	40	60	60	53	60	40	50	40	40	40	80	60	52	80	80	80	40	20	30	40	60	40	47	80	40	80	67	20	20	40	27	60	60	80	67	40	40	80	53	60	60	40
Yes	AFRO	Malawi	MWI	50	60	20	40	40	20	20	27	40	20	30	80	20	80	80	80	68	80	80	80	40	20	30	60	80	80	73	80	40	40	53	60	40	40	47	80	80	80	80	20	20	80	40	60	60	40
Yes	AFRO	Mali	MLI	44	20	20	20	20	80	20	40	20	20	20	60	40	40	80	80	60	80	80	80	60	20	40	60	80	40	60	60	40	40	47	40	40	40	40	60	80	80	73	0	0	20	7	80	80	60
Yes	AFRO	Mauritania	MRT	41	40	60	50	60	80	40	60	60	60	60	60	40	40	60	60	52	60	40	50	60	20	40	20	40	20	27	20	60	40	40	60	20	20	33	20	60	60	47	20	20	20	20	60	60	20
Yes	AFRO	Mauritius	MUS	46	40	20	30	40	80	40	53	60	80	70	80	20	40	80	100	64	60	80	70	80	20	50	20	20	80	40	100	100	80	93	60	40	40	47	40	40	20	33	20	20	20	20	40	40	20
Yes	EMRO	Morocco	MAR	73	40	60	50	40	80	40	53	60	100	80	80	60	80	100	100	84	80	80	80	80	80	80	80	80	80	80	80	40	80	67	60	20	60	47	80	80	80	80	80	60	80	73	80	80	80
Yes	AFRO	Mozambique	MOZ	81	100	80	90	80	100	80	87	80	80	80	80	80	80	80	80	80	80	80	80	80	80	80	80	80	80	80	80	80	80	80	80	80	80	80	80	80	80	80	80	80	80	80	80	80	80
Yes	AFRO	Namibia	NAM	65	20	20	20	80	80	80	80	60	60	60	80	80	80	60	80	76	80	80	80	60	20	40	40	80	80	67	80	40	60	60	80	80	40	67	80	100	100	93	80	80	100	87	60	60	60
Yes	AFRO	Niger	NER	57	40	40	40	60	80	60	67	60	60	60	80	40	40	60	60	56	80	80	80	80	80	80	60	80	80	73	80	40	60	60	40	20	20	27	60	60	60	60	40	60	60	53	100	100	20
Yes	AFRO	Nigeria	NGA	56	20	20	20	80	60	80	73	40	20	30	40	40	80	80	60	60	80	60	70	60	80	70	60	80	80	73	60	40	40	47	60	20	20	33	80	80	80	80	60	60	60	60	60	60	60
Yes	AFRO	Rwanda	RWA	65	20	20	20	20	80	80	60	80	80	80	60	60	60	60	80	64	80	80	80	60	20	40	20	80	80	60	80	40	40	53	40	60	80	60	80	80	80	80	60	60	40	53	80	80	80
Yes	AFRO	Sao Tome and Principe	STP	38	60	20	40	40	60	60	53	40	40	40	40	20	40	40	20	32	60	80	70	40	20	30	20	60	20	33	60	60	40	53	40	40	40	40	20	40	20	27	20	40	40	33	40	40	40
Yes	AFRO	Senegal	SEN	52	20	80	50	80	60	60	67	60	40	50	80	60	40	80	20	56	80	60	70	40	40	40	80	60	20	53	60	20	60	47	60	20	20	33	40	40	20	33	20	60	60	47	60	60	80
Yes	AFRO	Seychelles	SYC	52	60	20	40	40	40	40	40	60	80	70	80	40	20	80	80	60	80	80	80	40	20	30	20	60	80	53	80	80	80	80	80	40	80	67	40	60	40	47	60	40	100	67	20	20	80
Yes	AFRO	Sierra Leone	SLE	51	60	20	40	80	60	60	67	60	20	40	40	40	40	40	60	44	80	80	80	40	40	40	80	80	80	80	60	40	40	47	60	20	40	40	80	100	80	87	60	60	20	47	60	60	40
Yes	EMRO	Somalia	SOM	33	20	40	30	60	60	40	53	40	20	30	40	20	20	20	20	24	80	80	80	40	20	30	20	40	40	33	40	40	60	47	40	40	40	40	40	40	20	33	20	20	20	20	20	20	20
Yes	AFRO	South Africa	ZAF	73	20	20	20	40	60	20	40	100	100	100	100	80	80	100	100	92	60	60	60	60	20	40	60	100	60	73	100	80	100	93	80	80	60	73	100	100	100	100	60	60	60	60	80	80	80
Yes	AFRO	South Sudan	SSD	40	20	40	30	40	40	60	47	40	20	30	60	40	60	60	60	56	100	80	90	40	20	30	20	80	20	40	80	40	60	60	40	20	20	27	60	40	80	60	20	20	40	27	40	40	20
Yes	EMRO	Sudan	SDN	49	60	20	40	80	60	80	73	60	60	60	40	40	40	60	20	40	80	80	80	40	20	30	80	60	80	73	60	20	40	40	60	40	40	47	40	40	20	33	60	40	60	53	60	60	20
Yes	AFRO	Togo	TGO	49	40	20	30	20	20	40	27	40	40	40	40	60	60	60	60	56	80	80	80	80	60	70	80	80	80	80	80	60	80	73	60	40	60	53	60	40	40	47	60	60	60	60	40	40	40
Yes	EMRO	Tunisia	TUN	74	60	40	50	80	80	80	80	60	80	70	100	80	80	100	100	92	100	100	100	80	20	50	20	100	100	73	100	100	80	93	60	60	40	53	20	60	20	33	80	40	100	73	100	100	80
Yes	AFRO	Uganda	UGA	65	80	80	80	60	80	80	73	60	60	60	80	60	80	80	80	76	60	80	70	80	80	80	60	100	80	80	80	40	100	73	20	20	20	20	80	80	80	80	60	60	60	60	60	60	40
Yes	AFRO	United Republic of Tanzania	TZA	58	40	20	30	40	60	60	53	40	40	40	60	40	60	80	80	64	100	100	100	40	20	30	60	80	80	73	80	20	40	47	80	60	80	73	60	60	60	60	60	60	80	67	60	60	80
Yes	AFRO	Zambia	ZMB	59	60	60	60	60	60	60	60	60	40	50	40	60	80	80	60	64	60	80	70	40	20	30	60	80	80	73	80	80	80	80	80	40	60	60	80	80	80	80	60	40	80	60	60	60	80
Yes	AFRO	Zimbabwe	ZWE	67	60	60	60	60	80	80	73	60	40	50	80	40	100	80	100	80	80	80	80	60	80	70	20	100	80	67	100	60	40	67	80	60	60	67	80	80	100	87	40	60	80	60	80	80	80
Yes	WPRO	Australia	AUS	89	100	100	100	80	100	100	93	100	60	80	100	100	100	100	100	100	100	100	100	80	80	80	80	80	80	80	100	100	100	100	100	100	100	100	80	80	100	87	100	100	100	100	60	60	100
Yes	WPRO	Cook Islands	COK	71	100	20	60	80	80	60	73	80	80	80	80	80	80	80	20	68	100	100	100	80	80	80	100	100	60	87	100	100	100	100	100	60	80	80	100	100	100	100	80	80	80	80	20	20	60
Yes	WPRO	Fiji	FJI	48	20	40	30	40	20	20	27	40	40	40	80	80	40	80	80	72	80	80	80	40	20	30	60	80	60	67	100	40	40	60	40	20	20	27	20	20	20	20	80	80	100	87	20	20	60
No	WPRO	Kiribati	KIR	no data			no data				no data			no data						no data			no data			no data				no data				no data				no data				no data				no data		no data
No	WPRO	Marshall Islands	MHL	no data			no data				no data			no data						no data			no data			no data				no data				no data				no data				no data				no data		no data
Yes	WPRO	Micronesia	FSM	53	60	60	60	20	20	20	20	40	80	60	100	80	80	60	60	76	80	80	80	20	20	20	80	80	80	80	80	60	60	67	60	40	60	53	80	80	80	80	60	60	40	53	20	20	40
No	WPRO	Nauru	NRU	no data			no data				no data			no data						no data			no data			no data				no data				no data				no data				no data				no data		no data
Yes	WPRO	New Zealand	NZL	85	100	100	100	100	100	80	93	80	100	90	80	80	80	80	80	80	80	80	80	60	80	70	80	100	80	87	100	100	80	93	60	60	80	67	100	100	100	100	100	100	80	93	60	60	80
Yes	WPRO	Niue	NIU	69	100	40	70	100	80	20	67	80	80	80	100	80	80	80	80	84	100	100	100	80	80	80	0	80	100	60	80	100	80	87	80	60	100	80	100	100	80	93	80	80	80	80	80	80	20
No	WPRO	Palau	PLW	no data			no data				no data			no data						no data			no data			no data				no data				no data				no data				no data				no data		no data
No	WPRO	Papua New Guinea	PNG	no data			no data				no data			no data						no data			no data			no data				no data				no data				no data				no data				no data		no data
Yes	WPRO	Samoa	WSM	51	100	100	100	40	40	40	40	20	20	20	60	60	80	60	60	64	100	100	100	80	20	50	80	80	60	73	80	80	60	73	60	40	40	47	80	80	80	80	0	0	100	33	20	20	40
No	WPRO	Solomon Islands	SLB	no data			no data				no data			no data						no data			no data			no data				no data				no data				no data				no data				no data		no data
Yes	WPRO	Tonga	TON	70	60	60	60	80	80	80	80	80	80	80	80	80	80	60	80	76	80	80	80	60	80	70	80	80	60	73	80	80	60	73	80	80	60	73	80	80	80	80	100	60	80	80	20	20	80
No	WPRO	Tuvalu	TUV	no data			no data				no data			no data						no data			no data			no data				no data				no data				no data				no data				no data		no data
Yes	WPRO	Vanuatu	VUT	54	60	20	40	40	20	20	27	40	80	60	80	100	100	60	80	84	100	80	90	80	20	50	100	100	80	93	40	60	20	40	40	20	40	33	60	100	80	80	60	60	60	60	60	60	60
Yes	AMRO	Antigua and Barbuda	ATG	54	40	20	30	40	80	20	47	40	60	50	80	80	40	60	80	68	100	80	90	80	20	50	20	80	80	60	80	80	40	67	60	20	60	47	20	60	20	33	80	60	80	73	60	60	80
Yes	AMRO	Argentina	ARG	67	80	60	70	40	40	80	53	80	80	80	80	40	60	100	80	72	80	80	80	60	40	50	40	60	40	47	80	60	60	67	60	60	60	60	60	80	60	67	80	80	60	73	80	80	80
Yes	AMRO	Bahamas	BHS	56	20	20	20	80	80	80	80	60	40	50	80	80	80	80	100	84	80	100	90	80	20	50	80	60	80	73	80	60	80	73	20	20	20	20	80	80	20	60	80	60	100	80	20	20	80
Yes	AMRO	Barbados	BRB	70	60	80	70	80	80	80	80	60	80	70	80	20	60	80	20	52	100	100	100	60	80	70	80	80	80	80	100	80	80	87	80	60	60	67	80	60	80	73	80	80	80	80	60	60	80
Yes	AMRO	Belize	BLZ	46	20	20	20	60	20	20	33	40	40	40	80	40	60	60	20	52	20	100	60	20	40	30	80	80	60	73	60	40	20	40	100	60	80	80	20	40	0	20	40	60	80	60	20	20	80
Yes	AMRO	Bolivia (Plurinational State of)	BOL	70	20	60	40	40	80	60	60	60	80	70	80	80	100	80	100	88	80	80	80	60	80	70	80	80	80	80	100	80	80	87	40	60	20	40	60	60	60	60	40	40	80	53	80	80	80
Yes	AMRO	Brazil	BRA	69	80	20	50	80	80	80	80	80	80	80	100	40	80	80	100	80	80	80	80	80	20	50	80	100	80	87	60	40	40	47	80	80	80	80	80	80	80	80	60	60	80	67	20	20	100
Yes	AMRO	Canada	CAN	96	100	40	70	100	100	100	100	100	100	100	100	100	100	100	100	100	100	100	100	80	80	80	100	100	80	93	100	100	100	100	100	100	100	100	100	100	100	100	100	100	100	100	100	100	100
Yes	AMRO	Chile	CHL	78	100	20	60	80	80	80	80	60	100	80	80	40	80	100	100	80	80	80	80	100	100	100	100	100	60	87	100	60	80	80	100	100	100	100	80	100	80	87	100	40	100	80	60	60	40
Yes	AMRO	Colombia	COL	73	100	20	60	80	80	80	80	40	60	50	100	60	80	80	100	84	100	100	100	60	20	40	60	80	80	73	100	80	80	87	60	80	80	73	40	80	40	53	100	100	80	93	80	80	80
Yes	AMRO	Costa Rica	CRI	65	20	20	20	20	80	80	60	60	60	60	80	80	80	80	80	80	80	80	80	60	80	70	20	60	80	53	80	80	80	80	60	60	60	60	60	60	60	60	60	60	80	67	80	80	80
Yes	AMRO	Cuba	CUB	99	100	100	100	100	100	100	100	80	100	90	100	100	100	100	100	100	100	100	100	100	100	100	100	100	100	100	100	100	100	100	100	100	100	100	100	100	100	100	100	100	100	100	100	100	100
Yes	AMRO	Dominica	DMA	61	40	40	40	80	80	60	73	40	60	50	80	40	40	80	60	60	40	20	30	60	60	60	80	80	80	80	80	80	80	80	60	60	60	60	60	80	60	67	80	80	80	80	80	80	80
Yes	AMRO	Dominican Republic	DOM	62	80	20	50	80	80	60	73	40	40	40	60	40	60	80	60	60	100	80	90	60	60	60	20	80	80	60	60	80	100	80	40	60	20	40	100	20	100	73	20	20	40	27	80	80	80
Yes	AMRO	Ecuador	ECU	60	80	80	80	40	60	60	53	40	20	30	60	60	80	80	80	72	80	80	80	80	20	50	80	80	60	73	80	40	40	53	20	40	20	27	40	20	60	40	60	60	80	67	60	60	80
Yes	AMRO	El Salvador	SLV	92	80	80	80	80	100	100	93	80	100	90	80	80	80	100	100	88	100	100	100	80	100	90	100	100	100	100	100	100	100	100	80	80	80	80	80	80	80	80	100	100	100	100	80	80	100
Yes	AMRO	Grenada	GRD	35	40	20	30	60	40	40	47	40	20	30	60	20	40	60	60	48	80	60	70	40	20	30	60	20	20	33	20	80	40	47	40	20	20	27	40	60	20	40	40	20	20	27	20	20	40
Yes	AMRO	Guatemala	GTM	42	40	60	50	20	40	20	27	20	20	20	40	20	40	60	60	44	80	60	70	40	20	30	80	80	40	67	60	80	80	73	20	40	40	33	60	40	40	47	40	40	20	33	20	20	20
Yes	AMRO	Guyana	GUY	54	60	20	40	40	60	40	47	40	100	70	40	80	80	80	100	76	40	80	60	60	60	60	60	80	80	73	80	80	80	80	40	40	40	40	20	80	80	60	40	20	60	40	40	40	40
Yes	AMRO	Haiti	HTI	56	20	60	40	40	60	60	53	40	60	50	100	80	100	100	100	96	100	100	100	100	80	90	80	80	80	80	80	80	60	73	40	60	20	40	60	60	60	60	20	20	60	33	80	80	40
Yes	AMRO	Honduras	HND	59	40	60	50	80	80	80	80	40	40	40	80	80	60	80	100	80	80	80	80	60	40	50	20	80	80	60	80	40	60	60	20	60	20	33	40	80	20	47	60	40	20	40	80	80	80
Yes	AMRO	Jamaica	JAM	87	80	100	90	80	100	100	93	100	100	100	100	100	60	100	100	92	100	100	100	80	60	70	100	100	80	93	100	60	80	80	60	80	60	67	80	80	100	87	100	80	100	93	80	80	100
Yes	AMRO	Mexico	MEX	75	60	20	40	100	80	80	87	60	80	70	100	80	100	100	100	96	100	100	100	80	20	50	60	100	100	87	100	100	80	93	20	60	80	53	80	80	80	80	100	80	80	87	60	60	80
Yes	AMRO	Nicaragua	NIC	85	80	100	90	80	100	100	93	40	100	70	80	80	20	80	100	72	100	100	100	80	100	90	100	100	100	100	100	100	100	100	80	40	60	60	100	100	100	100	100	100	100	100	80	80	80
Yes	AMRO	Panama	PAN	75	60	40	50	60	80	40	60	40	100	70	80	100	100	100	100	96	100	100	100	80	100	90	80	80	100	87	80	60	80	73	80	100	60	80	80	80	80	80	80	80	80	80	80	80	80
Yes	AMRO	Paraguay	PRY	62	20	40	30	60	80	20	53	20	20	20	60	60	20	80	80	60	100	100	100	80	40	60	40	80	80	67	80	60	80	73	60	60	40	53	80	80	20	60	80	80	80	80	60	60	80
Yes	AMRO	Peru	PER	45	20	20	20	40	40	20	33	40	40	40	60	40	40	60	60	52	80	80	80	40	20	30	40	80	80	67	20	40	40	33	20	80	20	40	20	60	20	33	40	40	20	33	20	20	40
Yes	AMRO	Saint Kitts and Nevis	KNA	71	80	60	70	80	80	80	80	60	80	70	80	80	40	60	20	56	80	80	80	80	40	60	80	80	80	80	80	100	80	87	100	80	100	93	80	100	80	87	80	80	100	87	80	80	80
Yes	AMRO	Saint Lucia	LCA	60	80	40	60	80	80	40	67	40	20	30	80	40	60	80	80	68	80	80	80	80	20	50	80	80	80	80	80	80	20	60	40	20	40	33	80	60	20	53	100	100	100	100	80	80	80
Yes	AMRO	Saint Vincent and the Grenadines	VCT	59	40	20	30	40	60	40	47	80	100	90	80	80	60	80	80	76	80	80	80	60	20	40	100	100	100	100	80	60	40	60	60	60	40	53	80	80	80	80	20	20	60	33	80	80	40
Yes	AMRO	Suriname	SUR	46	40	80	60	40	60	20	40	40	60	50	60	80	80	80	80	76	80	60	70	80	40	60	60	60	60	60	80	60	60	67	80	80	60	73	20	60	20	33	20	20	20	20	20	20	20
Yes	AMRO	Trinidad and Tobago	TTO	65	60	60	60	60	80	80	73	40	40	40	60	40	80	80	100	72	80	80	80	60	60	60	80	80	60	73	60	80	80	73	60	60	60	60	80	80	80	80	80	80	80	80	80	80	80
Yes	AMRO	United States of America	USA	91	100	60	80	100	100	80	93	100	100	100	100	100	80	100	80	92	100	100	100	60	100	80	100	100	100	100	100	100	80	93	100	100	100	100	100	100	60	87	100	80	100	93	80	80	100
Yes	AMRO	Uruguay	URY	70	60	80	70	60	80	60	67	80	80	80	60	60	60	80	60	64	100	80	90	60	60	60	80	80	80	80	60	100	60	73	60	80	80	73	100	100	100	100	80	80	80	80	80	80	40
Yes	AMRO	Venezuela (Bolivarian Republic of)	VEN	77	100	80	90	80	80	80	80	40	40	40	80	60	60	80	100	76	80	80	80	40	40	40	60	80	100	80	100	100	60	87	100	60	80	80	80	80	60	73	100	100	80	93	80	80	80
Yes	EMRO	Afghanistan	AFG	40	20	20	20	80	60	40	60	40	40	40	60	20	20	60	60	44	80	80	80	40	20	30	40	80	40	53	60	60	60	60	60	40	40	47	20	60	40	40	20	40	20	27	60	60	20
Yes	EURO	Armenia	ARM	84	100	20	60	100	100	100	100	60	80	70	80	60	80	100	80	80	100	100	100	100	60	80	40	100	80	73	80	80	80	80	100	100	100	100	80	80	80	80	80	80	80	80	100	100	60
Yes	EURO	Azerbaijan	AZE	81	80	80	80	40	80	100	73	100	100	100	80	80	80	80	80	80	100	100	100	80	20	50	80	100	80	87	100	60	80	80	40	40	40	40	100	100	100	100	80	80	80	80	100	100	80
Yes	EMRO	Bahrain	BHR	84	100	100	100	80	80	60	73	100	100	100	100	80	100	100	100	96	100	100	100	40	100	70	80	80	100	87	100	100	100	100	80	80	100	87	80	80	80	80	100	100	100	100	80	80	80
Yes	SEARO	Bangladesh	BGD	68	60	60	60	80	80	80	80	60	80	70	100	60	80	80	80	80	80	80	80	40	60	50	60	80	80	73	80	80	80	80	80	20	60	53	60	60	80	67	60	60	60	60	80	80	60
Yes	SEARO	Bhutan	BTN	63	40	40	40	40	60	60	53	40	80	60	80	80	80	80	80	80	100	100	100	80	80	80	80	80	60	73	80	80	60	73	60	60	60	60	60	60	80	67	80	80	80	80	80	80	60
No	WPRO	Brunei Darussalam	BRN	no data			no data				no data			no data						no data			no data			no data				no data				no data				no data				no data				no data		no data
Yes	WPRO	Cambodia	KHM	60	60	80	70	80	60	80	73	60	40	50	80	60	80	80	60	72	100	80	90	80	40	60	20	80	20	40	80	60	60	67	60	40	60	53	60	80	80	73	40	40	60	47	60	60	60
Yes	WPRO	China	CHN	93	100	80	90	100	100	80	93	100	80	90	80	100	100	80	80	88	80	100	90	100	100	100	100	100	100	100	100	100	100	100	100	100	100	100	100	0	100	67	100	80	100	93	100	100	80
Yes	EURO	Cyprus	CYP	68	100	20	60	40	100	100	80	20	80	50	100	80	100	100	80	92	100	80	90	80	80	80	80	80	80	80	100	100	60	87	40	40	80	53	20	60	20	33	60	100	80	80	20	20	100
Yes	SEARO	Democratic People's Republic of Korea	PRK	76	80	80	80	80	100	100	93	80	80	80	80	60	80	80	100	80	100	100	100	80	80	80	100	100	100	100	100	80	80	87	60	100	80	80	80	80	80	80	0	0	80	27	80	80	40
Yes	EURO	Georgia	GEO	71	80	20	50	80	80	80	80	60	80	70	80	100	100	100	80	92	100	100	100	60	20	40	80	80	80	80	80	100	100	93	80	60	100	80	60	60	40	53	40	40	60	47	80	80	60
Yes	SEARO	India	IND	85	80	40	60	80	100	80	87	100	100	100	60	80	80	100	80	80	100	100	100	100	100	100	100	100	80	93	100	80	80	87	60	60	40	53	100	100	100	100	100	100	100	100	80	80	60
Yes	WPRO	Indonesia	IDN	72	80	60	70	60	80	80	73	60	100	80	80	60	80	60	80	72	100	80	90	60	60	60	80	80	100	87	80	80	100	87	60	60	60	60	80	80	80	80	80	80	80	80	80	80	60
Yes	EMRO	Iran (Islamic Republic of)	IRN	86	100	100	100	100	100	80	93	80	80	80	100	100	80	80	100	92	80	100	90	80	100	90	100	80	100	93	100	100	80	93	80	60	80	73	80	60	80	73	100	80	80	87	80	80	80
Yes	EMRO	Iraq	IRQ	66	80	80	80	80	80	80	80	60	80	70	80	80	60	80	80	76	80	80	80	80	20	50	80	80	60	73	80	60	60	67	60	40	40	47	80	80	80	80	40	40	60	47	80	80	60
Yes	EURO	Israel	ISR	86	40	60	50	40	100	100	80	60	60	60	100	100	100	100	100	100	100	100	100	100	100	100	100	100	100	100	80	80	100	87	80	100	40	73	80	80	60	73	100	100	100	100	80	80	80
Yes	WPRO	Japan	JPN	99	100	60	80	100	100	100	100	100	100	100	100	100	100	100	100	100	100	100	100	100	100	100	100	100	100	100	100	100	100	100	100	100	100	100	100	100	100	100	100	100	100	100	100	100	100
Yes	EMRO	Jordan	JOR	60	60	20	40	80	80	40	67	40	40	40	60	40	60	80	80	64	80	80	80	40	60	50	60	80	60	67	80	80	60	73	60	60	40	53	40	60	40	47	80	80	80	80	80	80	40
Yes	EURO	Kazakhstan	KAZ	80	80	40	60	80	80	60	73	60	100	80	80	60	80	80	100	80	100	100	100	60	80	70	80	100	100	93	100	100	100	100	60	80	60	67	80	80	80	80	100	100	100	100	80	80	60
Yes	EMRO	Kuwait	KWT	92	80	60	70	80	100	100	93	100	100	100	80	80	80	100	80	84	100	100	100	100	100	100	80	80	80	80	100	80	80	87	100	100	100	100	100	100	100	100	100	100	100	100	80	80	80
Yes	EURO	Kyrgyzstan	KGZ	48	40	40	40	40	40	40	40	40	60	50	60	40	60	60	80	60	80	80	80	80	20	50	20	60	20	33	60	40	40	47	40	40	40	40	40	40	60	47	60	60	60	60	60	60	40
Yes	WPRO	Lao People's Democratic Republic	LAO	53	60	60	60	80	80	80	80	40	40	40	80	40	40	80	80	64	80	80	80	40	40	40	80	80	60	73	80	20	80	60	40	60	40	47	80	80	60	73	40	40	40	40	60	60	40
Yes	EMRO	Lebanon	LBN	72	80	80	80	80	60	80	73	40	40	40	100	80	80	80	80	84	100	100	100	40	80	60	80	80	40	67	80	60	60	67	60	40	80	60	80	80	80	80	60	60	80	67	80	80	40
Yes	WPRO	Malaysia	MYS	89	80	80	80	100	100	80	93	80	80	80	100	80	60	100	100	88	80	80	80	100	100	100	80	100	80	87	100	100	100	100	100	80	80	87	100	80	80	87	100	80	80	87	100	100	80
Yes	SEARO	Maldives	MDV	56	60	40	50	80	80	80	80	40	80	60	80	80	80	80	80	80	80	80	80	60	60	60	80	80	80	80	80	80	40	67	60	60	60	60	60	60	60	60	60	40	80	60	20	20	40
Yes	WPRO	Mongolia	MNG	72	100	80	90	100	100	100	100	80	80	80	80	60	80	80	80	76	80	80	80	80	80	80	80	80	80	80	80	80	80	80	80	60	100	80	80	80	80	80	60	60	80	67	40	40	20
Yes	SEARO	Myanmar	MMR	61	40	20	30	60	80	60	67	60	80	70	80	60	40	60	80	64	80	80	80	60	40	50	40	80	80	67	80	40	60	60	60	60	60	60	80	80	80	80	60	60	80	67	60	60	60
Yes	SEARO	Nepal	NPL	47	40	60	50	60	60	60	60	60	80	70	60	20	40	60	60	48	60	40	50	40	20	30	20	60	60	47	80	20	80	60	60	40	60	53	40	40	40	40	60	60	60	60	60	60	20
Yes	EMRO	Oman	OMN	80	80	0	40	60	80	80	73	60	80	70	100	80	80	100	100	92	100	100	100	40	60	50	80	80	100	87	100	100	100	100	100	80	100	93	100	100	80	93	80	80	100	87	80	80	80
Yes	EMRO	Pakistan	PAK	50	40	20	30	40	40	20	33	60	60	60	60	40	80	60	60	60	80	80	80	40	20	30	20	60	80	53	40	60	60	53	40	40	40	40	40	40	20	33	20	40	60	40	60	60	40
Yes	WPRO	Philippines	PHL	67	60	60	60	80	80	80	80	40	100	70	60	40	60	60	60	56	60	80	70	60	60	60	60	60	60	60	60	60	80	67	60	60	60	60	100	80	80	87	60	80	80	73	80	80	60
Yes	EMRO	Qatar	QAT	94	100	40	70	80	100	80	87	100	100	100	100	100	100	100	100	100	100	100	100	100	100	100	100	100	100	100	100	100	100	100	80	80	100	87	100	100	100	100	80	80	100	87	100	100	100
Yes	WPRO	Republic of Korea	KOR	99	100	100	100	100	80	80	87	100	100	100	100	100	100	100	100	100	100	100	100	100	100	100	100	100	100	100	100	100	100	100	100	100	100	100	100	100	80	93	100	100	100	100	100	100	100
Yes	EMRO	Saudi Arabia	SAU	93	100	100	100	80	80	80	80	100	100	100	100	60	100	100	80	88	100	100	100	100	100	100	100	100	100	100	100	100	80	93	100	100	100	100	80	80	80	80	100	80	80	87	80	80	100
Yes	WPRO	Singapore	SGP	94	100	100	100	100	100	100	100	100	100	100	100	100	100	100	100	100	100	100	100	100	80	90	80	100	100	93	100	100	100	100	100	100	100	100	100	100	100	100	100	100	100	100	80	80	80
Yes	SEARO	Sri Lanka	LKA	66	60	20	40	80	80	80	80	60	40	50	60	60	20	60	60	52	100	100	100	60	100	80	80	100	80	87	80	80	80	80	40	20	40	33	80	80	80	80	80	80	60	73	40	40	60
Yes	EMRO	Syrian Arab Republic	SYR	58	60	60	60	60	40	60	53	60	60	60	60	40	40	60	60	52	60	40	50	40	40	40	40	60	60	53	60	60	60	60	60	40	60	53	60	60	60	60	100	100	60	87	60	60	60
Yes	EURO	Tajikistan	TJK	63	20	20	20	80	60	80	73	0	60	30	80	80	80	60	60	72	80	80	80	80	80	80	60	60	40	53	80	80	80	80	60	80	80	73	40	80	80	67	80	60	80	73	80	80	40
Yes	SEARO	Thailand	THA	87	100	80	90	80	100	80	87	80	80	80	80	80	80	80	100	84	100	100	100	80	80	80	100	100	100	100	100	80	80	87	80	80	80	80	100	100	80	93	80	80	80	80	80	80	80
Yes	SEARO	Timor-Leste	TLS	68	80	80	80	80	80	80	80	60	100	80	80	60	80	80	100	80	80	100	90	60	80	70	80	80	60	73	80	60	80	73	60	60	60	60	80	80	80	80	60	60	60	60	80	80	60
Yes	EURO	Türkiye	TUR	77	80	40	60	80	80	60	73	80	80	80	100	60	80	100	80	84	100	100	100	80	100	90	60	80	80	73	100	100	80	93	80	80	80	80	80	80	20	60	100	100	100	100	60	60	20
Yes	EURO	Turkmenistan	TKM	81	80	60	70	80	100	100	93	80	100	90	100	100	100	80	100	96	80	80	80	80	80	80	80	80	80	80	80	80	80	80	80	80	80	80	80	80	80	80	100	100	100	100	80	80	80
Yes	EMRO	United Arab Emirates	ARE	96	100	100	100	100	100	100	100	100	100	100	100	100	100	100	100	100	100	100	100	100	60	80	100	100	100	100	100	100	100	100	100	100	100	100	100	100	100	100	100	100	100	100	80	80	80
Yes	EURO	Uzbekistan	UZB	70	60	80	70	80	80	60	73	60	80	70	40	80	80	80	80	72	80	80	80	80	60	70	80	80	80	80	100	100	80	93	80	80	60	73	60	80	80	73	20	20	60	33	60	60	60
Yes	WPRO	Viet Nam	VNM	52	60	40	50	60	80	40	60	60	60	60	60	40	60	60	80	60	60	60	60	60	60	60	20	60	60	47	60	60	40	53	60	60	40	53	60	60	60	60	60	40	20	40	20	20	40
Yes	EMRO	Yemen	YEM	40	60	40	50	40	20	40	33	60	60	60	40	20	80	80	40	52	60	60	60	40	40	40	20	60	40	40	80	60	40	60	40	40	40	40	40	40	20	33	20	20	40	27	40	40	20
Yes	EURO	Albania	ALB	91	100	100	100	100	100	100	100	100	100	100	80	80	100	60	100	84	100	100	100	80	100	90	100	80	100	93	100	100	80	93	80	80	80	80	100	80	80	87	100	100	80	93	100	100	100
No	EURO	Andorra	AND	no data			no data				no data			no data						no data			no data			no data				no data				no data				no data				no data				no data		no data
Yes	EURO	Austria	AUT	69	60	20	40	80	80	40	67	0	80	40	80	80	20	80	60	64	100	100	100	60	60	60	20	80	60	53	80	100	40	73	100	80	80	87	60	60	60	60	0	0	80	27	100	100	80
Yes	EURO	Belarus	BLR	95	100	20	60	100	100	100	100	100	100	100	100	100	100	100	100	100	100	100	100	100	100	100	100	100	100	100	100	100	100	100	80	80	80	80	100	100	100	100	100	100	100	100	80	80	100
Yes	EURO	Belgium	BEL	63	20	20	20	20	40	20	27	40	80	60	60	80	100	100	0	68	80	80	80	60	40	50	80	20	80	60	80	80	80	80	100	80	80	87	100	80	100	93	100	80	100	93	20	20	20
Yes	EURO	Bosnia and Herzegovina	BIH	36	40	20	30	60	40	20	40	20	80	50	40	40	60	60	20	44	40	40	40	20	20	20	20	80	80	60	20	100	40	53	20	40	20	27	20	60	20	33	20	0	0	7	20	20	40
Yes	EURO	Bulgaria	BGR	72	80	80	80	40	80	60	60	60	80	70	80	80	80	80	100	84	80	100	90	60	40	50	80	80	40	67	80	60	80	73	60	80	80	73	60	60	60	60	60	60	60	60	80	80	80
Yes	EURO	Croatia	HRV	76	40	20	30	80	80	80	80	60	80	70	80	80	80	80	80	80	100	80	90	80	60	70	60	80	80	73	80	100	80	87	60	80	80	73	80	80	80	80	100	100	80	93	80	80	80
Yes	EURO	Czech Republic	CZE	77	60	40	50	40	80	80	67	60	80	70	100	100	100	80	100	96	100	100	100	60	80	70	80	80	100	87	100	100	80	93	80	80	100	87	60	80	40	60	20	20	80	40	80	80	80
Yes	EURO	Denmark	DNK	97	100	100	100	100	100	100	100	80	60	70	100	100	100	100	100	100	100	100	100	100	100	100	80	80	100	87	100	100	80	93	100	100	100	100	100	100	100	100	100	100	100	100	100	100	100
Yes	EURO	Estonia	EST	75	60	60	60	80	80	60	73	80	80	80	60	80	100	60	60	72	80	80	80	60	60	60	80	100	100	93	80	100	80	87	60	60	60	60	100	100	80	93	60	40	60	53	80	80	80
Yes	EURO	Finland	FIN	84	80	100	90	80	80	80	80	100	100	100	100	60	100	100	100	92	80	80	80	60	60	60	20	60	80	53	80	100	80	87	100	80	100	93	80	100	80	87	80	80	60	73	100	100	100
Yes	EURO	France	FRA	86	100	40	70	100	100	100	100	40	60	50	60	100	100	100	100	92	100	100	100	80	80	80	100	100	100	100	100	100	100	100	80	80	80	80	100	100	100	100	40	40	80	53	80	80	80
Yes	EURO	Germany	DEU	87	100	80	90	100	100	100	100	100	100	100	80	100	100	80	80	88	100	100	100	80	80	80	80	80	80	80	100	100	80	93	80	100	100	93	60	60	60	60	80	80	100	87	100	100	80
Yes	EURO	Greece	GRC	68	60	20	40	40	60	60	53	60	80	70	80	100	80	100	80	88	80	80	80	40	80	60	80	80	60	73	100	100	80	93	60	80	80	73	40	40	60	47	0	0	80	27	80	80	100
Yes	EURO	Holy See	VAT	41	40	40	40	20	40	40	33	40	40	40	80	20	60	40	40	48	60	60	60	40	40	40	40	60	60	53	20	0	60	27	60	20	40	40	20	60	0	27	40	40	60	47	40	40	40
Yes	EURO	Hungary	HUN	70	80	20	50	80	60	80	73	20	80	50	100	60	80	80	80	80	80	80	80	40	20	30	80	80	80	80	80	60	80	73	80	80	100	87	60	60	20	47	40	40	60	47	80	80	80
Yes	EURO	Iceland	ISL	77	80	40	60	80	80	80	80	80	100	90	80	80	80	80	80	80	100	80	90	80	100	90	20	100	100	73	80	40	80	67	60	60	80	67	80	100	40	73	80	100	80	87	60	60	80
Yes	EURO	Ireland	IRL	56	40	20	30	60	40	40	47	20	20	20	60	60	60	80	80	68	80	80	80	40	40	40	20	20	40	27	80	100	80	87	80	100	40	73	60	60	60	60	60	40	40	47	60	60	80
Yes	EURO	Italy	ITA	70	20	40	30	40	80	80	67	60	80	70	80	80	80	100	100	88	60	80	70	60	40	50	60	80	80	73	80	100	80	87	20	20	100	47	60	60	60	60	80	60	80	73	80	80	100
Yes	EURO	Latvia	LVA	68	80	20	50	80	80	80	80	40	60	50	60	80	100	80	100	84	80	80	80	80	20	50	100	80	80	87	80	80	80	80	60	60	80	67	40	60	60	53	40	60	80	60	80	80	80
Yes	EURO	Liechtenstein	LIE	84	100	100	100	100	100	100	100	100	100	100	100	100	100	100	100	100	100	80	90	80	80	80	80	80	100	87	100	100	80	93	60	60	60	60	80	80	100	87	0	0	0	0	80	80	80
Yes	EURO	Lithuania	LTU	85	100	100	100	80	100	80	87	80	80	80	80	40	100	100	80	80	80	80	80	60	60	60	100	100	100	100	80	100	80	87	40	80	80	67	80	80	80	80	80	80	100	87	80	80	100
Yes	EURO	Luxembourg	LUX	67	40	20	30	40	40	40	40	20	100	60	100	100	100	100	80	96	60	60	60	80	80	80	100	100	80	93	80	80	60	73	60	40	100	67	60	80	80	73	60	60	80	67	60	60	80
Yes	EURO	Malta	MLT	73	40	100	70	80	80	60	73	40	80	60	100	60	60	100	100	84	80	80	80	80	100	90	60	20	80	53	100	100	80	93	100	100	80	93	80	100	80	87	80	40	80	67	100	100	80
Yes	EURO	Monaco	MCO	73	40	20	30	80	100	20	67	100	100	100	80	80	20	40	100	64	80	100	90	80	80	80	100	100	100	100	100	80	100	93	100	20	100	73	100	80	80	87	0	0	100	33	80	80	80
Yes	EURO	Montenegro	MNE	53	60	20	40	40	60	60	53	40	40	40	80	40	60	80	40	60	80	80	80	40	40	40	80	80	60	73	60	60	80	67	60	60	40	53	60	60	40	53	40	60	20	40	80	80	80
Yes	EURO	Netherlands (Kingdom of the)	NLD	82	60	100	80	80	80	80	80	80	100	90	80	60	80	100	100	84	80	80	80	60	60	60	80	80	60	73	80	80	80	80	80	100	80	87	80	80	80	80	80	80	80	80	80	80	100
Yes	EURO	North Macedonia	MKD	66	80	40	60	80	80	60	73	60	80	70	60	60	60	80	80	68	80	80	80	60	0	30	80	100	80	87	80	60	40	60	40	60	80	60	60	60	80	67	100	100	100	100	80	80	80
Yes	EURO	Norway	NOR	95	100	100	100	100	100	100	100	100	100	100	100	60	100	100	100	92	100	100	100	100	100	100	100	100	100	100	100	100	100	100	80	80	100	87	100	100	100	100	80	80	80	80	100	100	100
Yes	EURO	Poland	POL	83	80	100	90	100	80	80	87	100	80	90	80	80	100	80	80	84	100	100	100	80	80	80	100	100	80	93	0	100	20	40	80	80	100	87	80	80	0	53	80	80	80	80	100	100	100
Yes	EURO	Portugal	PRT	85	100	40	70	80	100	100	93	100	80	90	80	100	80	100	80	88	80	80	80	80	80	80	80	80	80	80	100	100	80	93	100	80	100	93	80	80	100	87	100	100	100	100	80	80	100
Yes	EURO	Republic of Moldova	MDA	62	80	40	60	80	60	80	73	80	80	80	80	80	60	60	60	68	80	80	80	40	20	30	60	60	60	60	60	60	80	67	60	60	60	60	60	60	80	67	60	80	60	67	60	60	80
Yes	EURO	Romania	ROU	64	80	20	50	60	80	40	60	60	60	60	80	100	100	80	100	92	80	80	80	60	60	60	60	80	60	67	80	60	60	67	80	80	80	80	60	60	20	47	40	40	80	53	40	40	60
Yes	EURO	Russian Federation	RUS	100	100	100	100	100	100	100	100	100	100	100	100	100	100	100	100	100	100	100	100	100	100	100	100	100	100	100	100	100	100	100	100	100	100	100	100	100	100	100	100	100	100	100	100	100	100
No	EURO	San Marino	SMR	no data			no data				no data			no data						no data			no data			no data				no data				no data				no data				no data				no data		no data
Yes	EURO	Serbia	SRB	68	80	100	90	100	100	80	93	80	100	90	80	40	20	80	20	48	100	100	100	80	20	50	80	80	80	80	20	100	80	67	40	80	80	67	20	20	20	20	0	0	0	0	80	80	80
Yes	EURO	Slovakia	SVK	65	80	80	80	20	80	80	60	20	100	60	100	100	100	80	80	92	80	100	90	80	80	80	20	20	20	20	80	80	40	67	40	60	60	53	20	20	20	20	40	40	40	40	80	80	80
Yes	EURO	Slovenia	SVN	80	80	40	60	80	80	40	67	60	80	70	100	80	100	100	80	92	80	80	80	60	80	70	60	60	80	67	100	100	80	93	80	100	100	93	60	80	80	73	100	100	80	93	80	80	100
Yes	EURO	Spain	ESP	82	80	40	60	100	100	80	93	80	100	90	100	80	80	100	100	92	80	100	90	100	20	60	60	100	80	80	100	100	80	93	80	60	80	73	60	80	80	73	80	80	80	80	80	80	80
Yes	EURO	Sweden	SWE	88	80	100	90	100	80	80	87	100	100	100	80	80	80	100	100	88	80	80	80	80	80	80	80	80	80	80	80	100	80	87	80	80	80	80	80	80	80	80	100	100	80	93	100	100	80
Yes	EURO	Switzerland	CHE	92	100	100	100	100	100	100	100	100	100	100	100	100	100	100	100	100	80	80	80	100	60	80	80	80	80	80	80	100	80	87	80	80	100	87	100	100	100	100	100	100	100	100	80	80	80
Yes	EURO	Ukraine	UKR	69	80	80	80	60	40	80	60	80	80	80	80	60	80	80	100	80	60	100	80	80	40	60	80	60	80	73	100	100	80	93	60	60	20	47	80	80	60	73	0	0	80	27	40	40	80
Yes	EURO	United Kingdom of Great Britain and Northern Ireland	GBR	94	80	80	80	100	80	80	87	100	100	100	100	100	100	100	100	100	100	100	100	100	80	90	100	100	100	100	100	100	100	100	100	100	100	100	80	100	100	93	60	60	80	67	100	100	100
[truncated: 5 more columns]

## Sheet: Glossary
Capacities
Capacity	Title
C.1	Policy, Legal and normative Instruments to implement IHR
C.2	IHR Coordination, National IHR Focal Point functions and advocacy
C.3	Financing
C.4	Laboratory
C.5	Surveillance
C.6	Human resources
C.7	Health emergency management
C.8	Health services provision
C.9	Infection prevention and control (IPC)
C.10	Risk communication and community engagement (RCCE)
C.11	Points of entry (PoEs) and border health
C.12	Zoonotic diseases
C.13	Food safety
C.14	Chemical events
C.15	Radiation emergencies
Indicators
Indicator No	Title
C.1.1	Policy, legal and normative instruments
C.1.2	Gender Equality in health emergencies
C.2.1	National IHR Focal Point functions
C.2.2	Multisectoral IHR coordination mechanisms
C.2.3	Advocacy for IHR implementation
C.3.1	Financing for IHR implementation
C.3.2	Financing for Public Health Emergency Response
C.4.1	Specimen referral and transport system
C.4.2	Implementation of a laboratory biosafety and biosecurity regime
C.4.3	Laboratory quality system
C.4.4	Laboratory testing capacity modalities
C.4.5	Effective national diagnostic network
C.5.1	Early warning surveillance function
C.5.2	Event management (i.e., verification, investigation, analysis, and dissemination of information)
C.6.1	Human resources for implementation of IHR
C.6.2	Workforce surge during a public health event
C.7.1	Planning for health emergencies
C.7.2	Management of health emergency response
C.7.3	Emergency logistic and supply chain management
C.8.1	Case management
C.8.2	Utilization of health services
C.8.3	Continuity of essential health services (EHS)
C.9.1	IPC programmes
C.9.2	Health care-associated infections (HCAI) surveillance
C.9.3	Safe environment in health facilities
C.10.1	RCCE system for emergencies
C.10.2	Risk communication
C.10.3	Community engagement
C.11.1	Core capacity requirements at all times for PoEs (airports, ports and ground crossings)
C.11.2	Public health response at points of entry
C.11.3	Risk-based approach to international travel-related measures
C.12.1	One Health collaborative efforts across sectors on activities to address zoonoses
C.13.1	Multisectoral collaboration mechanism for food safety events
C.14.1	Resources for detection and alert
C.15.1	Capacity and resources
Scoring System
Indicator Level	Score	Score Range	Color
1	20	0-20
2	40	21-40
3	60	41-60
4	80	61-80
5	100	81-100
