# Supplementary material for: Temporal trends in African healthcare system capacities in prevention, detection, response, and sustainability between 2010 and 2023
Source: PLOS Glob Public Health. 2026 May 12;6(5):e0005285. doi: 10.1371/journal.pgph.0005285 (PMC13166948; doi:10.1371/journal.pgph.0005285)
Supplement: S14 Data — Excel file containing country-level scores (0–100) for prevention, detection, response, and sustainability derived from WHO State Party Annual Report (SPAR) submissions for 2023. (XLSX) [file pgph.0005285.s019.xlsx]

## Sheet: Score by capacity & indicator
				State Parties Self-Assessment Annual Reporting on the implementation of The International Health Regulations
				Score by capacity & Indicator 2023 Updated on 21-05-2024
					Capacity 1			Capacity 2				Capacity 3			Capacity 4						Capacity 5			Capacity 6			Capacity 7				Capacity 8				Capacity 9				Capacity 10				Capacity 11				Capacity 12		Capacity 13
					Policy, Legal and normative Instruments to implement IHR			IHR Coordination, National IHR Focal Point functions and advocacy				Financing			Laboratory						Surveillance			Human resources			Health emergency management				Health services provision				Infection prevention and control (IPC)				Risk communication and community engagement (RCCE)				Points of entry (PoEs) and border health				Zoonotic diseases		Food safety
					Score per indicator		Total	Score per indicator			Total	Score per indicator		Total	Score per indicator					Total	Score per indicator		Total	Score per indicator		Total	Score per indicator			Total	Score per indicator			Total	Score per indicator			Total	Score per indicator			Total	Score per indicator			Total	Score per indicator	Total	Score per indicator
				Total Average	C.1.1	C.1.2	C.1	C.2.1	C.2.2	C.2.3	C.2	C.3.1	C.3.2	C.3	C.4.1	C.4.2	C.4.3	C.4.4	C.4.5	C.4	C.5.1	C.5.2	C.5	C.6.1	C.6.2	C.6	C.7.1	C.7.2	C.7.3	C.7	C.8.1	C.8.2	C.8.3	C.8	C.9.1	C.9.2	C.9.3	C.9	C.10.1	C.10.2	C.10.3	C.10	C.11.1	C.11.2	C.11.3	C.11	C.12.1	C.12	C.13.1
AVG Global Capacity				64	59	48	54	64	69	63	65	60	67	63	74	61	66	77	74	70	80	79	79	64	55	60	65	75	69	70	77	71	67	72	61	56	61	60	64	69	65	66	63	60	66	63	64	64	62
AFRO				50	40	37	39	45	57	54	52	50	53	51	60	45	51	68	61	57	72	69	70	53	38	46	51	65	57	57	74	54	54	61	49	40	44	44	56	60	60	58	49	43	53	48	56	56	44
AMRO				64	57	43	50	66	71	61	66	59	63	61	75	53	63	81	81	70	80	79	79	64	54	59	68	78	73	73	77	73	65	71	57	58	58	58	66	73	64	68	66	64	69	66	63	63	68
EMRO				66	61	61	61	64	68	59	63	63	64	63	76	62	70	76	76	72	82	86	84	65	57	61	66	74	72	71	77	70	71	73	65	54	66	62	57	66	58	60	64	58	65	62	70	70	59
EURO				73	72	52	62	75	77	70	74	64	80	72	80	74	80	86	81	80	84	84	84	71	63	67	70	79	74	74	79	82	76	79	69	69	78	72	67	71	64	68	69	67	74	70	74	74	76
SEARO				68	64	56	60	74	80	74	76	66	74	70	64	62	60	76	80	68	84	82	83	66	72	69	68	82	78	76	82	70	72	75	62	56	60	59	74	76	78	76	66	66	76	69	64	64	58
WPRO				66	67	51	59	67	70	65	67	66	67	67	83	70	70	74	68	73	80	80	80	67	64	66	70	83	72	75	76	74	73	74	70	56	61	62	73	76	73	74	70	67	71	69	53	53	62
Data Received	Region	States Party of IHR	ISO Code	Total Average	C.1.1	C.1.2	C.1	C.2.1	C.2.2	C.2.3	C.2	C.3.1	C.3.2	C.3	C.4.1	C.4.2	C.4.3	C.4.4	C.4.5	C.4	C.5.1	C.5.2	C.5	C.6.1	C.6.2	C.6	C.7.1	C.7.2	C.7.3	C.7	C.8.1	C.8.2	C.8.3	C.8	C.9.1	C.9.2	C.9.3	C.9	C.10.1	C.10.2	C.10.3	C.10	C.11.1	C.11.2	C.11.3	C.11	C.12.1	C.12	C.13.1
Yes	AFRO	Algeria	DZA	72	60	80	70	60	80	60	67	80	100	90	80	40	60	80	80	68	80	100	90	80	80	80	80	80	80	80	80	80	80	80	60	60	60	60	80	80	80	80	80	80	80	80	80	80	40
Yes	AFRO	Angola	AGO	57	60	20	40	80	100	100	93	60	60	60	80	60	60	80	80	72	80	80	80	60	80	70	40	40	60	47	100	60	80	80	40	20	20	27	80	80	80	80	20	20	60	33	60	60	40
Yes	AFRO	Benin	BEN	34	20	40	30	20	20	40	27	40	40	40	40	40	20	40	40	36	40	60	50	40	20	30	60	80	80	73	80	20	40	47	20	20	20	20	20	40	20	27	0	0	20	7	40	40	20
Yes	AFRO	Botswana	BWA	39	60	20	40	20	40	20	27	20	20	20	80	20	80	80	80	68	20	20	20	40	80	60	20	20	20	20	80	100	40	73	60	20	60	47	20	20	20	20	40	40	20	33	20	20	80
Yes	AFRO	Burkina Faso	BFA	57	20	80	50	60	60	60	60	60	60	60	80	40	60	60	80	64	80	80	80	80	40	60	80	80	60	73	80	40	60	60	60	60	60	60	60	60	80	67	40	40	40	40	80	80	40
Yes	AFRO	Burundi	BDI	32	60	20	40	20	20	60	33	40	40	40	40	20	40	60	20	36	60	40	50	40	20	30	20	80	20	40	80	40	20	47	20	20	60	33	40	40	20	33	20	20	20	20	20	20	20
Yes	AFRO	Cabo Verde	CPV	62	80	80	80	40	80	60	60	40	80	60	60	80	40	80	80	68	80	80	80	40	60	50	60	60	80	67	80	80	80	80	40	40	40	40	80	80	80	80	60	60	60	60	80	80	80
Yes	AFRO	Cameroon	CMR	50	20	20	20	60	60	60	60	40	60	50	60	60	80	80	80	72	80	80	80	40	20	30	60	80	80	73	80	40	40	53	40	20	20	27	60	40	40	47	60	40	60	53	80	80	40
Yes	AFRO	Central African Republic	CAF	30	20	20	20	20	20	60	33	40	40	40	20	20	20	60	40	32	60	60	60	20	20	20	40	20	40	33	60	60	20	47	20	20	20	20	20	20	20	20	20	20	20	20	40	40	20
Yes	AFRO	Chad	TCD	32	20	20	20	20	20	40	27	40	40	40	20	20	20	20	40	24	80	20	50	40	40	40	40	60	20	40	60	20	20	33	40	40	20	33	20	40	20	27	40	20	20	27	40	40	20
Yes	AFRO	Comoros	COM	43	20	20	20	40	60	20	40	20	60	40	80	40	60	60	60	60	80	40	60	40	20	30	60	20	20	33	80	80	80	80	80	40	60	60	80	80	80	80	20	20	20	20	40	40	40
Yes	AFRO	Congo	COG	36	20	60	40	40	20	20	27	40	40	40	40	20	40	60	20	36	80	60	70	40	20	30	20	60	20	33	80	60	40	60	40	40	20	33	20	20	20	20	40	20	20	27	60	60	20
Yes	AFRO	Côte d'Ivoire	CIV	50	20	40	30	40	40	40	40	40	40	40	80	20	20	60	20	40	80	60	70	80	20	50	20	80	80	60	100	80	20	67	80	40	60	60	60	60	60	60	40	40	60	47	60	60	40
Yes	AFRO	Democratic Republic of the Congo	COD	33	40	40	40	20	20	60	33	40	40	40	20	20	20	60	60	36	60	60	60	20	20	20	20	40	20	27	40	20	20	27	40	20	20	27	20	40	60	40	20	40	20	27	40	40	20
Yes	EMRO	Djibouti	DJI	34	40	60	50	20	20	20	20	20	20	20	60	40	20	40	20	36	80	60	70	60	40	50	60	20	20	33	20	40	40	33	20	20	40	27	20	20	20	20	40	20	20	27	40	40	40
Yes	EMRO	Egypt	EGY	91	80	100	90	80	100	80	87	100	100	100	80	80	80	80	100	84	100	100	100	100	100	100	100	100	100	100	100	100	100	100	100	60	80	80	80	80	80	80	100	100	100	100	80	80	80
Yes	AFRO	Equatorial Guinea	GNQ	44	20	20	20	20	60	60	47	40	80	60	80	40	40	60	40	52	60	40	50	60	40	50	80	40	60	60	80	80	60	73	40	40	40	40	40	60	60	53	60	20	40	40	40	40	40
Yes	AFRO	Eritrea	ERI	59	40	40	40	60	60	80	67	60	60	60	100	40	60	60	60	64	80	80	80	80	60	70	60	40	80	60	100	100	60	87	60	60	60	60	80	80	80	80	60	60	60	60	80	80	40
Yes	AFRO	Eswatini	SWZ	64	60	60	60	80	80	60	73	60	60	60	80	60	60	60	80	68	80	80	80	100	60	80	80	80	60	73	80	60	80	73	80	60	80	73	80	80	80	80	80	80	80	80	80	80	40
Yes	AFRO	Ethiopia	ETH	70	80	80	80	80	80	80	80	60	80	70	80	80	80	80	80	80	80	80	80	80	60	70	80	80	60	73	80	40	80	67	60	60	60	60	80	80	80	80	60	60	80	67	80	80	40
Yes	AFRO	Gabon	GAB	47	20	20	20	20	80	40	47	40	40	40	40	20	20	100	60	48	80	80	80	60	20	40	60	80	80	73	80	80	60	73	40	40	40	40	20	20	20	20	60	20	60	47	60	60	20
Yes	AFRO	Gambia	GMB	54	40	20	30	40	60	60	53	20	40	30	80	40	40	80	40	56	80	60	70	100	80	90	40	60	40	47	80	60	80	73	20	20	100	47	20	80	80	60	60	60	40	53	60	60	80
Yes	AFRO	Ghana	GHA	56	40	20	30	80	60	60	67	60	40	50	40	40	80	80	80	64	80	80	80	40	40	40	40	80	60	60	60	60	40	53	60	40	40	47	80	60	80	73	60	40	60	53	60	60	80
Yes	AFRO	Guinea	GIN	50	60	20	40	40	60	60	53	60	60	60	80	40	40	40	60	52	60	80	70	40	20	30	40	60	60	53	80	40	60	60	60	20	40	40	80	80	80	80	60	40	40	47	80	80	40
Yes	AFRO	Guinea-Bissau	GNB	43	40	20	30	40	60	80	60	40	20	30	80	60	20	60	60	56	80	80	80	40	20	30	20	80	40	47	80	80	60	73	40	40	20	33	80	80	80	80	20	20	40	27	20	20	40
Yes	AFRO	Kenya	KEN	54	80	40	60	40	40	60	47	60	60	60	60	60	80	80	60	68	80	80	80	60	20	40	20	80	40	47	60	40	60	53	60	60	60	60	60	60	80	67	20	20	40	27	60	60	40
Yes	AFRO	Lesotho	LSO	40	20	20	20	40	20	20	27	40	60	50	20	20	20	80	60	40	80	80	80	40	20	30	60	40	60	53	80	20	40	47	60	20	20	33	20	20	20	20	80	80	80	80	40	40	40
Yes	AFRO	Liberia	LBR	42	40	20	30	40	60	20	40	40	40	40	20	20	40	60	20	32	40	60	50	40	20	30	40	80	20	47	20	20	80	40	40	20	40	33	40	40	60	47	40	60	20	40	60	60	40
Yes	EMRO	Libya	LBY	53	20	40	30	60	60	60	60	60	80	70	80	20	20	80	80	56	80	80	80	80	40	60	80	60	80	73	80	60	60	67	40	40	40	40	20	80	60	53	40	20	40	33	60	60	60
Yes	AFRO	Madagascar	MDG	53	20	20	20	40	60	60	53	60	60	60	40	40	40	80	60	52	80	80	80	40	20	30	40	80	40	53	80	40	80	67	40	40	40	40	80	80	80	80	60	40	80	60	60	60	40
Yes	AFRO	Malawi	MWI	61	60	100	80	40	60	20	40	60	60	60	60	60	60	80	60	64	80	80	80	40	60	50	80	80	60	73	80	40	80	67	60	60	20	47	80	80	80	80	60	80	80	73	60	60	80
Yes	AFRO	Mali	MLI	36	20	20	20	20	40	40	33	40	40	40	40	40	40	60	40	44	60	80	70	20	20	20	20	60	20	33	80	20	20	40	40	40	60	47	60	60	60	60	40	20	20	27	40	40	20
Yes	AFRO	Mauritania	MRT	27	20	20	20	40	20	20	27	20	40	30	20	20	40	40	20	28	40	40	40	20	20	20	20	20	20	20	40	20	20	27	20	20	40	27	20	20	20	20	40	20	20	27	40	40	40
Yes	AFRO	Mauritius	MUS	38	20	20	20	20	40	20	27	60	80	70	80	20	20	80	80	56	80	60	70	20	20	20	20	20	80	40	60	100	80	80	60	40	40	47	20	40	20	27	20	20	20	20	20	20	20
Yes	EMRO	Morocco	MAR	74	40	60	50	40	80	40	53	60	100	80	80	60	80	100	100	84	80	80	80	60	80	70	80	80	80	80	100	40	100	80	60	20	80	53	80	80	80	80	80	60	80	73	80	80	80
Yes	AFRO	Mozambique	MOZ	55	80	40	60	40	80	80	67	40	20	30	60	60	60	40	60	56	80	100	90	80	60	70	80	60	80	73	80	80	60	73	40	60	60	53	60	60	40	53	60	40	60	53	40	40	40
Yes	AFRO	Namibia	NAM	66	20	20	20	80	80	80	80	60	60	60	80	80	80	80	80	80	80	80	80	60	20	40	40	80	80	67	80	80	60	73	80	80	40	67	80	80	80	80	80	80	100	87	60	60	60
Yes	AFRO	Niger	NER	57	40	40	40	60	80	60	67	60	60	60	80	60	60	80	80	72	80	80	80	80	80	80	80	40	80	67	80	40	80	67	40	40	40	40	80	80	80	80	40	40	60	47	60	60	20
Yes	AFRO	Nigeria	NGA	61	40	60	50	80	60	80	73	60	60	60	60	60	80	80	60	68	80	80	80	40	60	50	60	80	60	67	60	40	40	47	60	40	20	40	80	80	80	80	80	80	80	80	60	60	40
Yes	AFRO	Rwanda	RWA	68	20	80	50	60	80	80	73	100	100	100	60	60	80	80	80	72	80	80	80	60	20	40	80	80	100	87	80	40	40	53	40	60	80	60	80	80	80	80	60	40	80	60	60	60	80
Yes	AFRO	Sao Tome and Principe	STP	38	40	60	50	40	60	60	53	20	20	20	20	40	60	40	40	40	60	60	60	60	40	50	40	60	60	53	60	40	40	47	40	40	20	33	20	20	20	20	20	40	60	40	40	40	20
Yes	AFRO	Senegal	SEN	50	20	20	20	60	80	80	73	40	40	40	40	40	60	80	60	56	60	60	60	60	20	40	80	80	40	67	80	40	40	53	40	20	20	27	60	60	80	67	60	20	60	47	60	60	40
Yes	AFRO	Seychelles	SYC	55	60	20	40	40	40	40	40	80	80	80	80	40	20	80	80	60	80	80	80	40	20	30	20	60	80	53	80	100	80	87	80	40	80	67	40	60	40	47	60	40	100	67	40	40	80
Yes	AFRO	Sierra Leone	SLE	51	80	40	60	80	60	60	67	60	20	40	40	40	40	40	60	44	80	80	80	40	60	50	80	80	40	67	20	40	40	33	60	20	20	33	60	80	60	67	60	60	20	47	60	60	60
Yes	EMRO	Somalia	SOM	35	20	20	20	60	40	40	47	20	20	20	60	20	40	60	60	48	60	80	70	60	20	40	20	60	40	40	40	40	40	40	40	40	40	40	60	20	20	33	20	40	20	27	40	40	20
Yes	AFRO	South Africa	ZAF	63	20	20	20	40	60	20	40	100	100	100	100	100	100	100	100	100	40	40	40	60	20	40	60	80	80	73	100	100	100	100	60	60	40	53	80	80	80	80	60	60	60	60	60	60	20
Yes	AFRO	South Sudan	SSD	41	20	40	30	20	60	40	40	40	60	50	60	20	20	60	20	36	80	40	60	60	40	50	40	40	40	40	80	80	0	53	40	60	20	40	20	60	40	40	40	20	40	33	60	60	40
Yes	EMRO	Sudan	SDN	50	60	20	40	80	60	60	67	60	60	60	40	60	60	80	60	60	80	80	80	60	40	50	80	80	80	80	60	20	40	40	60	40	40	47	40	40	20	33	60	40	80	60	80	80	20
Yes	AFRO	Togo	TGO	51	40	20	30	20	40	60	40	40	40	40	60	60	60	60	80	64	80	80	80	60	60	60	60	80	60	67	80	20	60	53	60	60	60	60	60	60	60	60	80	80	60	73	60	60	40
Yes	EMRO	Tunisia	TUN	75	60	60	60	80	80	80	80	80	80	80	100	80	80	100	100	92	100	100	100	80	20	50	20	100	100	73	100	100	80	93	60	60	40	53	20	60	20	33	80	40	100	73	100	100	80
Yes	AFRO	Uganda	UGA	60	60	60	60	60	80	80	73	60	60	60	80	80	80	60	100	80	80	80	80	80	20	50	60	100	60	73	80	40	100	73	20	20	40	27	80	80	80	80	60	60	80	67	60	60	40
Yes	AFRO	United Republic of Tanzania	TZA	63	40	20	30	60	80	80	73	60	40	50	80	60	60	80	80	72	80	80	80	60	20	40	80	80	80	80	80	40	40	53	60	60	60	60	80	80	80	80	60	60	80	67	60	60	80
Yes	AFRO	Zambia	ZMB	56	60	40	50	20	80	40	47	60	40	50	60	60	80	80	80	72	80	80	80	60	20	40	80	80	80	80	20	40	40	33	40	40	60	47	60	40	80	60	60	60	80	67	80	80	80
Yes	AFRO	Zimbabwe	ZWE	66	60	60	60	80	80	80	80	40	60	50	80	40	80	80	60	68	80	80	80	60	80	70	20	100	80	67	100	60	60	73	60	60	60	60	80	80	100	87	40	60	80	60	80	80	80
Yes	WPRO	Australia	AUS	89	100	100	100	80	100	100	93	100	60	80	100	100	100	100	100	100	100	100	100	80	80	80	80	80	80	80	100	100	100	100	100	100	100	100	80	80	100	87	100	100	100	100	60	60	100
Yes	WPRO	Cook Islands	COK	68	100	0	50	80	80	60	73	80	80	80	80	80	80	80	20	68	100	100	100	80	80	80	100	100	80	93	100	100	100	100	100	60	80	80	100	100	100	100	80	80	80	80	20	20	60
Yes	WPRO	Fiji	FJI	55	20	40	30	40	20	20	27	40	60	50	80	80	40	80	80	72	80	80	80	40	20	30	60	80	60	67	100	40	40	60	40	20	20	27	20	40	40	33	80	80	100	87	20	20	80
Yes	WPRO	Kiribati	KIR	40	60	20	40	40	40	20	33	40	20	30	100	20	60	60	60	60	60	60	60	40	40	40	40	60	40	47	60	60	60	60	40	40	40	40	60	60	40	53	40	20	40	33	20	20	40
Yes	WPRO	Marshall Islands	MHL	53	60	40	50	60	60	40	53	40	20	30	80	40	40	60	20	48	80	80	80	80	60	70	40	100	60	67	40	60	80	60	60	40	20	40	60	60	80	67	40	60	40	47	40	40	60
Yes	WPRO	Micronesia	FSM	53	60	60	60	20	20	20	20	40	80	60	100	80	80	60	60	76	80	80	80	20	20	20	80	80	80	80	80	60	60	67	60	40	60	53	80	80	80	80	60	60	40	53	20	20	40
Yes	WPRO	Nauru	NRU	38	20	20	20	20	40	20	27	80	80	80	80	80	40	60	20	56	40	60	50	80	80	80	40	80	80	67	60	40	80	60	40	40	40	40	20	60	20	33	20	0	40	20	20	20	20
Yes	WPRO	New Zealand	NZL	85	100	100	100	100	100	80	93	80	100	90	80	80	80	80	80	80	80	80	80	80	80	80	80	80	80	80	100	100	80	93	60	60	80	67	100	100	100	100	100	80	80	87	60	60	80
Yes	WPRO	Niue	NIU	50	20	20	20	40	60	80	60	40	20	30	80	80	80	60	20	64	80	80	80	20	60	40	40	80	40	53	60	100	80	80	80	20	80	60	80	80	80	80	40	60	80	60	40	40	20
Yes	WPRO	Palau	PLW	57	60	40	50	40	80	80	67	60	20	40	80	60	60	60	40	60	80	60	70	60	80	70	80	100	80	87	80	40	80	67	60	20	40	40	80	80	60	73	40	40	80	53	40	40	60
Yes	WPRO	Papua New Guinea	PNG	42	40	0	20	60	40	40	47	40	40	40	60	60	40	60	60	56	60	60	60	60	60	60	40	60	40	47	60	40	40	47	60	20	60	47	40	60	60	53	60	60	60	60	20	20	40
Yes	WPRO	Samoa	WSM	46	20	40	30	40	40	60	47	60	80	70	60	40	40	60	20	44	60	60	60	40	20	30	80	60	60	67	20	80	20	40	60	60	20	47	60	60	80	67	80	60	60	67	20	20	40
Yes	WPRO	Solomon Islands	SLB	51	80	20	50	60	40	60	53	60	60	60	60	20	40	60	80	52	20	80	50	80	60	70	80	80	60	73	60	80	60	67	60	20	40	40	80	80	80	80	20	20	40	27	20	20	40
Yes	WPRO	Tonga	TON	70	60	60	60	80	80	80	80	80	80	80	80	80	80	60	80	76	80	80	80	60	80	70	80	80	60	73	80	80	60	73	80	80	60	73	80	80	80	80	100	60	80	80	20	20	80
No	WPRO	Tuvalu	TUV	no data			no data				no data			no data						no data			no data			no data				no data				no data				no data				no data				no data		no data
Yes	WPRO	Vanuatu	VUT	56	40	20	30	40	40	20	33	40	80	60	100	100	100	60	80	88	100	80	90	80	20	50	100	100	80	93	40	60	20	40	60	40	40	47	60	80	80	73	60	60	60	60	60	60	60
Yes	AMRO	Antigua and Barbuda	ATG	56	40	20	30	40	80	20	47	40	80	60	80	40	40	60	80	60	80	80	80	80	40	60	20	80	80	60	80	80	40	67	40	20	40	33	60	80	80	73	80	60	80	73	60	60	80
Yes	AMRO	Argentina	ARG	64	80	60	70	40	60	60	53	80	80	80	80	20	60	100	100	72	80	80	80	60	20	40	40	40	40	40	80	60	60	67	60	60	40	53	60	80	40	60	80	60	60	67	80	80	80
Yes	AMRO	Bahamas	BHS	60	40	20	30	80	80	80	80	60	40	50	80	80	80	80	100	84	80	100	90	80	20	50	80	80	80	80	80	60	80	73	40	20	40	33	80	80	40	67	80	60	100	80	20	20	80
Yes	AMRO	Barbados	BRB	69	60	80	70	80	80	80	80	60	80	70	80	20	60	80	20	52	100	100	100	60	80	70	80	60	80	73	100	80	80	87	80	60	60	67	80	60	80	73	80	80	80	80	60	60	80
Yes	AMRO	Belize	BLZ	54	40	40	40	60	60	60	60	40	40	40	60	20	40	60	20	40	20	40	30	40	40	40	80	80	80	80	60	60	20	47	100	80	80	87	20	40	20	27	60	80	100	80	80	80	80
Yes	AMRO	Bolivia (Plurinational State of)	BOL	48	20	40	30	40	60	60	53	60	80	70	40	40	40	60	80	52	60	60	60	40	20	30	60	80	80	73	80	80	80	80	40	40	40	40	40	60	60	53	40	60	60	53	40	40	20
Yes	AMRO	Brazil	BRA	75	80	20	50	80	80	80	80	80	80	80	60	40	60	100	100	72	80	80	80	60	80	70	80	100	80	87	80	80	40	67	80	80	80	80	100	100	100	100	60	60	100	73	20	20	80
Yes	AMRO	Canada	CAN	96	100	40	70	100	100	100	100	100	100	100	100	100	100	100	100	100	100	100	100	80	80	80	100	100	80	93	100	100	100	100	100	100	100	100	100	100	100	100	100	100	100	100	100	100	100
Yes	AMRO	Chile	CHL	83	100	40	70	100	100	100	100	60	40	50	80	40	80	100	100	80	100	100	100	100	100	100	100	100	60	87	100	60	80	80	100	100	100	100	80	80	80	80	100	40	100	80	60	60	80
Yes	AMRO	Colombia	COL	66	80	40	60	60	80	80	73	60	60	60	60	40	80	80	80	68	100	100	100	60	20	40	40	80	60	60	60	60	40	53	60	60	80	67	40	60	40	47	100	100	100	100	60	60	80
Yes	AMRO	Costa Rica	CRI	65	20	20	20	20	80	80	60	80	60	70	80	80	80	80	80	80	80	80	80	60	80	70	20	80	80	60	80	80	80	80	60	60	60	60	60	60	60	60	60	60	60	60	80	80	80
Yes	AMRO	Cuba	CUB	96	100	100	100	80	100	100	93	100	100	100	80	80	80	100	100	88	100	100	100	100	100	100	100	100	100	100	100	100	100	100	100	100	80	93	100	100	100	100	100	100	100	100	100	100	100
Yes	AMRO	Dominica	DMA	61	40	40	40	80	80	60	73	40	60	50	80	40	40	80	60	60	40	20	30	60	60	60	80	80	80	80	80	80	80	80	40	60	60	53	60	80	60	67	80	80	80	80	80	80	80
Yes	AMRO	Dominican Republic	DOM	52	60	20	40	60	40	40	47	60	60	60	60	40	60	60	60	56	100	80	90	20	20	20	60	80	80	73	60	80	100	80	60	40	40	47	60	60	40	53	20	40	20	27	40	40	60
Yes	AMRO	Ecuador	ECU	61	60	60	60	40	60	40	47	40	40	40	60	100	80	80	80	80	80	80	80	60	20	40	40	60	60	53	60	80	60	67	40	60	60	53	60	60	60	60	80	60	80	73	40	40	60
Yes	AMRO	El Salvador	SLV	92	80	80	80	100	80	100	93	100	100	100	100	80	80	100	100	92	100	80	90	80	100	90	100	100	100	100	100	100	100	100	80	100	80	87	100	100	80	93	100	100	100	100	100	100	80
Yes	AMRO	Grenada	GRD	52	60	20	40	80	80	60	73	60	60	60	80	40	40	60	60	56	80	80	80	60	20	40	80	80	80	80	60	80	40	60	40	20	40	33	80	80	60	73	60	60	20	47	20	20	60
Yes	AMRO	Guatemala	GTM	32	40	20	30	40	40	40	40	40	40	40	40	20	40	60	60	44	40	40	40	20	20	20	80	60	20	53	40	20	40	33	20	20	20	20	60	40	40	47	20	20	20	20	20	20	20
Yes	AMRO	Guyana	GUY	31	40	20	30	20	20	20	20	40	60	50	40	20	40	60	60	44	20	40	30	20	20	20	20	40	20	27	20	60	40	40	20	20	40	27	40	40	20	33	20	20	20	20	20	20	40
Yes	AMRO	Haiti	HTI	54	20	20	20	40	60	60	53	40	60	50	100	40	60	80	100	76	100	100	100	100	100	100	80	100	60	80	80	80	60	73	40	60	20	40	60	60	60	60	20	20	20	20	80	80	40
Yes	AMRO	Honduras	HND	58	40	20	30	80	80	80	80	40	40	40	80	80	60	80	100	80	80	80	80	60	40	50	40	80	80	67	80	40	20	47	20	20	20	20	80	80	80	80	20	20	20	20	80	80	80
Yes	AMRO	Jamaica	JAM	78	80	80	80	80	80	60	73	80	80	80	100	60	60	100	100	84	100	100	100	80	80	80	100	100	100	100	100	60	100	87	60	40	40	47	80	100	100	93	100	100	100	100	80	80	80
Yes	AMRO	Mexico	MEX	79	60	60	60	100	80	80	87	60	40	50	100	80	100	100	100	96	100	100	100	80	80	80	60	100	100	87	100	100	80	93	20	80	80	60	80	80	80	80	100	80	80	87	80	80	80
Yes	AMRO	Nicaragua	NIC	60	60	20	40	60	60	60	60	20	80	50	80	40	40	60	80	60	60	60	60	80	80	80	60	60	80	67	60	60	80	67	60	40	100	67	60	80	80	73	20	40	60	40	60	60	60
Yes	AMRO	Panama	PAN	67	60	20	40	60	80	40	60	80	80	80	60	40	60	100	80	68	100	100	100	60	40	50	80	80	80	80	80	80	60	73	40	100	20	53	40	80	80	67	80	80	80	80	80	80	80
Yes	AMRO	Paraguay	PRY	62	20	20	20	80	80	20	60	40	40	40	60	60	60	80	80	68	100	100	100	80	40	60	60	80	80	73	80	80	80	80	60	60	40	53	20	60	20	33	80	80	80	80	60	60	80
Yes	AMRO	Peru	PER	36	20	20	20	60	40	20	40	40	20	30	60	40	60	80	80	64	40	60	50	40	20	30	20	20	20	20	20	40	40	33	20	80	40	47	20	60	20	33	20	20	20	20	40	40	40
Yes	AMRO	Saint Kitts and Nevis	KNA	69	60	60	60	80	80	80	80	60	80	70	80	40	40	60	40	52	80	80	80	80	80	80	80	80	80	80	80	80	80	80	60	20	100	60	80	80	80	80	60	80	80	73	80	80	80
Yes	AMRO	Saint Lucia	LCA	67	80	40	60	80	80	40	67	40	40	40	80	40	60	80	100	72	80	80	80	80	80	80	100	100	80	93	80	80	20	60	40	20	40	33	80	80	80	80	100	100	100	100	80	80	80
Yes	AMRO	Saint Vincent and the Grenadines	VCT	59	40	20	30	40	60	40	47	80	100	90	80	80	60	80	80	76	80	80	80	60	20	40	80	80	80	80	80	60	40	60	60	60	40	53	80	80	80	80	80	80	60	73	80	80	40
Yes	AMRO	Suriname	SUR	47	40	80	60	40	60	20	40	40	60	50	80	80	80	80	80	80	80	60	70	80	40	60	60	60	60	60	80	60	60	67	80	80	60	73	60	60	20	47	20	20	20	20	20	20	20
Yes	AMRO	Trinidad and Tobago	TTO	65	60	80	70	80	80	80	80	40	40	40	80	40	80	80	100	76	80	80	80	60	60	60	80	80	80	80	80	80	80	80	60	60	60	60	60	60	80	67	80	80	80	80	60	60	60
Yes	AMRO	United States of America	USA	91	100	60	80	100	100	80	93	100	100	100	100	100	80	100	80	92	100	100	100	60	100	80	100	100	100	100	100	100	80	93	100	100	100	100	100	100	60	87	100	80	100	93	80	80	100
Yes	AMRO	Uruguay	URY	76	40	80	60	60	80	60	67	80	80	80	60	40	60	80	80	64	100	80	90	60	60	60	80	80	100	87	100	100	80	93	80	80	80	80	100	100	100	100	80	80	80	80	100	100	60
Yes	AMRO	Venezuela (Bolivarian Republic of)	VEN	46	60	40	50	60	40	60	53	20	20	20	80	60	60	80	100	76	80	60	70	40	20	30	40	40	40	40	60	60	40	53	40	40	40	40	20	40	60	40	40	40	40	40	60	60	60
Yes	EMRO	Afghanistan	AFG	38	20	20	20	20	60	20	33	40	20	30	60	20	20	60	60	44	80	80	80	40	20	30	40	80	40	53	60	60	60	60	60	40	40	47	20	20	40	27	20	40	20	27	60	60	20
Yes	EURO	Armenia	ARM	57	60	40	50	80	60	60	67	60	80	70	60	60	40	60	40	52	60	80	70	60	20	40	80	60	60	67	60	80	60	67	60	40	60	53	60	60	60	60	60	60	40	53	40	40	40
Yes	EURO	Azerbaijan	AZE	65	60	60	60	60	60	60	60	60	80	70	80	60	60	80	60	68	100	80	90	60	60	60	80	80	60	73	60	60	80	67	40	20	60	40	60	80	60	67	80	80	60	73	80	80	80
Yes	EMRO	Bahrain	BHR	86	100	100	100	80	80	40	67	100	100	100	100	100	100	100	100	100	100	100	100	80	100	90	80	80	100	87	100	100	100	100	80	60	100	80	80	100	80	87	100	100	100	100	80	80	100
Yes	SEARO	Bangladesh	BGD	71	60	80	70	80	80	80	80	60	80	70	80	60	80	80	80	76	80	80	80	60	60	60	60	80	80	73	80	80	80	80	80	40	80	67	60	60	80	67	60	60	80	67	80	80	80
Yes	SEARO	Bhutan	BTN	64	60	40	50	60	60	80	67	60	60	60	80	60	60	80	80	72	100	100	100	60	80	70	80	80	80	80	80	80	80	80	60	60	40	53	60	60	60	60	60	60	80	67	80	80	60
Yes	WPRO	Brunei Darussalam	BRN	71	80	20	50	80	80	80	80	80	80	80	80	80	80	100	80	84	100	80	90	60	60	60	60	80	80	73	60	100	80	80	60	40	80	60	100	80	80	87	80	80	80	80	80	80	80
Yes	WPRO	Cambodia	KHM	68	80	80	80	80	80	80	80	60	60	60	80	80	80	80	80	80	100	80	90	80	60	70	60	80	80	73	80	60	60	67	80	60	60	67	60	80	80	73	40	60	60	53	60	60	80
Yes	WPRO	China	CHN	94	100	80	90	100	100	100	100	80	100	90	100	100	100	80	100	96	100	100	100	100	100	100	100	80	80	87	100	100	100	100	100	80	80	87	100	100	100	100	100	100	100	100	100	100	80
Yes	EURO	Cyprus	CYP	66	100	20	60	40	40	80	53	20	80	50	100	100	100	100	80	96	100	80	90	80	80	80	80	80	80	80	100	100	80	93	60	40	100	67	20	60	20	33	80	100	80	87	20	20	100
Yes	SEARO	Democratic People's Republic of Korea	PRK	57	60	80	70	80	80	40	67	80	60	70	40	80	80	60	60	64	60	60	60	40	80	60	20	60	40	40	80	80	80	80	40	60	40	47	60	80	100	80	60	40	80	60	40	40	40
Yes	EURO	Georgia	GEO	72	80	20	50	80	80	80	80	60	80	70	100	100	80	100	100	96	100	80	90	60	40	50	80	80	80	80	80	100	100	93	80	80	100	87	60	40	40	47	60	60	60	60	80	80	60
Yes	SEARO	India	IND	86	80	60	70	80	100	80	87	100	100	100	60	80	80	100	80	80	100	100	100	100	100	100	100	100	80	93	100	80	80	87	60	60	40	53	100	100	100	100	100	100	100	100	80	80	60
Yes	WPRO	Indonesia	IDN	75	80	80	80	60	80	80	73	80	80	80	80	60	80	80	60	72	100	80	90	60	80	70	80	100	100	93	80	80	100	87	60	60	60	60	80	80	80	80	80	80	80	80	80	80	80
Yes	EMRO	Iran (Islamic Republic of)	IRN	81	60	100	80	100	100	80	93	60	80	70	100	100	100	80	100	96	100	100	100	80	80	80	80	80	100	87	100	100	80	93	80	60	100	80	80	80	80	80	80	80	80	80	80	80	80
Yes	EMRO	Iraq	IRQ	46	20	80	50	60	60	60	60	40	40	40	60	60	60	60	60	60	40	60	50	40	20	30	40	20	40	33	80	80	80	80	60	40	60	53	20	40	40	33	40	20	20	27	20	20	40
Yes	EURO	Israel	ISR	86	40	60	50	40	100	100	80	60	80	70	100	100	100	100	100	100	100	100	100	100	100	100	100	100	100	100	80	80	80	80	80	100	60	80	80	80	80	80	100	80	100	93	80	80	80
Yes	WPRO	Japan	JPN	99	100	60	80	100	100	100	100	100	100	100	100	100	100	100	100	100	100	100	100	100	100	100	100	100	100	100	100	100	100	100	100	100	100	100	100	100	100	100	100	100	100	100	100	100	100
Yes	EMRO	Jordan	JOR	64	80	20	50	80	80	60	73	60	40	50	60	60	80	80	80	72	80	80	80	40	60	50	60	80	80	73	80	80	60	73	60	60	40	53	40	60	40	47	80	80	80	80	80	80	40
Yes	EURO	Kazakhstan	KAZ	67	60	80	70	80	60	60	67	60	80	70	60	40	60	60	80	60	60	60	60	60	60	60	60	60	60	60	80	80	80	80	60	80	60	67	40	60	60	53	60	60	100	73	60	60	60
Yes	EMRO	Kuwait	KWT	94	100	80	90	80	100	100	93	100	100	100	80	80	80	80	80	80	100	100	100	100	100	100	100	100	100	100	100	80	80	87	100	100	100	100	100	100	100	100	100	100	100	100	80	80	80
Yes	EURO	Kyrgyzstan	KGZ	48	80	20	50	60	60	60	60	40	40	40	40	40	60	80	80	60	80	60	70	60	20	40	60	40	40	47	60	40	60	53	40	40	60	47	40	40	40	40	60	60	60	60	40	40	40
Yes	WPRO	Lao People's Democratic Republic	LAO	55	60	60	60	80	80	80	80	40	40	40	80	40	40	80	80	64	80	80	80	40	40	40	80	80	60	73	80	20	60	53	40	60	40	47	80	80	60	73	60	60	60	60	60	60	40
Yes	EMRO	Lebanon	LBN	70	80	80	80	80	60	80	73	20	20	20	100	80	80	80	80	84	100	100	100	40	80	60	80	80	40	67	80	60	60	67	60	40	80	60	80	80	80	80	60	40	80	60	80	80	40
Yes	WPRO	Malaysia	MYS	89	80	80	80	100	100	80	93	80	80	80	100	80	60	100	100	88	80	80	80	100	100	100	80	100	100	93	100	100	100	100	100	80	80	87	100	80	80	87	100	80	80	87	100	100	80
Yes	SEARO	Maldives	MDV	65	60	40	50	80	80	80	80	40	80	60	20	60	40	80	80	56	80	80	80	60	80	70	100	80	80	87	80	80	40	67	60	60	60	60	80	80	80	80	40	60	80	60	20	20	60
Yes	WPRO	Mongolia	MNG	66	80	40	60	80	80	80	80	80	80	80	80	60	80	60	80	72	80	80	80	60	60	60	60	80	60	67	80	60	80	73	60	60	60	60	60	60	60	60	60	60	40	53	60	60	60
Yes	SEARO	Myanmar	MMR	63	40	20	30	60	80	80	73	60	80	70	80	60	40	60	80	64	80	80	80	60	40	50	40	80	80	67	100	60	60	73	60	60	80	67	80	80	80	80	60	60	80	67	80	80	60
Yes	SEARO	Nepal	NPL	48	40	60	50	60	60	60	60	60	80	70	60	20	40	60	60	48	60	40	50	40	20	30	20	60	80	53	80	20	80	60	60	40	60	53	40	40	40	40	60	60	60	60	60	60	20
Yes	EMRO	Oman	OMN	82	80	0	40	60	80	80	73	60	80	70	100	80	80	100	100	92	100	100	100	40	60	50	80	80	100	87	100	100	100	100	100	80	100	93	100	100	80	93	80	80	100	87	80	80	80
Yes	EMRO	Pakistan	PAK	51	40	40	40	40	40	40	40	60	60	60	60	40	80	60	60	60	80	80	80	40	40	40	20	60	80	53	60	60	60	60	40	40	40	40	40	40	40	40	20	40	20	27	60	60	20
Yes	WPRO	Philippines	PHL	64	60	60	60	80	80	80	80	40	100	70	60	40	40	60	60	52	60	80	70	60	60	60	60	60	60	60	80	80	80	80	60	60	60	60	40	40	20	33	100	60	80	80	80	80	60
Yes	EMRO	Qatar	QAT	95	100	100	100	80	100	80	87	100	100	100	100	100	100	100	100	100	100	100	100	80	80	80	80	100	80	87	100	100	100	100	80	100	100	93	80	100	80	87	80	80	100	87	100	100	100
Yes	WPRO	Republic of Korea	KOR	99	100	100	100	100	100	80	93	100	100	100	100	100	100	100	100	100	100	100	100	100	100	100	100	100	100	100	100	100	100	100	100	100	100	100	100	100	80	93	100	100	100	100	100	100	100
Yes	EMRO	Saudi Arabia	SAU	95	100	100	100	100	80	80	87	100	100	100	100	60	100	100	100	92	100	100	100	100	100	100	100	100	100	100	100	100	80	93	100	100	100	100	100	100	100	100	100	80	80	87	80	80	100
Yes	WPRO	Singapore	SGP	94	100	100	100	100	100	100	100	100	100	100	100	100	100	100	100	100	100	100	100	100	80	90	80	100	100	93	100	100	100	100	100	100	100	100	100	100	100	100	100	100	100	100	80	80	80
Yes	SEARO	Sri Lanka	LKA	71	60	20	40	80	80	80	80	60	40	50	60	60	20	80	80	60	100	100	100	80	100	90	80	100	80	87	80	80	80	80	60	60	60	60	80	80	80	80	80	80	60	73	40	40	60
Yes	EMRO	Syrian Arab Republic	SYR	41	40	80	60	20	20	20	20	40	20	30	40	20	40	40	40	36	40	60	50	40	40	40	60	60	40	53	40	40	40	40	40	40	40	40	20	40	40	33	40	40	20	33	40	40	60
Yes	EURO	Tajikistan	TJK	65	40	20	30	80	80	80	80	40	60	50	80	80	80	80	60	76	80	80	80	80	80	80	60	60	40	53	80	80	80	80	60	80	80	73	40	80	80	67	80	60	80	73	80	80	40
Yes	SEARO	Thailand	THA	87	100	80	90	80	100	80	87	80	80	80	80	80	80	80	100	84	100	100	100	80	80	80	100	100	100	100	100	100	80	93	80	80	80	80	100	100	80	93	80	80	80	80	80	80	80
Yes	SEARO	Timor-Leste	TLS	66	80	80	80	80	80	80	80	60	80	70	80	60	80	80	100	80	80	80	80	80	80	80	80	80	80	80	40	40	60	47	60	40	60	53	80	80	80	80	60	60	60	60	80	80	60
Yes	EURO	Türkiye	TUR	75	80	40	60	80	80	80	80	80	80	80	80	60	100	100	80	84	100	100	100	80	100	90	60	80	80	73	100	100	80	93	100	80	80	87	40	60	20	40	100	100	100	100	60	60	20
Yes	EURO	Turkmenistan	TKM	81	80	60	70	80	100	100	93	80	100	90	100	100	100	80	100	96	80	80	80	80	80	80	80	80	80	80	80	80	80	80	80	80	80	80	80	80	80	80	100	100	100	100	80	80	80
Yes	EMRO	United Arab Emirates	ARE	96	100	100	100	100	100	100	100	100	100	100	100	100	100	100	100	100	100	100	100	100	60	80	100	100	100	100	100	100	100	100	80	80	100	87	100	100	100	100	100	100	100	100	100	100	80
Yes	EURO	Uzbekistan	UZB	62	60	60	60	60	60	60	60	60	80	70	40	60	60	60	60	56	80	80	80	40	60	50	60	60	80	67	80	60	60	67	40	20	40	33	60	80	80	73	80	80	60	73	60	60	40
Yes	WPRO	Viet Nam	VNM	54	60	40	50	60	60	40	53	60	20	40	60	40	60	60	80	60	60	60	60	60	40	50	20	60	40	40	60	60	40	53	60	60	40	53	60	60	60	60	60	80	60	67	60	60	20
Yes	EMRO	Yemen	YEM	28	40	20	30	20	20	20	20	40	20	30	40	40	60	20	20	36	20	60	40	40	20	30	20	40	20	27	20	20	40	27	40	20	20	27	20	40	20	27	20	20	20	20	40	40	20
Yes	EURO	Albania	ALB	95	100	100	100	100	100	100	100	100	100	100	80	100	100	80	100	92	100	100	100	80	100	90	100	80	100	93	100	100	100	100	80	80	80	80	100	80	80	87	100	100	100	100	100	100	100
No	EURO	Andorra	AND	no data			no data				no data			no data						no data			no data			no data				no data				no data				no data				no data				no data		no data
Yes	EURO	Austria	AUT	67	60	20	40	80	80	40	67	0	80	40	80	80	20	80	60	64	100	100	100	60	60	60	20	80	60	53	80	100	40	73	100	80	80	87	60	60	60	60	20	20	80	40	100	100	80
Yes	EURO	Belarus	BLR	96	100	20	60	100	100	100	100	100	100	100	100	100	100	100	100	100	100	100	100	100	100	100	100	100	100	100	100	100	100	100	80	80	100	87	100	100	100	100	100	100	100	100	100	100	100
Yes	EURO	Belgium	BEL	76	60	20	40	60	80	20	53	60	80	70	80	100	100	100	80	92	100	80	90	60	80	70	80	100	60	80	80	100	80	87	100	80	100	93	100	80	80	87	80	80	80	80	60	60	60
Yes	EURO	Bosnia and Herzegovina	BIH	34	40	20	30	60	20	20	33	20	80	50	60	40	60	60	20	48	40	40	40	20	20	20	20	80	80	60	20	0	40	20	20	40	20	27	20	60	20	33	20	0	0	7	20	20	40
Yes	EURO	Bulgaria	BGR	74	80	80	80	40	80	60	60	60	80	70	80	80	80	80	100	84	80	100	90	60	60	60	80	80	60	73	80	60	80	73	60	80	80	73	60	60	80	67	80	60	60	67	80	80	80
Yes	EURO	Croatia	HRV	76	40	20	30	80	80	80	80	60	80	70	80	80	80	80	80	80	100	80	90	80	60	70	60	80	80	73	80	100	80	87	60	80	80	73	80	80	80	80	100	100	80	93	80	80	80
Yes	EURO	Czech Republic	CZE	77	60	40	50	40	80	80	67	60	80	70	100	100	100	80	100	96	100	100	100	60	80	70	80	80	100	87	100	100	80	93	80	80	100	87	60	80	40	60	20	20	80	40	80	80	80
Yes	EURO	Denmark	DNK	97	100	100	100	100	100	100	100	80	60	70	100	100	100	100	100	100	100	100	100	100	100	100	80	80	100	87	100	100	80	93	100	100	100	100	100	100	100	100	100	100	100	100	100	100	100
Yes	EURO	Estonia	EST	72	80	60	70	80	80	60	73	80	80	80	80	40	40	80	60	60	80	80	80	80	80	80	20	100	60	60	80	80	80	80	60	40	60	53	60	80	60	67	60	60	60	60	80	80	80
Yes	EURO	Finland	FIN	84	80	100	90	80	80	80	80	100	100	100	100	60	100	100	100	92	80	80	80	60	60	60	20	60	80	53	80	100	80	87	100	80	100	93	80	100	80	87	80	80	60	73	100	100	100
Yes	EURO	France	FRA	86	100	40	70	100	100	100	100	40	60	50	60	100	100	100	100	92	100	100	100	80	80	80	100	100	100	100	100	100	100	100	80	80	80	80	100	100	100	100	60	40	80	60	80	80	80
Yes	EURO	Germany	DEU	85	100	80	90	100	100	100	100	100	100	100	80	100	100	80	80	88	100	100	100	80	80	80	80	80	80	80	100	100	80	93	80	100	100	93	60	60	60	60	60	60	100	73	80	80	80
Yes	EURO	Greece	GRC	60	60	40	50	60	40	40	47	60	40	50	80	80	80	80	80	80	80	80	80	60	20	40	60	80	40	60	60	60	60	60	60	60	60	60	40	40	60	47	60	60	20	47	60	60	60
Yes	EURO	Holy See	VAT	49	40	40	40	40	40	0	27	40	40	40	80	40	80	40	80	64	60	60	60	40	60	50	60	60	60	60	40	60	60	53	60	0	60	40	40	60	40	47	40	60	60	53	40	40	60
Yes	EURO	Hungary	HUN	71	80	20	50	80	60	80	73	20	80	50	100	60	80	80	80	80	80	80	80	40	20	30	80	80	80	80	80	60	80	73	80	80	100	87	60	60	20	47	60	40	60	53	80	80	80
Yes	EURO	Iceland	ISL	74	80	40	60	80	80	80	80	60	100	80	20	60	60	80	80	60	100	80	90	80	40	60	80	100	80	87	80	40	80	67	40	60	80	60	80	60	40	60	80	80	80	80	80	80	100
Yes	EURO	Ireland	IRL	70	40	20	30	80	80	80	80	80	80	80	40	60	80	60	80	64	80	80	80	80	80	80	60	20	40	40	80	100	80	87	80	80	80	80	80	100	80	87	60	60	80	67	80	80	80
Yes	EURO	Italy	ITA	71	20	40	30	40	80	80	67	60	80	70	80	80	80	100	100	88	80	80	80	60	20	40	60	80	80	73	80	100	80	87	20	40	100	53	60	60	60	60	80	60	80	73	80	80	100
Yes	EURO	Latvia	LVA	68	80	20	50	80	80	80	80	40	60	50	60	80	100	80	100	84	80	80	80	80	20	50	100	80	80	87	80	80	80	80	60	60	80	67	40	60	60	53	40	60	80	60	80	80	80
Yes	EURO	Liechtenstein	LIE	80	100	80	90	80	80	80	80	100	100	100	80	100	100	100	100	96	100	100	100	80	80	80	80	100	80	87	80	100	80	87	60	60	80	67	80	80	80	80	0	0	0	0	80	80	80
Yes	EURO	Lithuania	LTU	86	100	100	100	100	100	80	93	80	80	80	80	60	100	100	80	84	80	80	80	80	60	70	100	100	100	100	80	100	80	87	60	80	80	73	80	80	80	80	80	80	100	87	80	80	100
Yes	EURO	Luxembourg	LUX	67	40	20	30	40	40	40	40	20	100	60	100	100	100	100	80	96	60	60	60	80	80	80	100	100	80	93	80	80	60	73	60	40	100	67	60	80	80	73	60	60	80	67	60	60	80
Yes	EURO	Malta	MLT	69	60	100	80	80	80	60	73	60	80	70	100	60	60	100	80	80	80	80	80	60	100	80	20	20	80	40	100	100	80	93	100	100	80	93	80	80	80	80	80	40	80	67	80	80	60
Yes	EURO	Monaco	MCO	78	40	20	30	80	100	20	67	100	100	100	80	80	20	40	100	64	80	100	90	80	80	80	100	100	100	100	100	80	100	93	100	80	100	93	100	80	80	87	80	80	100	87	80	80	80
Yes	EURO	Montenegro	MNE	55	60	60	60	40	60	60	53	40	40	40	80	40	60	80	40	60	80	80	80	40	40	40	60	80	20	53	60	60	80	67	60	60	40	53	80	80	20	60	40	60	20	40	80	80	80
Yes	EURO	Netherlands (Kingdom of the)	NLD	84	60	100	80	80	80	80	80	80	100	90	80	60	80	100	100	84	80	80	80	80	60	70	80	80	60	73	80	80	80	80	80	100	80	87	80	80	80	80	80	80	80	80	100	100	100
Yes	EURO	North Macedonia	MKD	68	80	40	60	80	80	80	80	60	80	70	60	60	80	80	80	72	80	80	80	60	40	50	80	100	80	87	80	60	40	60	40	60	80	60	60	60	80	67	100	100	100	100	80	80	80
Yes	EURO	Norway	NOR	96	100	100	100	100	100	100	100	100	100	100	100	60	100	100	100	92	100	100	100	100	100	100	100	100	100	100	100	100	100	100	80	80	100	87	100	100	100	100	80	80	80	80	100	100	100
Yes	EURO	Poland	POL	73	80	100	90	100	80	80	87	100	80	90	100	100	100	100	100	100	100	100	100	80	80	80	80	80	80	80	0	0	0	0	60	60	40	53	0	0	0	0	80	80	80	80	100	100	80
Yes	EURO	Portugal	PRT	83	100	60	80	80	100	80	87	80	80	80	80	100	80	100	80	88	80	80	80	80	80	80	80	80	80	80	100	100	80	93	100	100	100	100	100	80	100	93	80	80	100	87	80	80	80
Yes	EURO	Republic of Moldova	MDA	62	60	40	50	80	60	80	73	60	80	70	60	60	60	60	40	56	80	80	80	40	20	30	80	80	80	80	80	80	80	80	60	60	60	60	60	60	60	60	60	80	80	73	60	60	60
Yes	EURO	Romania	ROU	61	80	20	50	60	80	40	60	60	60	60	80	100	100	80	100	92	80	80	80	60	60	60	60	80	60	67	80	60	60	67	40	40	40	40	60	60	20	47	40	40	80	53	40	40	60
Yes	EURO	Russian Federation	RUS	100	100	100	100	100	100	100	100	100	100	100	100	100	100	100	100	100	100	100	100	100	100	100	100	100	100	100	100	100	100	100	100	100	100	100	100	100	100	100	100	100	100	100	100	100	100
Yes	EURO	San Marino	SMR	29	20	20	20	20	40	40	33	20	20	20	80	20	80	100	20	60	20	20	20	60	20	40	20	20	20	20	20	100	40	53	20	20	40	27	20	40	20	27	0	0	0	0	60	60	20
Yes	EURO	Serbia	SRB	73	80	80	80	100	100	80	93	80	100	90	80	40	20	80	20	48	100	100	100	80	20	50	40	80	80	67	40	100	80	73	40	80	80	67	20	20	20	20	100	40	100	80	80	80	80
Yes	EURO	Slovakia	SVK	50	80	20	50	40	60	20	40	20	60	40	60	40	80	80	80	68	80	80	80	40	40	40	40	40	40	40	60	80	40	60	60	60	60	60	60	40	20	40	40	40	20	33	20	20	40
Yes	EURO	Slovenia	SVN	81	80	40	60	80	80	40	67	60	80	70	100	80	100	100	80	92	80	100	90	60	80	70	60	80	80	73	100	100	80	93	80	100	100	93	60	80	80	73	100	100	80	93	80	80	100
Yes	EURO	Spain	ESP	81	80	20	50	100	100	80	93	80	100	90	100	80	80	100	100	92	80	100	90	100	20	60	60	100	80	80	100	100	80	93	80	60	80	73	60	80	80	73	80	80	80	80	80	80	80
Yes	EURO	Sweden	SWE	88	80	80	80	100	80	80	87	80	100	90	80	80	80	100	80	84	80	80	80	80	80	80	80	80	80	80	80	100	80	87	80	80	80	80	80	80	80	80	100	100	80	93	100	100	100
Yes	EURO	Switzerland	CHE	91	100	100	100	100	100	100	100	100	100	100	100	100	100	100	100	100	80	80	80	100	60	80	60	80	80	73	80	100	80	87	80	80	100	87	100	100	100	100	100	100	100	100	80	80	80
Yes	EURO	Ukraine	UKR	75	80	40	60	80	40	100	73	60	80	70	80	60	80	80	100	80	80	80	80	80	80	80	80	80	80	80	100	60	100	87	60	60	60	60	100	100	100	100	20	60	80	53	60	60	80
Yes	EURO	United Kingdom of Great Britain and Northern Ireland	GBR	95	80	80	80	100	80	80	87	100	100	100	100	100	100	100	100	100	100	100	100	100	80	90	100	100	100	100	100	100	100	100	100	100	100	100	100	100	100	100	60	60	80	67	100	100	100
[truncated: 5 more columns]

## Sheet: Glossary
Capacities
Capacity	Title
C.1	Policy, Legal and normative Instruments to implement IHR
C.2	IHR Coordination, National IHR Focal Point functions and advocacy
C.3	Financing
C.4	Laboratory
C.5	Surveillance
C.6	Human resources
C.7	Health emergency management
C.8	Health services provision
C.9	Infection prevention and control (IPC)
C.10	Risk communication and community engagement (RCCE)
C.11	Points of entry (PoEs) and border health
C.12	Zoonotic diseases
C.13	Food safety
C.14	Chemical events
C.15	Radiation emergencies
Indicators
Indicator No	Title
C.1.1	Policy, legal and normative instruments
C.1.2	Gender equality in health emergencies
C.2.1	National IHR Focal Foint functions
C.2.2	Multisectoral coordination mechanisms
C.2.3	Advocacy for IHR implementation
C.3.1	Financing for IHR implementation
C.3.2	Financing for public health emergency response
C.4.1	Specimen referral and transport system
C.4.2	Implementation of a laboratory biosafety and biosecurity regime
C.4.3	Laboratory quality system
C.4.4	Laboratory testing capacity modalities
C.4.5	Effective national diagnostic network
C.5.1	Early warning surveillance function
C.5.2	Event management (i.e., verification, investigation, analysis, and dissemination of information)
C.6.1	Human resources for implementation of IHR
C.6.2	Workforce surge during a public health event
C.7.1	Planning for health emergencies
C.7.2	Management of health emergency response
C.7.3	Emergency logistic and supply chain management
C.8.1	Case management
C.8.2	Utilization of health services
C.8.3	Continuity of essential health services (EHS)
C.9.1	IPC programmes
C.9.2	Health care-associated infections (HCAI) surveillance
C.9.3	Safe environment in health facilities
C.10.1	RCCE system for emergencies
C.10.2	Risk communication
C.10.3	Community engagement
C.11.1	Core capacity requirements at all times for PoEs (airports, ports and ground crossings)
C.11.2	Public health response at points of entry
C.11.3	Risk-based approach to international travel-related measures
C.12.1	One Health collaborative efforts across sectors on activities to address zoonoses
C.13.1	Multisectoral collaboration mechanism for food safety events
C.14.1	Resources for detection and alert
C.15.1	Capacity and resources
Scoring System
Indicator Level	Score	Score Range	Color
1	20	0-20
2	40	21-40
3	60	41-60
4	80	61-80
5	100	81-100
