# Supplementary material for: Temporal trends in African healthcare system capacities in prevention, detection, response, and sustainability between 2010 and 2023
Source: PLOS Glob Public Health. 2026 May 12;6(5):e0005285. doi: 10.1371/journal.pgph.0005285 (PMC13166948; doi:10.1371/journal.pgph.0005285)
Supplement: S15 Data — All regional domain score datasets are embedded within the file. (ZIP) [file pgph.0005285.s020.zip]

Archive with 2 entries (2 files):
- S15 Dataset.prism
- __MACOSX/._S15 Dataset.prism
